# Supplementary material for: 15,15-Diphenyl-2,3,4,5,6,8,9,11,12-octa­hydro­imidazo[2,1-h][1,4,12]trioxa[7]thia­[9]azacyclo­tetra­decin-14(15H)-one
Source: IUCrdata. 2023 Feb 17;8(Pt 2):x230125. doi: 10.1107/S2414314623001256 (PMC9993893; doi:10.1107/S2414314623001256)
Supplement: Supplementary file 1 [file x-08-x230125-sup1.cif]

##############################################################################
#                                                                            #
# This CIF contains the data for a data article accepted for                 #
# publication in IUCrData. It conforms to the requirements of                #
# Notes for Authors for IUCrData, and has been                               #
# peer reviewed under the auspices of IUCrData.                              #
#                                                                            #
# Full details of the Crystallographic Information File format               #
# are given in the paper "The Crystallographic Information File (CIF):       #
# a New Standard Archive File for Crystallography" by S. R. Hall, F. H.      #
# Allen and I. D. Brown [Acta Cryst. (1991), A47, 655-685].                  #
#                                                                            #
# The current version of the core CIF dictionary is obtainable from          #
# ftp://ftp.iucr.org/pub/cif_core.dic.                                       #
#                                                                            #
# Software is freely available for graphical display of the structure(s)     #
# in this CIF. For information consult the CIF software page                 #
# http://www.iucr.org/resources/cif/software.                                #
#                                                                            #
# This file may be used for bona fide research purposes within the           #
# scientific community so long as proper attribution is given to the data    # 
# article from which it was obtained.                                        #
#                                                                            #
##############################################################################
data_global
_audit_creation_method     'APEX3 v2019.1-0'
_journal_date_recd_electronic     2023-02-09
_journal_date_accepted     2023-02-10
_journal_name_full     'IUCrData'
_journal_year     2023
_journal_volume     8
_journal_issue      2
_journal_page_first     0
_journal_page_last     0
_journal_paper_category     HO
_journal_paper_doi     10.1107/S2414314623001256
_journal_coeditor_code     HB4423
_publ_contact_author_name     'Alsubari Abdulsalam'
_publ_contact_author_address
;
Laboratory of Medicinal Chemistry, Faculty of Clinical Pharmacy, 21 September
University,
Yemen
;
_publ_contact_author_email
                            'alsubaripharmaco@21umas.edu.ye, y.ramli@um5r.ac.ma'
_publ_contact_author_fax     ?
_publ_contact_author_phone     ?
_publ_section_title
;\
15,15-Diphenyl-2,3,4,5,6,8,9,11,12-octahydroimidazo[2,1-<i>h</i>][1,4,12]\
trioxa[7]thia[9]azacyclotetradecin-14(15<i>H</i>)-one
;
loop_
    _publ_author_name
    _publ_author_footnote
    _publ_author_address
    'Guerrab, Walid' .
;
Laboratory of Medicinal Chemistry, Drug Sciences Research Center,
Faculty of Medicine and Pharmacy, Mohammed V University in Rabat,
Morocco
;
    'El Moutaouakil Ala Allah, Abderrazzak' .
;
Laboratory of Medicinal Chemistry, Drug Sciences Research Center,
Faculty of Medicine and Pharmacy, Mohammed V University in Rabat,
Morocco
;
    'Alsubari, Abdulsalam' .
;
Laboratory of Medicinal Chemistry, Faculty of Clinical Pharmacy,
21 September University,
Yemen
;
    'Mague, Joel T' .
;
Department of Chemistry, Tulane University, New Orleans, LA 70118,
USA
;
    'Ramli, Youssef' .
;
Laboratory of Medicinal Chemistry, Drug Sciences Research Center,
Faculty of Medicine and Pharmacy, Mohammed V University in Rabat,
Morocco
;
_publ_section_synopsis
;
The title molecule adopts a cup-shaped conformation. In the crystal, layers
lying parallel to the <i>ab</i> plane are formed by C---H...O hydrogen bonds
and C---H...\p(ring) interactions.
;
data_I
_audit_creation_method     'SHELXL-2018/3'
_chemical_name_systematic
;\
15,15-Diphenyl-2,3,4,5,6,8,9,11,12-octahydroimidazo[2,1-\
<i>h</i>][1,4,12]trioxa[7]thia[9]azacyclotetradecin-\
14(15<i>H</i>)-one
;
_chemical_name_common     ?
_chemical_formula_moiety     'C23 H26 N2 O4 S'
_chemical_formula_sum     'C23 H26 N2 O4 S'
_chemical_formula_iupac     'C23 H26 N2 O4 S'
_chemical_formula_weight     426.52
_chemical_melting_point     ?
_chemical_absolute_configuration     unk
_space_group_crystal_system     orthorhombic
_space_group_name_H-M_alt     'P n a 21'
_space_group_name_Hall     'P 2c -2n'
loop_
    _space_group_symop_operation_xyz
    'x, y, z'
    '-x, -y, z+1/2'
    'x+1/2, -y+1/2, z'
    '-x+1/2, y+1/2, z+1/2'
_cell_length_a     16.6007(17)
_cell_length_b     9.2362(10)
_cell_length_c     13.8439(14)
_cell_angle_alpha     90
_cell_angle_beta     90
_cell_angle_gamma     90
_cell_volume     2122.6(4)
_cell_formula_units_Z     4
_cell_measurement_reflns_used     8169
_cell_measurement_theta_min     2.5235
_cell_measurement_theta_max     28.1301
_cell_measurement_temperature     150(2)
_exptl_crystal_description     block
_exptl_crystal_colour     colourless
_exptl_crystal_size_max     0.276
_exptl_crystal_size_mid     0.235
_exptl_crystal_size_min     0.170
_exptl_crystal_density_diffrn     1.335
_exptl_crystal_density_meas     ?
_exptl_crystal_density_method     'not measured'
_exptl_crystal_F_000     904
_exptl_absorpt_coefficient_mu     0.185
_exptl_absorpt_correction_type     multi-scan
_exptl_absorpt_process_details
;
(<i>SADABS</i>; Krause <i>et al.</i>, 2015)
;
_exptl_absorpt_correction_T_min     0.84
_exptl_absorpt_correction_T_max     0.97
_exptl_special_details
;
The diffraction data were collected in three sets of
363 frames (0.5\% width in \w) at \f = 0, 120
and 240\%. A scan time of 30 sec/frame was used.
;
_diffrn_ambient_temperature     150(2)
_diffrn_source     'fine-focus sealed tube'
_diffrn_radiation_type     MoK\a
_diffrn_radiation_wavelength     0.71073
_diffrn_radiation_monochromator     graphite
_diffrn_measurement_device_type     'Bruker Smart APEX CCD'
_diffrn_measurement_method     '\w scans'
_diffrn_detector_area_resol_mean     8.3333
_diffrn_reflns_number     19152
_diffrn_reflns_av_R_equivalents     0.0331
_diffrn_reflns_av_unetI/netI     0.0401
_diffrn_reflns_theta_min     2.454
_diffrn_reflns_theta_max     28.313
_diffrn_reflns_theta_full     28.300
_diffrn_measured_fraction_theta_max     0.995
_diffrn_measured_fraction_theta_full     0.996
_diffrn_reflns_limit_h_min     -21
_diffrn_reflns_limit_h_max     22
_diffrn_reflns_limit_k_min     -12
_diffrn_reflns_limit_k_max     11
_diffrn_reflns_limit_l_min     -18
_diffrn_reflns_limit_l_max     18
_refine_special_details
;
Refinement of F^2^ against ALL reflections.  The weighted R-factor wR and
goodness of fit S are based on F^2^, conventional R-factors R are based
on F, with F set to zero for negative F^2^. The threshold expression of
F^2^ > 2sigma(F^2^) is used only for calculating R-factors(gt) etc. and is
not relevant to the choice of reflections for refinement.  R-factors based
on F^2^ are statistically about twice as large as those based on F, and R-
factors based on ALL data will be even larger. H-atoms attached to carbon
were placed in calculated positions (C---H = 0.95 - 0.99 \%A). All were
included as riding contributions with isotropic displacement parameters
1.2 - 1.5 times those of the attached atoms.
Refinement in <i>Pna</i>2~1~ with <i>SHELXL</i> resulted in a Flack
parameter of <i>ca</i> 0.25 and the message `inversion twin or centrosymmetric
space group'. As the intensity statistics and <i>PLATON</i> ADSYMM did not
support a centrosymmetric space group, the refinement was finished in
<i>Pna</i>2~1~ treating the model as an inversion twin with the addition of
the instructions TWIN and BASF 0.25. The refined value of BASF was 0.25(7).
;
_reflns_number_total     5219
_reflns_number_gt     4568
_reflns_threshold_expression     'I > 2\s(I)'
_refine_ls_structure_factor_coef     Fsqd
_refine_ls_matrix_type     full
_refine_ls_R_factor_all     0.0428
_refine_ls_R_factor_gt     0.0363
_refine_ls_wR_factor_gt     0.0814
_refine_ls_wR_factor_ref     0.0834
_refine_ls_goodness_of_fit_ref     1.032
_refine_ls_restrained_S_all     1.032
_refine_ls_number_reflns     5219
_refine_ls_number_parameters     272
_refine_ls_number_restraints     1
_refine_ls_hydrogen_treatment     constr
_refine_ls_weighting_scheme     calc
_refine_ls_weighting_details
                      'w=1/[\s^2^(Fo^2^)+(0.0489P)^2^] where P=(Fo^2^+2Fc^2^)/3'
_atom_sites_solution_hydrogens     geom
_atom_sites_solution_primary     dual
_atom_sites_solution_secondary     difmap
_refine_ls_shift/su_max     0.000
_refine_ls_shift/su_mean     0.000
_refine_diff_density_max     0.423
_refine_diff_density_min     -0.154
_refine_ls_extinction_method     none
_refine_ls_extinction_coef     .
_refine_ls_abs_structure_details
;
 Refined as an inversion twin.
;
_refine_ls_abs_structure_Flack     0.25(7)
loop_
    _atom_type_symbol
    _atom_type_description
    _atom_type_scat_dispersion_real
    _atom_type_scat_dispersion_imag
    _atom_type_scat_source
    'C' 'C' 0.0033 0.0016
                         'International Tables Vol C Tables 4.2.6.8 and 6.1.1.4'
    'H' 'H' 0.0000 0.0000
                         'International Tables Vol C Tables 4.2.6.8 and 6.1.1.4'
    'N' 'N' 0.0061 0.0033
                         'International Tables Vol C Tables 4.2.6.8 and 6.1.1.4'
    'O' 'O' 0.0106 0.0060
                         'International Tables Vol C Tables 4.2.6.8 and 6.1.1.4'
    'S' 'S' 0.1246 0.1234
                         'International Tables Vol C Tables 4.2.6.8 and 6.1.1.4'
_computing_data_collection
;
<i>APEX3</i> (Bruker, 2016)
;
_computing_cell_refinement
;
<i>SAINT</i> (Bruker, 2016)
;
_computing_data_reduction
;
<i>SAINT</i> (Bruker, 2016)
;
_computing_structure_solution
;
<i>SHELXT</i> (Sheldrick, 2015<i>a</i>)
;
_computing_structure_refinement
;
<i>SHELXL2018/1</i> (Sheldrick, 2015<i>b</i>)
;
_computing_molecular_graphics
;
<i>DIAMOND</i> (Brandenburg & Putz, 2012)
;
_computing_publication_material
;
<i>SHELXTL</i> (Sheldrick, 2008)
;
loop_
    _atom_site_type_symbol
    _atom_site_label
    _atom_site_fract_x
    _atom_site_fract_y
    _atom_site_fract_z
    _atom_site_U_iso_or_equiv
    _atom_site_adp_type
    _atom_site_calc_flag
    _atom_site_occupancy
    _atom_site_disorder_assembly
    _atom_site_disorder_group
    S S1 0.22326(3) 0.46089(6) 0.63964(4) 0.02584(14) Uani d 1 . .
    O O1 0.37107(10) 0.15624(16) 0.40483(11) 0.0262(3) Uani d 1 . .
    O O2 0.26905(9) 0.77584(18) 0.59446(13) 0.0305(4) Uani d 1 . .
    O O3 0.29439(10) 0.71630(18) 0.39376(13) 0.0332(4) Uani d 1 . .
    O O4 0.26344(11) 0.41717(17) 0.31948(13) 0.0311(4) Uani d 1 . .
    N N1 0.29066(11) 0.2903(2) 0.50682(14) 0.0221(4) Uani d 1 . .
    N N2 0.37902(11) 0.37283(19) 0.61953(13) 0.0220(4) Uani d 1 . .
    C C1 0.30600(13) 0.3719(2) 0.58992(16) 0.0212(4) Uani d 1 . .
    C C2 0.36224(13) 0.2330(2) 0.47512(15) 0.0209(4) Uani d 1 . .
    C C3 0.42545(13) 0.2866(2) 0.54857(15) 0.0201(4) Uani d 1 . .
    C C4 0.27256(15) 0.5931(3) 0.71517(17) 0.0293(5) Uani d 1 . .
    H H4A 0.231310 0.644885 0.753541 0.035 Uiso calc 1 . .
    H H4B 0.308662 0.542256 0.760888 0.035 Uiso calc 1 . .
    C C5 0.32084(14) 0.7016(3) 0.65901(19) 0.0310(6) Uani d 1 . .
    H H5A 0.346442 0.771405 0.703764 0.037 Uiso calc 1 . .
    H H5B 0.363887 0.651719 0.622371 0.037 Uiso calc 1 . .
    C C6 0.31097(16) 0.8699(3) 0.5306(2) 0.0346(6) Uani d 1 . .
    H H6A 0.351600 0.924720 0.568061 0.041 Uiso calc 1 . .
    H H6B 0.272262 0.940579 0.503540 0.041 Uiso calc 1 . .
    C C7 0.35286(15) 0.7933(3) 0.4482(2) 0.0350(6) Uani d 1 . .
    H H7A 0.380465 0.864852 0.406480 0.042 Uiso calc 1 . .
    H H7B 0.393736 0.725386 0.473819 0.042 Uiso calc 1 . .
    C C8 0.32854(16) 0.6518(3) 0.30959(19) 0.0326(6) Uani d 1 . .
    H H8A 0.378561 0.599576 0.327050 0.039 Uiso calc 1 . .
    H H8B 0.342461 0.727969 0.262161 0.039 Uiso calc 1 . .
    C C9 0.26965(16) 0.5486(3) 0.26582(19) 0.0341(6) Uani d 1 . .
    H H9A 0.216034 0.595253 0.262729 0.041 Uiso calc 1 . .
    H H9B 0.286596 0.525951 0.198937 0.041 Uiso calc 1 . .
    C C10 0.20222(15) 0.4167(3) 0.39115(18) 0.0302(5) Uani d 1 . .
    H H10A 0.148380 0.414019 0.360436 0.036 Uiso calc 1 . .
    H H10B 0.205884 0.505135 0.431330 0.036 Uiso calc 1 . .
    C C11 0.21474(14) 0.2835(3) 0.45276(18) 0.0268(5) Uani d 1 . .
    H H11A 0.169351 0.273990 0.498704 0.032 Uiso calc 1 . .
    H H11B 0.215005 0.196608 0.410870 0.032 Uiso calc 1 . .
    C C12 0.48827(13) 0.3867(2) 0.50146(16) 0.0205(4) Uani d 1 . .
    C C13 0.53956(14) 0.4642(2) 0.56242(18) 0.0263(5) Uani d 1 . .
    H H13 0.535967 0.451446 0.630374 0.032 Uiso calc 1 . .
    C C14 0.59561(15) 0.5596(2) 0.52449(19) 0.0312(6) Uani d 1 . .
    H H14 0.630297 0.611768 0.566506 0.037 Uiso calc 1 . .
    C C15 0.60130(15) 0.5791(3) 0.42553(19) 0.0330(6) Uani d 1 . .
    H H15 0.639361 0.645390 0.399664 0.040 Uiso calc 1 . .
    C C16 0.55158(16) 0.5020(3) 0.36486(19) 0.0330(6) Uani d 1 . .
    H H16 0.555677 0.514677 0.296938 0.040 Uiso calc 1 . .
    C C17 0.49500(14) 0.4052(3) 0.40275(17) 0.0272(5) Uani d 1 . .
    H H17 0.461081 0.351902 0.360427 0.033 Uiso calc 1 . .
    C C18 0.46593(13) 0.1555(2) 0.59558(16) 0.0218(5) Uani d 1 . .
    C C19 0.46380(15) 0.1332(3) 0.69500(18) 0.0285(5) Uani d 1 . .
    H H19 0.438323 0.201865 0.735956 0.034 Uiso calc 1 . .
    C C20 0.49917(17) 0.0100(3) 0.7340(2) 0.0377(7) Uani d 1 . .
    H H20 0.498233 -0.004434 0.801960 0.045 Uiso calc 1 . .
    C C21 0.53572(16) -0.0920(3) 0.6754(2) 0.0374(6) Uani d 1 . .
    H H21 0.558427 -0.177220 0.702531 0.045 Uiso calc 1 . .
    C C22 0.53873(15) -0.0684(3) 0.5777(2) 0.0334(6) Uani d 1 . .
    H H22 0.563913 -0.137691 0.536929 0.040 Uiso calc 1 . .
    C C23 0.50554(15) 0.0549(3) 0.53801(18) 0.0262(5) Uani d 1 . .
    H H23 0.509812 0.071219 0.470452 0.031 Uiso calc 1 . .
loop_
    _atom_site_aniso_label
    _atom_site_aniso_U_11
    _atom_site_aniso_U_22
    _atom_site_aniso_U_33
    _atom_site_aniso_U_12
    _atom_site_aniso_U_13
    _atom_site_aniso_U_23
    S1 0.0209(2) 0.0282(3) 0.0284(3) 0.0015(2) 0.0053(2) -0.0022(3)
    O1 0.0308(9) 0.0251(8) 0.0227(8) 0.0017(7) -0.0012(7) -0.0063(7)
    O2 0.0252(8) 0.0259(9) 0.0403(10) 0.0009(7) 0.0014(7) -0.0011(7)
    O3 0.0290(9) 0.0309(9) 0.0398(10) -0.0008(7) 0.0031(8) -0.0067(8)
    O4 0.0376(10) 0.0279(9) 0.0279(9) 0.0030(7) 0.0015(8) -0.0024(7)
    N1 0.0206(9) 0.0232(9) 0.0224(9) -0.0002(7) -0.0003(7) -0.0022(8)
    N2 0.0220(9) 0.0237(9) 0.0203(10) 0.0015(7) 0.0013(7) -0.0029(7)
    C1 0.0239(11) 0.0186(10) 0.0212(11) 0.0000(8) 0.0025(9) 0.0006(9)
    C2 0.0230(11) 0.0189(10) 0.0207(10) -0.0004(8) -0.0002(9) 0.0007(8)
    C3 0.0229(11) 0.0191(10) 0.0183(10) 0.0010(8) -0.0003(8) -0.0027(8)
    C4 0.0288(13) 0.0347(13) 0.0243(12) 0.0083(10) -0.0011(10) -0.0085(10)
    C5 0.0243(12) 0.0293(12) 0.0394(15) 0.0043(9) -0.0049(10) -0.0108(10)
    C6 0.0313(13) 0.0232(12) 0.0493(17) -0.0033(10) 0.0038(12) -0.0042(11)
    C7 0.0315(13) 0.0313(13) 0.0420(15) -0.0067(11) 0.0035(11) -0.0012(12)
    C8 0.0366(14) 0.0284(13) 0.0328(14) 0.0058(11) 0.0051(11) 0.0039(11)
    C9 0.0403(15) 0.0377(15) 0.0244(13) 0.0057(11) -0.0031(11) 0.0031(10)
    C10 0.0265(12) 0.0375(14) 0.0267(12) 0.0032(10) -0.0035(10) -0.0027(11)
    C11 0.0214(11) 0.0293(12) 0.0298(12) -0.0037(9) -0.0046(9) -0.0051(10)
    C12 0.0202(10) 0.0161(10) 0.0251(11) 0.0036(8) 0.0018(9) -0.0001(8)
    C13 0.0254(12) 0.0234(11) 0.0301(12) 0.0002(9) -0.0004(10) -0.0049(10)
    C14 0.0252(12) 0.0228(11) 0.0455(15) -0.0013(9) 0.0007(11) -0.0050(11)
    C15 0.0233(12) 0.0261(12) 0.0495(17) 0.0021(10) 0.0071(11) 0.0114(11)
    C16 0.0298(13) 0.0373(14) 0.0318(13) 0.0056(11) 0.0056(10) 0.0116(11)
    C17 0.0253(12) 0.0302(13) 0.0262(12) 0.0021(9) -0.0005(10) 0.0024(10)
    C18 0.0182(10) 0.0214(10) 0.0259(11) -0.0023(8) -0.0016(9) 0.0008(9)
    C19 0.0262(13) 0.0341(13) 0.0253(12) -0.0017(10) 0.0012(9) 0.0007(10)
    C20 0.0306(14) 0.0514(16) 0.0312(14) -0.0049(12) -0.0017(11) 0.0191(13)
    C21 0.0243(13) 0.0309(13) 0.0569(17) 0.0005(11) -0.0038(11) 0.0162(12)
    C22 0.0246(12) 0.0258(12) 0.0497(17) 0.0046(10) -0.0031(12) 0.0004(12)
    C23 0.0252(12) 0.0259(12) 0.0274(12) 0.0015(9) 0.0003(9) -0.0007(10)
_geom_special_details
;
 All esds (except the esd in the dihedral angle between two l.s. planes)
 are estimated using the full covariance matrix.  The cell esds are taken
 into account individually in the estimation of esds in distances, angles
 and torsion angles; correlations between esds in cell parameters are only
 used when they are defined by crystal symmetry.  An approximate (isotropic)
 treatment of cell esds is used for estimating esds involving l.s. planes.
;
loop_
    _geom_bond_atom_site_label_1
    _geom_bond_atom_site_label_2
    _geom_bond_site_symmetry_2
    _geom_bond_distance
    _geom_bond_publ_flag
    S1 C1 . 1.742(2) ?
    S1 C4 . 1.804(2) ?
    O1 C2 . 1.213(3) ?
    O2 C5 . 1.417(3) ?
    O2 C6 . 1.421(3) ?
    O3 C7 . 1.420(3) ?
    O3 C8 . 1.426(3) ?
    O4 C10 . 1.420(3) ?
    O4 C9 . 1.427(3) ?
    N1 C2 . 1.373(3) ?
    N1 C1 . 1.399(3) ?
    N1 C11 . 1.467(3) ?
    N2 C1 . 1.280(3) ?
    N2 C3 . 1.481(3) ?
    C2 C3 . 1.543(3) ?
    C3 C18 . 1.531(3) ?
    C3 C12 . 1.538(3) ?
    C4 C5 . 1.501(4) ?
    C4 H4A . 0.9900 ?
    C4 H4B . 0.9900 ?
    C5 H5A . 0.9900 ?
    C5 H5B . 0.9900 ?
    C6 C7 . 1.512(4) ?
    C6 H6A . 0.9900 ?
    C6 H6B . 0.9900 ?
    C7 H7A . 0.9900 ?
    C7 H7B . 0.9900 ?
    C8 C9 . 1.494(4) ?
    C8 H8A . 0.9900 ?
    C8 H8B . 0.9900 ?
    C9 H9A . 0.9900 ?
    C9 H9B . 0.9900 ?
    C10 C11 . 1.512(3) ?
    C10 H10A . 0.9900 ?
    C10 H10B . 0.9900 ?
    C11 H11A . 0.9900 ?
    C11 H11B . 0.9900 ?
    C12 C17 . 1.382(3) ?
    C12 C13 . 1.396(3) ?
    C13 C14 . 1.385(3) ?
    C13 H13 . 0.9500 ?
    C14 C15 . 1.385(4) ?
    C14 H14 . 0.9500 ?
    C15 C16 . 1.376(4) ?
    C15 H15 . 0.9500 ?
    C16 C17 . 1.399(4) ?
    C16 H16 . 0.9500 ?
    C17 H17 . 0.9500 ?
    C18 C23 . 1.390(3) ?
    C18 C19 . 1.392(3) ?
    C19 C20 . 1.390(4) ?
    C19 H19 . 0.9500 ?
    C20 C21 . 1.383(4) ?
    C20 H20 . 0.9500 ?
    C21 C22 . 1.371(4) ?
    C21 H21 . 0.9500 ?
    C22 C23 . 1.379(3) ?
    C22 H22 . 0.9500 ?
    C23 H23 . 0.9500 ?
loop_
    _geom_angle_atom_site_label_1
    _geom_angle_atom_site_label_2
    _geom_angle_atom_site_label_3
    _geom_angle_site_symmetry_1
    _geom_angle_site_symmetry_3
    _geom_angle
    _geom_angle_publ_flag
    C1 S1 C4 . . 100.98(11) ?
    C5 O2 C6 . . 113.00(18) ?
    C7 O3 C8 . . 111.80(19) ?
    C10 O4 C9 . . 114.71(19) ?
    C2 N1 C1 . . 108.25(18) ?
    C2 N1 C11 . . 124.32(19) ?
    C1 N1 C11 . . 126.81(19) ?
    C1 N2 C3 . . 106.09(18) ?
    N2 C1 N1 . . 116.06(19) ?
    N2 C1 S1 . . 128.12(17) ?
    N1 C1 S1 . . 115.82(16) ?
    O1 C2 N1 . . 125.9(2) ?
    O1 C2 C3 . . 129.4(2) ?
    N1 C2 C3 . . 104.72(17) ?
    N2 C3 C18 . . 111.83(18) ?
    N2 C3 C12 . . 108.13(16) ?
    C18 C3 C12 . . 110.98(17) ?
    N2 C3 C2 . . 104.83(16) ?
    C18 C3 C2 . . 108.94(17) ?
    C12 C3 C2 . . 112.00(17) ?
    C5 C4 S1 . . 113.21(17) ?
    C5 C4 H4A . . 108.9 ?
    S1 C4 H4A . . 108.9 ?
    C5 C4 H4B . . 108.9 ?
    S1 C4 H4B . . 108.9 ?
    H4A C4 H4B . . 107.7 ?
    O2 C5 C4 . . 109.02(19) ?
    O2 C5 H5A . . 109.9 ?
    C4 C5 H5A . . 109.9 ?
    O2 C5 H5B . . 109.9 ?
    C4 C5 H5B . . 109.9 ?
    H5A C5 H5B . . 108.3 ?
    O2 C6 C7 . . 114.1(2) ?
    O2 C6 H6A . . 108.7 ?
    C7 C6 H6A . . 108.7 ?
    O2 C6 H6B . . 108.7 ?
    C7 C6 H6B . . 108.7 ?
    H6A C6 H6B . . 107.6 ?
    O3 C7 C6 . . 108.7(2) ?
    O3 C7 H7A . . 109.9 ?
    C6 C7 H7A . . 109.9 ?
    O3 C7 H7B . . 109.9 ?
    C6 C7 H7B . . 109.9 ?
    H7A C7 H7B . . 108.3 ?
    O3 C8 C9 . . 109.7(2) ?
    O3 C8 H8A . . 109.7 ?
    C9 C8 H8A . . 109.7 ?
    O3 C8 H8B . . 109.7 ?
    C9 C8 H8B . . 109.7 ?
    H8A C8 H8B . . 108.2 ?
    O4 C9 C8 . . 112.3(2) ?
    O4 C9 H9A . . 109.2 ?
    C8 C9 H9A . . 109.2 ?
    O4 C9 H9B . . 109.2 ?
    C8 C9 H9B . . 109.2 ?
    H9A C9 H9B . . 107.9 ?
    O4 C10 C11 . . 107.34(19) ?
    O4 C10 H10A . . 110.2 ?
    C11 C10 H10A . . 110.2 ?
    O4 C10 H10B . . 110.2 ?
    C11 C10 H10B . . 110.2 ?
    H10A C10 H10B . . 108.5 ?
    N1 C11 C10 . . 111.8(2) ?
    N1 C11 H11A . . 109.3 ?
    C10 C11 H11A . . 109.3 ?
    N1 C11 H11B . . 109.3 ?
    C10 C11 H11B . . 109.3 ?
    H11A C11 H11B . . 107.9 ?
    C17 C12 C13 . . 119.0(2) ?
    C17 C12 C3 . . 123.3(2) ?
    C13 C12 C3 . . 117.72(19) ?
    C14 C13 C12 . . 120.4(2) ?
    C14 C13 H13 . . 119.8 ?
    C12 C13 H13 . . 119.8 ?
    C13 C14 C15 . . 120.3(2) ?
    C13 C14 H14 . . 119.9 ?
    C15 C14 H14 . . 119.9 ?
    C16 C15 C14 . . 119.7(2) ?
    C16 C15 H15 . . 120.1 ?
    C14 C15 H15 . . 120.1 ?
    C15 C16 C17 . . 120.3(2) ?
    C15 C16 H16 . . 119.8 ?
    C17 C16 H16 . . 119.8 ?
    C12 C17 C16 . . 120.3(2) ?
    C12 C17 H17 . . 119.9 ?
    C16 C17 H17 . . 119.9 ?
    C23 C18 C19 . . 118.7(2) ?
    C23 C18 C3 . . 119.5(2) ?
    C19 C18 C3 . . 121.7(2) ?
    C20 C19 C18 . . 119.6(2) ?
    C20 C19 H19 . . 120.2 ?
    C18 C19 H19 . . 120.2 ?
    C21 C20 C19 . . 121.0(2) ?
    C21 C20 H20 . . 119.5 ?
    C19 C20 H20 . . 119.5 ?
    C22 C21 C20 . . 119.1(3) ?
    C22 C21 H21 . . 120.4 ?
    C20 C21 H21 . . 120.4 ?
    C21 C22 C23 . . 120.6(3) ?
    C21 C22 H22 . . 119.7 ?
    C23 C22 H22 . . 119.7 ?
    C22 C23 C18 . . 120.8(2) ?
    C22 C23 H23 . . 119.6 ?
    C18 C23 H23 . . 119.6 ?
loop_
    _geom_torsion_atom_site_label_1
    _geom_torsion_atom_site_label_2
    _geom_torsion_atom_site_label_3
    _geom_torsion_atom_site_label_4
    _geom_torsion_site_symmetry_1
    _geom_torsion_site_symmetry_2
    _geom_torsion_site_symmetry_3
    _geom_torsion_site_symmetry_4
    _geom_torsion
    _geom_torsion_publ_flag
    C3 N2 C1 N1 . . . . 2.5(2) ?
    C3 N2 C1 S1 . . . . -176.97(17) ?
    C2 N1 C1 N2 . . . . -2.0(3) ?
    C11 N1 C1 N2 . . . . -173.2(2) ?
    C2 N1 C1 S1 . . . . 177.53(15) ?
    C11 N1 C1 S1 . . . . 6.3(3) ?
    C4 S1 C1 N2 . . . . 17.3(2) ?
    C4 S1 C1 N1 . . . . -162.16(17) ?
    C1 N1 C2 O1 . . . . 179.9(2) ?
    C11 N1 C2 O1 . . . . -8.7(4) ?
    C1 N1 C2 C3 . . . . 0.5(2) ?
    C11 N1 C2 C3 . . . . 172.0(2) ?
    C1 N2 C3 C18 . . . . -119.9(2) ?
    C1 N2 C3 C12 . . . . 117.66(19) ?
    C1 N2 C3 C2 . . . . -2.0(2) ?
    O1 C2 C3 N2 . . . . -178.5(2) ?
    N1 C2 C3 N2 . . . . 0.8(2) ?
    O1 C2 C3 C18 . . . . -58.6(3) ?
    N1 C2 C3 C18 . . . . 120.68(19) ?
    O1 C2 C3 C12 . . . . 64.5(3) ?
    N1 C2 C3 C12 . . . . -116.16(19) ?
    C1 S1 C4 C5 . . . . 64.68(19) ?
    C6 O2 C5 C4 . . . . -173.52(18) ?
    S1 C4 C5 O2 . . . . 59.4(2) ?
    C5 O2 C6 C7 . . . . 77.0(3) ?
    C8 O3 C7 C6 . . . . 174.8(2) ?
    O2 C6 C7 O3 . . . . 59.3(3) ?
    C7 O3 C8 C9 . . . . 168.7(2) ?
    C10 O4 C9 C8 . . . . 91.9(3) ?
    O3 C8 C9 O4 . . . . -74.9(3) ?
    C9 O4 C10 C11 . . . . -169.19(19) ?
    C2 N1 C11 C10 . . . . -93.2(3) ?
    C1 N1 C11 C10 . . . . 76.6(3) ?
    O4 C10 C11 N1 . . . . 65.4(2) ?
    N2 C3 C12 C17 . . . . -125.5(2) ?
    C18 C3 C12 C17 . . . . 111.5(2) ?
    C2 C3 C12 C17 . . . . -10.5(3) ?
    N2 C3 C12 C13 . . . . 53.2(2) ?
    C18 C3 C12 C13 . . . . -69.8(2) ?
    C2 C3 C12 C13 . . . . 168.20(18) ?
    C17 C12 C13 C14 . . . . 0.8(3) ?
    C3 C12 C13 C14 . . . . -177.91(19) ?
    C12 C13 C14 C15 . . . . 0.1(3) ?
    C13 C14 C15 C16 . . . . -0.7(4) ?
    C14 C15 C16 C17 . . . . 0.5(4) ?
    C13 C12 C17 C16 . . . . -1.0(3) ?
    C3 C12 C17 C16 . . . . 177.6(2) ?
    C15 C16 C17 C12 . . . . 0.4(4) ?
    N2 C3 C18 C23 . . . . 173.82(19) ?
    C12 C3 C18 C23 . . . . -65.3(3) ?
    C2 C3 C18 C23 . . . . 58.4(3) ?
    N2 C3 C18 C19 . . . . -5.8(3) ?
    C12 C3 C18 C19 . . . . 115.1(2) ?
    C2 C3 C18 C19 . . . . -121.2(2) ?
    C23 C18 C19 C20 . . . . -1.7(4) ?
    C3 C18 C19 C20 . . . . 177.9(2) ?
    C18 C19 C20 C21 . . . . -0.8(4) ?
    C19 C20 C21 C22 . . . . 1.8(4) ?
    C20 C21 C22 C23 . . . . -0.3(4) ?
    C21 C22 C23 C18 . . . . -2.2(4) ?
    C19 C18 C23 C22 . . . . 3.2(4) ?
    C3 C18 C23 C22 . . . . -176.4(2) ?
loop_
    _geom_hbond_atom_site_label_D
    _geom_hbond_atom_site_label_H
    _geom_hbond_atom_site_label_A
    _geom_hbond_site_symmetry_A
    _geom_hbond_distance_DH
    _geom_hbond_distance_HA
    _geom_hbond_distance_DA
    _geom_hbond_angle_DHA
    _geom_hbond_publ_flag
    C5 H5B N2 . 0.99 2.59 3.233(3) 123 yes
    C10 H10B O3 . 0.99 2.50 3.162(3) 124 yes
    C14 H14 O2 3_565 0.95 2.56 3.397(3) 148 y
    C6 H6A Cg3 1_565 0.99 2.84 3.792(3) 162 y
_shelx_space_group_comment
;
The symmetry employed for this shelxl refinement is uniquely defined
by the following loop, which should always be used as a source of
symmetry information in preference to the above space-group names.
They are only intended as comments.
;
_shelx_estimated_absorpt_T_min     0.951
_shelx_estimated_absorpt_T_max     0.969
_shelx_hkl_file
;
   0   1   0    0.40    0.30
   0   1   0    0.10    0.30
   0  -1   0    0.30    0.40
   0   2   0  415.16   21.00
   0  -2   0  488.85   21.20
   0   2   0  487.75   21.10
   0   3   0   -0.30    0.90
   0  -3   0    0.50    0.90
   0   3   0   -0.50    0.80
   0   4   0   48.10    3.10
   0   4   0   55.89    3.20
   0  -4   0   54.59    3.40
   0  -5   0    0.20    1.50
   0   5   0   -0.40    1.30
   0   5   0    0.10    1.40
   0  -6   0  476.35   22.70
   0   6   0  470.45   22.30
   0   6   0  479.85   22.20
   0   7   0    0.40    2.20
   0   7   0   -0.70    2.10
   0  -7   0   -1.20    2.10
   0  -8   0   18.40    3.40
   0   8   0   13.70    3.20
   0   8   0   15.40    3.10
   0  -9   0   -2.20    3.40
   0 -10   0    3.90    4.30
   0 -11   0    2.10    4.50
   0 -12   0  165.38   13.10
   0   0   1    2.20    0.30
   0   0  -1    2.70    0.30
   0  -1   1 1826.42   82.19
   0  -1  -1 1798.02   82.19
   0  -1  -1 1869.11   82.29
   0   1  -1 1799.42   82.29
   0   1   1 1825.12   82.29
   0   1  -1 1845.62   82.19
   0   2   1    0.10    0.60
   0  -2  -1    0.00    0.80
   0   2  -1    2.10    0.70
   0   2   1   -0.40    0.70
   0   2  -1    0.10    0.70
   0  -2   1   -0.50    0.70
   0   3  -1  621.14   27.80
   0   3  -1  626.04   27.80
   0  -3   1  619.44   27.90
   0  -3  -1  624.34   28.00
   0   3   1  575.74   27.70
   0   3   1  592.04   27.80
   0   4  -1    0.10    1.00
   0  -4  -1    0.60    1.20
   0   4   1   -0.60    1.00
   0  -4   1    0.00    1.20
   0   4   1    0.90    1.20
   0   4  -1    0.60    1.10
   0  -5   1    1.30    1.50
   0  -5  -1    5.30    1.70
   0   5   1    3.40    1.40
   0   5   1    4.00    1.60
   0   5  -1    2.70    1.50
   0   5  -1    4.90    1.70
   0   6   1    0.80    1.70
   0   6  -1    1.50    1.80
   0  -6  -1   -0.80    1.70
   0   6  -1    0.90    1.90
   0   6   1    0.00    1.80
   0  -6   1    0.50    1.80
   0  -7  -1  441.36   22.20
   0   7  -1  463.05   21.90
   0   7   1  462.35   22.00
   0   7   1  459.75   21.70
   0   7  -1  471.25   21.90
   0  -7   1  475.15   22.40
   0   8  -1   -1.50    2.60
   0  -8  -1    0.20    2.70
   0   8  -1   -1.00    2.70
   0   8   1   -0.20    2.70
   0  -8   1   -0.60    2.60
   0  -9   1  691.33   33.30
   0  -9  -1  698.63   33.40
   0 -10  -1   -0.20    3.70
   0 -10   1   -0.50    3.70
   0 -11   1   38.90    6.20
   0 -11  -1   51.89    6.60
   0 -12   1   -0.80    5.90
   0 -12  -1    0.70    5.70
   0   0   2 6685.73  304.47
   0   0   2 6722.93  304.47
   0   0  -2 6901.91  304.77
   0  -1  -2    0.50    0.40
   0   1   2    0.20    0.60
   0  -1   2   -0.20    0.50
   0  -1  -2   -0.40    0.60
   0  -1   2    0.30    0.50
   0   1  -2    0.40    0.70
   0  -2   2 3353.96  151.68
   0   2   2 3365.96  151.68
   0  -2  -2 3262.67  151.68
   0   2  -2 3382.26  151.58
   0  -2  -2 3442.46  151.48
   0   2  -2 3405.16  151.68
   0   3  -2    0.00    0.80
   0   3   2   -0.20    0.80
   0  -3   2    1.50    1.00
   0   3  -2   -1.80    1.00
   0   3   2   -0.50    0.90
   0  -3  -2   -0.40    1.00
   0   4  -2   77.09    4.10
   0   4   2   76.19    3.90
   0   4  -2   73.39    3.90
   0  -4  -2   63.79    4.20
   0   4   2   69.49    4.10
   0  -4   2   66.29    4.20
   0   5   2    0.80    1.30
   0  -5   2   -0.20    1.50
   0   5  -2    0.60    1.50
   0   5  -2    0.60    1.30
   0  -5  -2   -0.40    1.50
   0   5   2   -0.60    1.50
   0  -6   2  151.18    8.30
   0   6  -2  151.58    7.90
   0   6  -2  152.38    8.00
   0   6   2  152.58    8.20
   0  -6  -2  149.69    8.30
   0   6   2  159.88    7.80
   0  -7  -2   -1.00    2.10
   0   7   2   -0.30    1.90
   0   7  -2   -0.10    2.10
   0  -7   2    2.40    2.60
   0   7  -2   -1.80    2.30
   0   7   2   -0.60    2.40
   0  -8  -2    3.40    2.80
   0   8  -2    6.80    2.70
   0   8   2    8.70    3.20
   0   8  -2    1.40    3.00
   0  -8   2    3.90    2.80
   0  -9  -2    0.40    3.10
   0   9  -2    1.00    3.40
   0   9   2   -2.90    3.50
   0  -9   2    8.00    3.70
   0 -10   2  138.59    9.90
   0 -10  -2  143.29    9.60
   0 -11   2    2.30    5.30
   0 -11  -2    2.90    4.90
   0 -12   2  334.37   19.10
   0 -12  -2  294.77   19.70
   0   0  -3   -0.30    0.70
   0   0   3    0.30    0.70
   0   0   3    0.10    0.50
   0  -1   3  929.11   42.00
   0   1   3  925.01   42.10
   0  -1   3  946.61   42.00
   0   1  -3  930.11   42.10
   0  -1  -3  934.91   42.00
   0  -1  -3  907.21   42.00
   0  -2   3    1.30    0.80
   0   2  -3   -0.40    1.00
   0  -2   3   -0.40    0.70
   0  -2  -3    0.20    0.70
   0   2   3   -0.50    0.80
   0  -2  -3    0.00    0.80
   0   3  -3 3295.57  153.48
   0  -3  -3 3362.16  153.48
   0   3   3 3287.97  153.48
   0  -3   3 3471.15  153.48
   0  -3  -3 3516.25  153.28
   0  -3   3 3492.55  153.38
   0   4   3   -0.30    1.00
   0   4  -3   -1.10    1.30
   0   4   3    0.30    1.50
   0  -4   3   -0.30    1.20
   0  -4  -3   -0.20    1.40
   0   4  -3    0.50    1.20
   0   5   3   16.80    2.40
   0  -5   3   15.90    2.20
   0  -5  -3   22.60    2.50
   0   5  -3   15.20    2.00
   0   5   3   16.80    1.90
   0   5  -3   15.60    2.20
   0   6   3    0.10    1.60
   0  -6   3   -0.30    1.80
   0   6  -3    0.20    1.80
   0   6   3   -1.20    2.00
   0  -6  -3   -2.00    1.70
   0   6  -3    1.00    1.90
   0  -7  -3  134.49    7.90
   0   7   3  118.19    7.30
   0   7  -3  124.39    7.20
   0  -7   3  137.89    7.60
   0   7  -3  127.89    7.30
   0   8  -3   -2.40    2.90
   0  -8   3    0.60    2.80
   0  -8  -3   -2.40    2.70
   0   8   3   -0.30    2.60
   0   9  -3   93.69    7.10
   0  -9   3   85.09    7.50
   0  -9  -3  107.89    7.80
   0   9   3   97.19    7.30
   0 -10  -3    0.90    4.20
   0 -10   3    2.90    4.50
   0 -11  -3   69.69    8.20
   0 -11   3   91.59    8.30
   0 -12   3    2.50    6.00
   0   0  -4 1385.96   62.69
   0   0   4 1365.16   62.69
   0   0   4 1406.16   62.49
   0   1  -4   -0.20    1.00
   0  -1   4   -0.80    0.70
   0  -1  -4    1.30    0.70
   0  -1  -4    0.10    0.70
   0  -1   4   -0.80    0.70
   0   1   4    0.80    0.90
   0  -2   4  593.24   27.70
   0  -2  -4  616.44   27.80
   0  -2   4  595.14   27.70
   0   2   4  597.64   27.90
   0  -2  -4  613.24   27.60
   0   2  -4  630.54   27.90
   0   3  -4   -0.60    1.40
   0   3   4    0.00    1.20
   0  -3  -4    1.30    0.90
   0  -3  -4    0.60    1.20
   0  -3   4   -0.70    0.90
   0  -3   4    0.20    1.00
   0   4   4  116.79    6.40
   0  -4   4  116.09    6.40
   0  -4   4  125.29    6.20
   0   4  -4  120.69    6.50
   0  -4  -4  119.49    6.50
   0   4   4  125.39    6.00
   0   5   4    0.40    1.70
   0  -5   4    0.40    1.70
   0   5  -4   -1.40    1.90
   0   5  -4   -0.10    1.40
   0   5   4    0.20    1.30
   0  -5  -4    1.00    1.70
   0   6  -4   66.39    4.50
   0   6   4   60.49    3.90
   0   6  -4   63.29    4.10
   0  -6  -4   65.19    4.70
   0  -6   4   56.29    4.60
   0   6   4   63.89    4.70
   0  -7   4   -0.10    2.30
   0   7  -4   -1.20    2.40
   0   7  -4   -1.90    2.20
   0  -7  -4   -1.10    2.40
   0   7   4    1.40    2.60
   0  -8   4   -0.60    2.80
   0  -8  -4    1.10    2.90
   0   8  -4   -1.20    3.20
   0   8   4   -0.60    2.70
   0   9   4   -1.60    3.20
   0  -9  -4    1.40    3.30
   0   9  -4    1.30    3.80
   0  -9   4    1.80    3.80
   0 -10   4  104.99    8.00
   0  10  -4  104.29    8.30
   0 -10  -4   94.39    8.10
   0 -11  -4   -0.60    4.70
   0 -11   4    4.30    4.90
   0 -12   4   -2.30    6.90
   0   0  -5    0.10    1.00
   0   0   5    0.90    1.00
   0   0   5    0.40    0.80
   0   1  -5    6.90    1.40
   0  -1   5    9.00    1.30
   0   1   5    7.80    1.40
   0  -1  -5    8.30    1.30
   0  -1   5    7.50    1.10
   0  -1  -5    6.10    1.10
   0  -2  -5    0.20    0.90
   0  -2   5    0.20    1.00
   0   2  -5    0.60    1.30
   0   2   5    0.10    1.20
   0  -2   5   -0.50    0.90
   0  -2  -5    1.70    1.20
   0   3   5 2158.88  100.59
   0  -3   5 2264.07  100.39
   0  -3  -5 2253.77  100.19
   0   3  -5 2179.08  100.59
   0  -3   5 2243.08  100.39
   0  -3  -5 2229.88  100.49
   0  -4  -5    0.20    1.50
   0  -4  -5   -0.10    1.20
   0   4   5    0.80    1.60
   0  -4   5    0.40    1.30
   0  -4   5    0.10    1.30
   0   4  -5   -0.10    1.60
   0  -5  -5  589.24   27.50
   0  -5   5  592.44   27.10
   0   5  -5  585.74   27.50
   0   5   5  584.24   27.50
   0  -5   5  556.24   27.30
   0   5   5  606.94   26.90
   0  -6  -5   -0.80    2.10
   0  -6   5   -0.20    1.70
   0  -6   5   -0.30    2.20
   0   6   5   -1.60    2.10
   0   6  -5    0.40    2.20
   0  -7  -5   85.69    5.90
   0  -7   5   68.49    4.90
   0  -7   5   80.29    5.90
   0   7   5   85.59    6.00
   0   7  -5   83.39    6.00
   0  -8  -5   -2.10    2.80
   0  -8   5    1.50    3.20
   0   8  -5    1.20    3.00
   0   8   5   -0.90    3.20
   0  -9   5  286.77   15.30
   0   9  -5  282.27   14.90
   0  -9  -5  268.67   15.30
   0   9   5  291.87   15.20
   0 -10  -5   -1.60    4.10
   0  10   5   -3.80    5.70
   0  10  -5   -2.50    4.60
   0 -10   5   -0.50    3.90
   0 -11  -5   29.90    6.70
   0 -11   5   20.90    6.40
   0   0   6  515.55   23.70
   0   0   6  514.55   23.90
   0   0  -6  520.85   23.90
   0  -1   6    0.00    0.90
   0  -1   6    0.10    1.10
   0  -1  -6    0.40    1.10
   0   1   6    0.40    1.30
   0  -1  -6   -0.90    1.00
   0   1  -6    0.30    1.30
   0   2  -6  132.09    7.00
   0  -2  -6  135.89    6.90
   0  -2   6  144.39    6.70
   0  -2   6  137.79    6.80
   0   2   6  128.39    7.00
   0  -2  -6  129.39    6.70
   0  -3  -6   -0.70    1.20
   0   3   6    1.30    1.60
   0   3  -6    0.30    1.70
   0  -3   6   -0.50    1.30
   0  -3  -6    0.40    1.30
   0  -3   6    0.10    1.30
   0   4   6   57.29    4.10
   0  -4   6   63.89    4.00
   0  -4   6   57.69    3.80
   0  -4  -6   58.09    3.50
   0   4  -6   63.79    4.20
   0  -4  -6   60.39    4.00
   0   5  -6   -0.30    2.10
   0  -5   6    0.10    1.90
   0  -5  -6   -0.50    1.90
   0  -5  -6    1.60    1.60
   0   5   6   -0.70    2.00
   0  -5   6   -0.80    1.50
   0   6  -6    9.10    2.80
   0   6   6   12.50    3.10
   0  -6   6   14.20    2.40
   0  -6  -6   18.70    3.10
   0  -6   6   12.90    2.70
   0  -7  -6    3.70    2.90
   0   7   6    0.20    2.70
   0   7  -6    1.50    2.90
   0  -7   6   -1.10    2.70
   0  -8   6    0.00    3.40
   0   8   6   -0.40    3.00
   0  -8  -6    0.70    3.10
   0   8  -6    0.80    3.60
   0  -9   6    5.30    4.10
   0   9  -6    0.80    3.70
   0  -9  -6   -2.80    3.40
   0   9   6    3.30    4.00
   0  10   6   52.39    6.60
   0 -10   6   55.69    6.70
   0  10  -6   66.69    7.20
   0 -10  -6   65.79    7.30
   0 -11   6    1.80    5.70
   0 -11  -6   -1.00    5.30
   0   0  -7    0.30    1.50
   0   0  -7    0.20    1.10
   0   0   7    0.30    1.50
   0  -1   7  368.06   17.10
   0   1   7  367.36   17.20
   0   1  -7  371.06   17.20
   0  -1  -7  345.07   17.00
   0  -1   7  356.46   16.80
   0  -1  -7  371.56   16.90
   0   2  -7    1.90    1.70
   0  -2   7    0.40    1.20
   0  -2  -7    1.10    1.40
   0   2   7    0.10    1.50
   0  -2   7   -0.10    1.20
   0  -2  -7    0.50    1.40
   0   3  -7  259.77   13.30
   0  -3  -7  283.67   13.20
   0   3   7  266.97   13.30
   0  -3  -7  279.97   12.90
   0  -3   7  266.47   13.00
   0  -3   7  269.07   13.00
   0   4   7    0.40    2.00
   0   4  -7    0.50    2.00
   0  -4  -7   -1.50    1.70
   0  -4  -7    0.50    1.50
   0  -4   7   -1.10    1.60
   0  -4   7    0.90    1.80
   0   5   7  542.15   25.10
   0  -5   7  524.55   24.50
   0  -5   7  517.85   24.70
   0   5  -7  498.55   25.00
   0  -5  -7  548.85   25.00
   0  -6   7   -1.10    2.00
   0   6  -7    0.70    2.70
   0   6   7   -1.70    2.90
   0  -6   7    1.00    2.20
   0  -6  -7    1.30    2.50
   0  -7  -7   19.00    3.90
   0  -7   7   23.20    3.60
   0   7   7   14.80    3.90
   0   7  -7   11.40    3.60
   0  -8  -7   -0.70    3.20
   0   8  -7    3.40    3.90
   0  -8   7    2.00    3.40
   0   8   7   -0.90    3.80
   0   9   7    9.00    4.50
   0  -9  -7   17.10    4.80
   0  -9   7   14.30    4.00
   0   9  -7    9.50    4.80
   0 -10  -7    1.60    5.00
   0  10   7    1.10    4.90
   0  10  -7   -4.20    5.20
   0 -10   7    0.00    4.70
   0  11  -7   13.00    6.90
   0 -11  -7    5.50    5.80
   0   0   8  453.75   20.70
   0   0  -8  417.56   20.50
   0   0  -8  442.46   20.30
   0  -1  -8   -0.80    1.30
   0  -1   8    0.80    1.50
   0  -1   8   -0.10    1.30
   0  -1  -8    1.30    1.50
   0   1   8    0.10    1.70
   0   1  -8    1.30    1.80
   0  -2   8  307.67   15.00
   0  -2  -8  314.77   14.90
   0   2  -8  301.87   15.20
   0  -2  -8  320.77   14.90
   0   2   8  320.17   15.20
   0  -2   8  313.07   14.80
   0  -3   8    0.10    1.50
   0   3  -8   -0.60    1.90
   0  -3  -8   -1.00    1.50
   0  -3   8   -0.70    1.50
   0  -3  -8   -0.40    1.80
   0   3   8    0.80    1.80
   0   4   8  152.38    8.40
   0  -4   8  149.79    8.00
   0  -4   8  157.88    8.00
   0  -4  -8  149.69    7.80
   0  -4  -8  144.09    8.10
   0   4  -8  162.68    8.50
   0  -5   8   -0.70    2.00
   0   5  -8    0.60    2.60
   0  -5  -8    0.90    2.50
   0  -5   8    0.50    2.20
   0   5   8   -1.60    2.50
   0  -6   8   25.60    3.50
   0   6   8   29.90    4.20
   0   6  -8   26.60    3.90
   0  -6   8   22.10    3.10
   0  -6  -8   20.80    3.50
   0  -7   8    0.30    3.00
   0   7  -8    0.00    3.30
   0   7   8    0.40    3.50
   0  -7  -8    0.00    3.30
   0  -8  -8  244.98   13.30
   0   8   8  235.98   12.80
   0  -8   8  243.08   12.80
   0   8  -8  198.58   12.60
   0  -9  -8   -0.30    4.00
   0   9  -8   -1.00    4.10
   0   9   8    0.70    3.90
   0  10   8   19.80    5.30
   0 -10  -8   17.50    5.40
   0  10  -8   16.40    6.20
   0  11  -8    2.50    6.50
   0   0   9    0.70    1.70
   0   0  -9    0.70    1.50
   0   0  -9   -0.30    1.90
   0   1  -9   87.79    5.40
   0  -1   9   86.99    4.80
   0  -1   9   89.99    5.30
   0  -1  -9   98.39    5.10
   0  -1  -9   83.19    5.20
   0   1   9   78.59    5.30
   0  -2   9   -0.40    1.60
   0  -2  -9    1.30    1.80
   0   2  -9    0.60    1.90
   0   2   9   -0.90    2.20
   0  -2  -9    1.00    1.70
   0  -2   9   -1.50    1.60
   0  -3   9  259.67   12.50
   0  -3   9  245.98   12.20
   0  -3  -9  252.07   12.40
   0   3   9  241.78   12.70
   0   3  -9  263.87   12.90
   0  -3  -9  246.98   12.30
   0  -4   9   -1.80    2.10
   0   4  -9   -1.20    2.50
   0  -4  -9   -1.00    2.00
   0  -4   9    0.10    2.00
   0   4   9    1.40    2.50
   0   5  -9  911.61   42.40
   0  -5  -9  910.21   42.20
   0  -5   9  875.31   41.80
   0   5   9  887.21   42.40
   0  -5   9  949.71   41.90
   0   6  -9   -3.30    3.40
   0  -6   9    1.30    3.70
   0  -6   9   -0.70    3.80
   0   6   9   -2.80    3.30
   0  -6  -9   -0.30    3.10
   0   7   9  148.99    9.00
   0   7  -9  125.39    8.70
   0  -7  -9  140.29    8.80
   0  -8  -9    1.20    3.60
   0   8  -9    2.30    3.80
   0   8   9    0.60    4.30
   0   9   9    3.80    5.10
   0  -9  -9    7.80    5.00
   0   9  -9    7.40    4.80
   0 -10  -9   -2.30    5.70
   0  10  -9   -3.80    6.20
   0  10   9    6.60    5.30
   0   0 -10  314.07   15.90
   0   0 -10  334.57   15.60
   0   0  10  337.27   16.10
   0  -1  10    0.20    2.20
   0  -1 -10    0.60    2.20
   0   1  10    0.80    2.40
   0   1 -10    1.00    2.20
   0  -1 -10   -1.10    1.60
   0  -1  10   -0.20    1.70
   0  -2 -10  554.34   24.80
   0  -2  10  519.15   24.50
   0   2  10  524.55   25.10
   0  -2 -10  533.95   24.70
   0  -2  10  507.35   24.80
   0   2 -10  522.75   25.10
   0  -3 -10    0.50    2.10
   0  -3  10    0.30    2.00
   0  -3 -10    4.20    2.20
   0   3 -10    2.50    2.90
   0   3  10    0.40    2.50
   0  -4 -10  955.00   42.90
   0   4  10  930.91   43.20
   0   4 -10  920.01   43.30
   0  -4  10  899.01   42.70
   0   5  10   -0.40    3.20
   0   5 -10   -0.10    2.90
   0  -5  10    0.70    2.60
   0  -5 -10   -1.90    2.80
   0   6 -10   14.50    4.30
   0  -6 -10   13.60    3.50
   0   6  10    7.50    3.60
   0   7 -10    1.80    3.70
   0   7  10   -1.30    4.00
   0  -7 -10    0.20    3.80
   0  -8 -10   80.29    7.10
   0   8  10   76.29    8.10
   0   8 -10   74.79    7.20
   0  -9 -10    0.50    5.20
   0   9  10    1.50    4.90
   0   9 -10    2.90    5.70
   0 -10 -10   10.40    5.90
   0  10  10    2.20    5.60
   0  10 -10   10.20    7.20
   0   0 -11   -1.10    1.90
   0   0 -11   -0.10    2.40
   0   0  11   -0.40    2.20
   0   1  11   13.80    3.00
   0  -1  11    7.10    2.40
   0   1 -11   14.60    3.00
   0  -1 -11   12.70    2.40
   0  -1 -11   11.00    2.60
   0  -2 -11    0.90    2.40
   0   2  11   -0.30    2.50
   0   2 -11   -0.40    2.60
   0  -2  11    0.20    2.50
   0  -2 -11   -1.70    2.10
   0  -3 -11  110.29    6.80
   0  -3  11  113.09    6.90
   0   3 -11  107.69    7.50
   0  -3 -11  109.49    6.90
   0   3  11  117.79    7.20
   0  -4 -11   -1.10    2.60
   0   4 -11    2.10    3.10
   0  -4  11   -1.30    2.70
   0   4  11    2.60    2.90
   0  -5  11  576.04   27.70
   0  -5 -11  611.84   28.10
   0   5  11  563.54   28.30
   0   5 -11  587.14   28.30
   0   6 -11   -0.40    3.70
   0   6  11    2.70    4.10
   0  -6 -11   -2.40    3.60
   0   7  11  157.68   10.60
   0  -7 -11  162.98   10.00
   0   7 -11  143.79   10.40
   0   8  11    0.00    4.60
   0  -8 -11    0.90    4.20
   0   8 -11    1.30    4.60
   0   9  11   12.10    6.30
   0  -9 -11   17.70    6.20
   0   9 -11   17.10    6.00
   0   0 -12  233.28   12.70
   0   0  12  257.27   12.90
   0  -1  12   -0.80    2.60
   0   1 -12    0.80    3.00
   0   1  12    0.50    2.80
   0  -1 -12    0.50    2.80
   0  -2  12   84.39    5.90
   0  -2 -12   76.49    5.60
   0   2 -12   69.09    5.80
   0   2  12   74.29    5.90
   0  -3 -12    0.30    2.80
   0   3  12    1.00    3.20
   0   3 -12   -1.00    3.40
   0  -3  12   -0.40    2.80
   0  -4  12  146.79    8.60
   0   4 -12  139.09    8.90
   0   4  12  130.59    8.80
   0  -4 -12  153.08    8.70
   0  -5 -12    1.20    3.50
   0   5  12   -2.10    3.40
   0  -5  12   -1.70    3.60
   0   5 -12   -2.30    3.40
   0  -6 -12    5.60    4.10
   0   6  12    6.10    4.50
   0   6 -12    4.30    4.00
   0  -7 -12    0.30    4.00
   0   7 -12   -1.00    4.40
   0   7  12   -2.20    4.40
   0   8  12   28.60    6.60
   0  -8 -12   21.60    5.50
   0   8 -12   12.30    5.60
   0  -9 -12    1.70    6.40
   0   9  12    1.20    6.80
   0   9 -12   -0.70    6.00
   0   0  13    0.10    2.90
   0   0 -13    2.20    3.00
   0   1 -13  127.79    8.00
   0  -1  13  128.09    8.10
   0   1  13  134.99    8.50
   0  -1 -13  123.29    8.00
   0  -2  13   -2.00    2.90
   0   2  13    0.90    3.50
   0  -2 -13   -0.80    3.20
   0   2 -13   -1.40    3.50
   0   3 -13  100.39    7.20
   0  -3  13   98.09    7.00
   0   3  13   89.49    7.40
   0   4 -13    1.80    4.00
   0  -4  13    0.40    3.30
   0   4  13   -0.80    3.40
   0   5  13  156.08   10.40
   0   5 -13  182.38   10.70
   0   6  13    0.40    4.30
   0   6 -13   -1.40    4.20
   0  -6 -13    0.30    6.90
   0   7  13   20.00    5.80
   0   7 -13   31.50    6.00
   0  -7 -13   29.20    6.10
   0   8 -13   -2.90    6.30
   0   8  13   -2.60    5.70
   0  -8 -13    0.20    6.10
   0   0 -14   17.40    4.20
   0   0  14   13.70    3.70
   0   1 -14    3.00    3.40
   0  -1 -14    0.60    3.60
   0   1  14    0.40    3.30
   0  -1  14    0.10    3.50
   0   2  14  186.08   11.00
   0   2 -14  183.58   10.60
   0  -2  14  167.28   10.40
   0  -3  14   -2.20    3.30
   0   3  14   -0.30    3.50
   0   3 -14   -1.70    3.70
   0   4  14   37.20    6.00
   0   4 -14   47.40    5.90
   0  -4  14   50.19    5.50
   0   5  14   -1.20    4.30
   0   5 -14    1.90    4.50
   0   6 -14   10.10    5.60
   0   6  14   10.40    5.20
   0   7 -14   -1.50    5.30
   0   7  14   -2.20    6.30
   0   0  15   -1.80    4.00
   0   0 -15    1.50    4.10
   0   1  15   43.20    5.50
   0  -1  15   40.30    5.50
   0   1 -15   37.60    5.20
   0  -1 -15   45.40    6.50
   0  -2  15    4.40    3.60
   0   2  15    0.90    4.30
   0   2 -15   -1.10    4.10
   0  -3  15   21.80    4.60
   0   3 -15   24.50    5.60
   0   3  15   25.70    5.50
   0   4  15    1.70    5.00
   0   4 -15    0.80    4.70
   0   5 -15   45.60    7.20
   0   5  15   43.30    6.50
   0   6 -15   -5.10    5.50
   0   6  15    5.90    5.80
   0   0  16  149.88   10.10
   0   0 -16  154.88   10.30
   0   1 -16   -0.30    4.70
   0   1  16    2.10    4.20
   0  -1  16   -0.90    4.60
   0   2  16   37.30    6.00
   0   2 -16   46.10    6.10
   0  -2  16   53.19    6.50
   0   3  16    2.80    5.20
   0   3 -16    0.50    4.60
   0  -3  16   -3.50    4.40
   0   4  16    0.50    5.20
   0   4 -16   -0.50    5.90
   0   5  16   -3.00    5.50
   0   5 -16   -2.60    5.80
   0   0  17    3.10    5.50
   0   1  17   31.20    6.00
   0   1 -17   31.50    6.50
   0  -1  17   33.90    6.60
   0  -2  17    3.10    5.00
   0   2  17    1.30    5.50
   0   2 -17    2.00    5.90
   0   3  17   41.90    7.60
   0   3 -17   61.49    7.90
   0  -3  17   46.90    9.10
   0   4 -17    7.00    5.90
   0   4  17   -2.30    5.70
   0   0  18   17.60    6.40
   0   1  18   -1.50    5.70
   0  -1  18   -1.60    6.40
   0   1 -18   -2.10    5.80
   0  -2  18   54.59    8.50
   0   2  18   48.30    8.60
   0   2 -18   52.29    7.80
  -1   0   0    0.80    0.20
  -1   0   0    0.60    0.20
  -1   0   0    1.30    0.20
  -1   1   0   10.20    0.70
   1  -1   0    8.30    0.70
   1   1   0    9.40    0.80
   1   1   0    9.70    0.60
  -1   1   0   10.00    0.80
  -1  -1   0   10.50    0.90
  -1   2   0 1574.14   71.59
   1   2   0 1597.24   71.79
  -1   2   0 1605.84   71.79
  -1  -2   0 1529.25   71.79
   1  -2   0 1597.04   71.79
   1   2   0 1637.84   71.59
   1  -3   0   36.10    2.40
   1   3   0   37.10    2.20
  -1   3   0   35.10    2.20
   1   3   0   38.30    2.40
  -1   3   0   38.80    2.40
  -1  -3   0   34.80    2.40
   1   4   0  736.33   32.70
   1  -4   0  722.53   32.90
   1   4   0  704.23   32.80
  -1   4   0  728.23   32.80
  -1   4   0  692.13   32.60
  -1  -4   0  716.43   33.00
   1   5   0   16.10    1.90
  -1   5   0   16.50    2.20
   1  -5   0    9.80    2.00
  -1  -5   0   12.20    2.10
   1   5   0   13.90    2.00
  -1   5   0   16.40    1.80
  -1   6   0  205.18    9.80
   1  -6   0  192.28   10.20
  -1   6   0  191.38   10.00
   1   6   0  193.78    9.90
   1   6   0  208.08    9.90
  -1  -6   0  189.08   10.20
  -1  -7   0   15.30    3.10
  -1   7   0   13.30    2.60
  -1   7   0   17.90    2.60
   1  -7   0   13.50    2.80
   1   7   0   14.70    2.70
   1   7   0   14.10    2.60
   1   8   0   40.00    3.90
  -1   8   0   37.80    5.50
  -1  -8   0   36.40    4.30
   1   8   0   31.10    3.90
  -1   8   0   40.80    4.20
   1  -8   0   31.00    4.10
  -1   9   0  106.39    7.30
   1  -9   0   89.99    7.10
  -1  -9   0  100.59    7.30
  -1 -10   0   95.69    8.10
   1 -10   0   91.69    8.10
   1 -11   0    9.30    5.00
  -1 -11   0    8.10    5.00
  -1 -12   0    3.00    6.70
   1 -12   0    3.50    6.60
  -1   0   1    0.40    0.30
   1   0   1    0.40    0.30
   1   0  -1    0.20    0.20
  -1   0  -1    0.50    0.30
  -1   0   1    0.20    0.30
  -1  -1  -1  957.50   42.70
  -1   1   1  936.71   42.70
  -1  -1  -1  952.50   42.70
   1   1  -1  927.31   42.70
   1  -1   1  939.01   42.60
  -1   1  -1  943.11   42.70
   1  -1  -1  959.60   42.70
  -1   1  -1  951.80   42.70
   1   1   1  992.80   42.70
  -1  -1   1  940.51   42.50
  -1  -1   1  903.71   42.70
   1  -2   1  196.38    9.30
   1   2  -1  204.28    9.20
   1   2  -1  191.88    9.40
  -1   2   1  191.98    9.10
  -1   2   1  194.78    9.40
   1   2   1  201.28    9.30
   1  -2  -1  198.88    9.40
  -1  -2   1  210.28    9.40
  -1   2  -1  204.28    9.30
   1   2   1  200.28    9.30
  -1   2  -1  201.18    9.30
   1   3  -1   35.50    2.10
   1   3  -1   34.80    2.30
   1  -3   1   32.50    2.30
  -1   3   1   38.40    2.40
  -1   3   1   35.60    2.00
  -1  -3  -1   36.20    2.40
  -1   3  -1   33.50    2.30
   1   3   1   37.80    2.30
  -1   3  -1   36.40    2.30
  -1  -3   1   31.70    2.40
   1  -3  -1   31.70    2.40
   1   3   1   33.30    2.20
   1  -4   1   15.70    1.90
  -1  -4  -1   18.60    2.00
   1   4  -1   15.60    1.60
   1   4  -1   16.80    1.80
  -1   4   1   17.90    1.60
  -1   4   1   14.10    1.80
  -1   4  -1   17.90    1.90
  -1  -4   1   14.80    1.90
   1   4   1   18.50    1.80
  -1   4  -1   18.40    1.90
   1  -4  -1   15.30    2.00
   1   4   1   19.20    1.90
   1   5  -1   27.90    2.40
  -1  -5  -1   24.60    2.70
  -1   5   1   29.30    2.30
   1   5  -1   27.00    2.50
  -1   5   1   26.80    2.80
   1  -5   1   24.20    2.60
  -1  -5   1   24.70    2.70
  -1   5  -1   29.20    2.70
  -1   5  -1   25.70    2.50
   1   5   1   25.80    2.50
   1  -5  -1   31.40    2.80
   1   5   1   27.10    2.50
  -1   6   1   52.49    3.50
  -1  -6  -1   43.80    3.90
   1  -6   1   57.19    4.00
  -1   6   1   43.60    3.90
   1   6  -1   45.80    3.60
   1   6  -1   54.19    3.70
  -1  -6   1   48.20    3.90
   1   6   1   50.29    3.70
  -1   6  -1   54.49    3.70
  -1   6  -1   51.09    3.80
   1  -6  -1   53.09    4.20
   1   6   1   47.70    3.90
  -1  -7  -1  156.98    9.00
  -1   7   1  160.78    8.90
   1  -7   1  174.58    9.00
   1   7  -1  146.99    8.40
   1   7  -1  167.98    8.80
  -1   7   1  164.58    8.40
   1   7   1  165.58    8.60
  -1   7  -1  161.48    8.50
   1   7   1  161.68    8.70
  -1   7  -1  163.48    8.80
  -1  -7   1  148.99    8.90
   1  -7  -1  166.98    9.00
  -1  -8  -1  122.89    7.60
   1  -8   1  105.19    7.10
   1   8  -1  104.79    6.80
  -1   8   1  112.49    7.10
  -1   8  -1   88.69    6.70
  -1   8  -1  106.59    6.60
   1  -8  -1  105.69    7.10
  -1  -8   1  116.79    7.50
   1   8   1  105.49    6.60
   1   8   1  110.29    6.90
  -1   9   1   18.90    3.90
  -1  -9  -1   10.30    3.70
   1  -9   1   12.60    3.80
   1   9  -1   14.10    3.80
  -1  -9   1   10.10    3.70
   1  -9  -1   19.60    4.00
  -1 -10  -1   43.40    5.80
   1 -10   1   54.59    6.00
   1 -10  -1   52.89    5.90
  -1 -10   1   52.29    6.20
  -1 -11  -1    8.10    5.50
   1 -11   1   13.10    4.90
   1 -11  -1   16.40    5.80
  -1 -11   1   11.50    5.70
   1 -12   1   57.59    7.90
  -1 -12  -1   45.80    8.20
  -1 -12   1   50.89    7.70
   1 -12  -1   42.20    7.40
  -1   0   2    0.40    0.50
   1   0  -2    1.00    0.50
  -1   0   2    0.30    0.50
  -1   0  -2    0.50    0.30
   1   0   2    0.10    0.50
  -1   0  -2   -0.20    0.50
  -1  -1  -2 1879.51   87.19
  -1   1   2 1907.31   87.29
   1   1  -2 1883.71   87.29
  -1  -1  -2 1965.50   87.29
   1  -1   2 1981.50   87.19
   1  -1   2 1879.01   87.29
   1  -1  -2 1965.20   87.09
   1   1   2 1945.51   87.29
  -1  -1   2 1925.01   87.19
   1  -1  -2 1956.30   87.29
  -1   1  -2 1957.10   87.29
  -1  -1   2 2001.00   87.29
  -1  -2  -2 3075.19  138.89
  -1  -2  -2 3164.28  138.89
   1   2  -2 3024.30  138.99
  -1   2   2 3095.79  138.99
   1  -2   2 3047.79  138.89
  -1  -2   2 3148.68  138.99
   1  -2  -2 2973.00  138.89
   1   2   2 3089.19  138.89
  -1   2  -2 3057.99  138.89
  -1  -2   2 3171.68  138.69
  -1   2  -2 3082.29  138.89
   1   3  -2  174.88    8.30
   1   3  -2  180.58    8.60
   1  -3   2  171.28    8.50
  -1   3   2  172.48    8.60
  -1  -3  -2  170.68    8.60
  -1   3   2  175.48    8.20
   1  -3  -2  173.78    8.60
  -1   3  -2  174.28    8.50
  -1  -3   2  175.48    8.60
   1   3   2  182.18    8.40
  -1   3  -2  191.18    8.60
   1   3   2  186.08    8.50
   1   4  -2  251.57   12.00
   1  -4   2  240.98   12.00
  -1   4   2  232.28   12.00
   1   4  -2  248.78   11.70
  -1  -4  -2  247.58   12.10
  -1   4   2  270.37   11.70
   1  -4  -2  243.48   12.10
  -1   4  -2  255.57   11.90
   1   4   2  259.97   11.90
  -1   4  -2  246.18   11.90
  -1  -4   2  247.28   12.10
   1   4   2  250.77   11.90
   1   5  -2  101.89    5.80
   1   5  -2   98.59    5.40
  -1   5   2  105.69    5.20
  -1   5   2  108.19    5.90
   1  -5   2   94.89    5.70
  -1  -5  -2   93.69    5.90
   1   5   2  107.29    5.50
   1   5   2  102.39    5.60
  -1   5  -2  105.89    5.60
  -1  -5   2  100.29    5.70
  -1   5  -2   99.29    5.60
   1  -5  -2  101.69    5.90
  -1  -6  -2  158.78    8.00
   1  -6   2  142.19    7.80
   1   6  -2  142.19    7.50
   1   6  -2  143.69    7.70
  -1   6   2  142.09    7.20
  -1   6   2  138.59    7.90
   1  -6  -2  139.19    7.90
  -1   6  -2  145.39    7.60
  -1   6  -2  157.28    7.70
   1   6   2  144.89    7.50
  -1  -6   2  137.09    7.80
   1   6   2  140.89    7.70
  -1   7   2    3.50    2.60
  -1  -7  -2    3.60    2.30
   1   7  -2    3.20    2.40
   1   7  -2    3.40    2.10
   1  -7   2    2.90    2.60
   1   7   2    3.00    2.20
  -1  -7   2    2.30    2.30
   1   7   2    2.00    2.30
  -1   7  -2    3.90    2.30
  -1   7  -2    2.20    2.30
   1  -7  -2    2.30    2.60
   1   8  -2  317.17   16.10
  -1  -8  -2  329.97   16.60
   1  -8   2  328.37   16.50
  -1   8   2  343.77   16.40
   1  -8  -2  343.47   16.70
  -1  -8   2  342.87   16.70
  -1   8  -2  300.17   16.00
  -1   8  -2  315.77   16.10
   1   8   2  308.67   16.10
   1  -9   2   39.30    5.00
  -1   9   2   53.19    5.50
   1   9  -2   60.89    5.60
  -1  -9  -2   58.19    5.60
  -1  -9   2   44.10    5.30
   1  -9  -2   43.40    5.20
   1 -10   2  287.67   15.80
  -1 -10  -2  284.17   15.90
   1 -10  -2  280.37   15.60
  -1 -10   2  288.07   15.60
   1 -11   2   21.70    5.50
  -1 -11  -2   38.20    6.10
   1 -11  -2   23.70    6.20
  -1 -11   2   21.50    5.60
   1 -12   2   22.60    6.60
   1 -12  -2   26.20    8.20
  -1 -12   2   24.80    7.30
   1   0  -3    1.70    0.80
  -1   0   3    1.30    0.80
  -1   0   3    0.80    0.70
  -1   0  -3    0.50    0.50
   1   0   3    0.40    0.80
  -1   0  -3    0.80    0.70
   1  -1   3 5554.84  251.97
  -1   1   3 5657.63  252.07
   1  -1   3 5884.71  251.97
   1   1  -3 5446.56  252.07
  -1  -1  -3 5824.52  251.97
  -1  -1  -3 5459.85  251.87
  -1  -1   3 5695.13  251.97
  -1  -1   3 5371.06  251.87
   1  -1  -3 5659.73  251.97
  -1   1  -3 5472.35  252.07
   1  -1  -3 5793.92  251.87
   1   1   3 5432.46  252.07
  -1  -2  -3  659.33   30.30
   1  -2   3  658.53   30.20
   1   2  -3  660.03   30.30
  -1   2   3  652.33   30.30
   1  -2   3  674.83   30.10
  -1  -2  -3  653.23   30.20
   1   2   3  658.03   30.30
  -1   2  -3  666.53   30.30
   1  -2  -3  671.53   30.00
  -1  -2   3  680.83   30.30
   1  -2  -3  657.23   30.30
  -1  -2   3  668.03   30.10
  -1   3   3   11.10    1.60
   1   3  -3   16.90    1.80
  -1  -3  -3   13.70    1.70
  -1   3   3   14.90    1.20
   1  -3   3   13.90    1.50
  -1  -3  -3   13.50    1.40
   1  -3  -3   11.20    1.70
  -1  -3   3   16.50    1.70
  -1   3  -3   12.70    1.70
  -1   3  -3   11.50    1.40
   1   3   3   13.20    1.60
  -1  -3   3   15.80    1.40
   1  -4   3  382.26   17.90
   1   4  -3  374.36   17.90
  -1   4   3  384.46   17.50
  -1   4   3  360.56   17.90
   1   4  -3  392.86   17.60
  -1  -4  -3  382.66   18.00
   1  -4  -3  372.26   18.00
   1   4   3  393.16   17.70
   1   4   3  383.76   17.90
  -1   4  -3  387.86   17.90
  -1   4  -3  382.76   17.80
  -1  -4   3  364.46   17.90
   1  -5   3  260.37   13.50
  -1   5   3  277.97   13.60
   1   5  -3  269.07   13.20
  -1  -5  -3  284.37   13.70
  -1   5   3  287.67   13.10
   1   5  -3  284.97   13.60
  -1  -5   3  269.97   13.60
   1   5   3  293.97   13.30
   1  -5  -3  295.77   13.70
  -1   5  -3  277.37   13.50
   1   5   3  279.37   13.50
  -1   5  -3  269.57   13.40
  -1  -6  -3   11.00    2.40
  -1   6   3   11.20    2.40
   1   6  -3   10.00    2.00
  -1   6   3    9.80    1.70
   1   6  -3   14.00    2.40
   1  -6   3    9.20    2.20
  -1   6  -3   13.50    2.60
   1  -6  -3    8.30    2.30
  -1   6  -3    9.30    2.10
  -1  -6   3    9.10    2.30
   1   6   3   12.30    2.20
   1   6   3    9.10    2.40
  -1   7   3  157.08    8.70
   1  -7   3  169.68    8.70
   1   7  -3  142.49    8.10
  -1  -7  -3  150.88    8.70
   1   7  -3  157.88    8.70
  -1   7  -3  155.18    8.40
  -1  -7   3  161.68    9.00
   1   7   3  165.38    8.70
  -1   7  -3  138.29    8.30
   1  -7  -3  154.18    8.90
   1   7   3  150.58    8.30
  -1   8   3   16.00    3.60
   1   8  -3    7.00    3.00
  -1  -8  -3   17.60    3.60
   1  -8   3   13.10    3.20
  -1   8  -3    8.50    3.00
   1  -8  -3   15.80    3.40
   1   8   3   22.50    3.60
  -1   8  -3   15.00    3.40
  -1  -8   3   25.10    3.70
   1  -9   3  110.89    7.70
   1   9  -3  105.59    7.40
  -1   9   3  108.69    7.90
  -1  -9  -3  108.19    7.80
  -1  -9   3  111.99    8.20
   1  -9  -3  130.19    8.00
  -1   9  -3  117.69    7.70
   1   9   3   96.19    8.60
   1  10  -3   57.69    6.60
  -1 -10  -3   61.69    6.70
   1 -10   3   54.19    6.20
   1 -10  -3   74.39    7.50
  -1 -10   3   65.99    6.60
   1 -11   3   36.50    6.20
  -1 -11  -3   29.60    5.90
  -1 -11   3   35.20    6.00
   1 -11  -3   35.50    6.20
   1 -12   3   12.20    6.40
  -1 -12   3   14.70    6.50
   1   0   4    0.60    0.80
  -1   0  -4    0.30    0.80
  -1   0   4   -0.30    0.70
  -1   0   4   -0.60    0.80
  -1   0  -4    0.80    0.60
   1   0  -4   -0.10    0.80
  -1  -1  -4  417.56   19.40
   1  -1   4  427.06   19.30
   1   1  -4  418.06   19.60
  -1   1   4  440.16   19.60
   1  -1   4  423.36   19.50
  -1  -1  -4  419.06   19.50
  -1  -1   4  428.76   19.50
   1   1   4  420.56   19.60
   1  -1  -4  427.36   19.50
  -1   1  -4  420.56   19.60
   1  -1  -4  423.86   19.40
  -1  -1   4  428.96   19.50
   1   2  -4  873.21   39.80
  -1  -2  -4  861.91   39.60
   1  -2   4  890.01   39.50
  -1   2   4  864.91   39.80
   1  -2   4  848.92   39.60
  -1  -2  -4  872.61   39.60
   1   2   4  871.91   39.70
  -1  -2   4  890.81   39.70
  -1   2  -4  861.11   39.80
   1  -2  -4  891.01   39.40
   1  -2  -4  857.91   39.70
  -1  -2   4  873.01   39.50
   1   3  -4  184.58    9.40
  -1   3   4  193.58    9.40
   1  -3   4  186.48    9.10
   1  -3   4  191.38    9.10
  -1  -3  -4  186.88    9.30
  -1  -3  -4  182.68    9.10
   1  -3  -4  195.88    9.30
   1  -3  -4  192.38    8.90
  -1  -3   4  202.28    9.30
  -1   3  -4  187.58    9.40
   1   3   4  187.18    9.30
  -1  -3   4  190.38    9.00
  -1   4   4 1818.32   84.69
  -1  -4  -4 1878.91   84.69
   1  -4   4 1848.02   84.49
  -1  -4  -4 1846.92   84.39
   1  -4   4 1883.61   84.49
  -1   4   4 1880.71   84.19
   1   4  -4 1869.21   84.69
  -1   4  -4 1915.11   84.69
   1  -4  -4 1848.32   84.69
   1   4   4 1899.41   84.69
  -1  -4   4 1835.82   84.59
  -1  -4   4 1873.31   84.29
   1   5  -4  157.68    8.10
   1  -5   4  145.19    8.00
  -1   5   4  145.39    8.10
  -1  -5  -4  141.29    8.00
  -1   5   4  156.08    7.40
  -1   5  -4  147.59    7.80
  -1  -5   4  154.18    8.20
   1  -5  -4  154.28    8.10
   1   5   4  141.29    8.00
  -1  -5   4  163.68    7.60
   1   5   4  162.18    7.70
  -1   5  -4  153.08    8.00
   1  -6   4   47.10    3.90
   1   6  -4   45.20    4.20
  -1  -6  -4   52.99    4.20
   1   6  -4   48.90    3.60
  -1   6   4   44.80    4.30
   1   6   4   52.89    3.60
  -1  -6   4   50.59    4.00
   1  -6  -4   50.59    4.20
  -1   6  -4   41.30    3.70
   1   6   4   51.59    4.30
  -1   6  -4   55.79    4.00
  -1   7   4   43.80    4.50
   1  -7   4   42.20    4.20
   1   7  -4   39.90    4.10
  -1  -7  -4   42.40    4.30
  -1   7  -4   39.10    3.90
  -1   7  -4   39.40    3.80
   1  -7  -4   37.70    4.20
   1   7   4   32.10    3.90
  -1  -7   4   46.70    4.60
  -1   8   4  200.68   10.90
   1  -8   4  214.68   11.20
   1   8  -4  164.98   10.80
  -1  -8  -4  198.48   11.20
  -1   8  -4  200.18   10.90
   1  -8  -4  207.78   11.20
  -1  -8   4  202.98   11.20
   1   8   4  203.18   11.00
  -1  -9  -4   77.09    7.20
   1  -9   4   77.99    7.10
   1   9  -4   77.89    6.40
  -1   9   4   81.39    7.00
   1  -9  -4   75.39    6.60
  -1   9  -4   85.39    6.80
   1   9   4   86.49    6.80
  -1  -9   4   85.59    7.20
   1  10  -4   26.60    5.30
  -1  10   4   19.40    5.10
  -1 -10  -4   15.80    4.50
   1 -10   4   25.70    5.20
  -1 -10   4   17.10    5.00
   1 -10  -4   19.80    4.80
  -1 -11  -4    9.10    5.20
   1 -11   4   13.70    5.20
   1 -11  -4   19.10    5.50
  -1 -11   4   18.20    5.60
   1 -12   4    7.80    6.30
  -1 -12   4    4.60    7.10
  -1   0   5   -0.20    0.90
  -1   0  -5   -0.20    0.70
  -1   0  -5   -1.40    0.90
  -1   0   5    0.50    0.90
   1   0   5    1.70    1.00
   1   0  -5    0.00    1.00
  -1  -1  -5  591.14   27.10
  -1   1   5  597.54   27.20
   1  -1   5  610.14   26.90
   1  -1   5  566.04   27.10
  -1  -1  -5  599.44   27.00
   1   1  -5  590.04   27.20
   1   1   5  588.44   27.20
  -1  -1   5  596.74   27.00
   1  -1  -5  600.54   27.10
  -1  -1   5  576.14   27.00
   1  -1  -5  597.94   27.00
  -1   1  -5  580.44   27.20
  -1  -2  -5    9.90    1.40
  -1   2   5   11.00    1.70
   1   2  -5    7.40    1.60
  -1  -2  -5    7.20    1.30
   1  -2   5    9.90    1.20
   1  -2   5    6.10    1.30
  -1  -2   5   10.30    1.30
   1   2   5    7.30    1.60
  -1   2  -5    9.40    1.70
  -1  -2   5    8.30    1.40
   1  -2  -5    8.80    1.20
   1  -2  -5    9.20    1.40
  -1   3   5  601.14   28.40
  -1  -3  -5  614.14   28.10
   1  -3   5  622.54   28.10
   1  -3   5  622.44   28.20
  -1  -3  -5  612.14   28.20
   1   3  -5  625.14   28.40
  -1   3  -5  601.54   28.40
   1   3   5  594.64   28.30
   1  -3  -5  614.94   28.30
  -1  -3   5  613.84   28.20
   1  -3  -5  626.34   27.90
  -1  -3   5  600.34   28.00
   1   4  -5  177.58    8.90
  -1   4   5  165.68    8.70
  -1  -4  -5  167.38    8.30
   1  -4   5  179.78    8.50
   1  -4   5  167.88    8.50
  -1  -4  -5  167.18    8.70
   1  -4  -5  172.68    8.10
  -1   4  -5  166.38    8.70
  -1  -4   5  160.58    8.50
   1  -4  -5  171.08    8.70
  -1  -4   5  171.08    8.30
   1   4   5  158.38    8.60
  -1   5   5  149.59    7.00
   1   5  -5  141.99    7.80
   1  -5   5  133.09    7.40
  -1   5   5  138.99    7.80
  -1  -5  -5  144.09    7.70
   1  -5   5  139.09    7.60
   1  -5  -5  146.69    7.80
  -1   5  -5  153.38    7.80
   1   5   5  134.59    7.80
  -1  -5   5  133.19    7.70
   1   5   5  147.79    7.30
  -1  -5   5  148.69    7.30
   1   6  -5   41.30    4.20
   1  -6   5   37.70    3.30
  -1  -6  -5   35.60    3.90
   1  -6   5   38.30    3.50
  -1   6   5   36.70    3.80
   1   6   5   45.80    3.40
   1  -6  -5   34.80    3.80
  -1   6  -5   40.80    3.80
  -1  -6   5   39.90    3.10
  -1  -6   5   38.30    3.80
   1   6   5   35.30    3.70
  -1   7   5   45.20    4.60
   1  -7   5   44.70    4.50
   1   7  -5   41.60    4.50
  -1  -7  -5   48.50    5.00
   1  -7   5   41.60    3.80
  -1  -7   5   46.30    4.60
   1  -7  -5   41.70    4.40
   1   7   5   46.00    4.50
  -1   7  -5   37.80    4.20
   1  -8   5    1.40    2.80
  -1  -8  -5    5.00    3.20
   1   8  -5    3.60    3.20
  -1   8   5    0.20    3.40
  -1   8  -5    0.80    3.30
   1  -8  -5    6.70    3.50
  -1  -8   5    3.90    3.40
   1   8   5    0.40    3.10
   1  -9   5   38.80    5.20
   1   9  -5   43.70    5.20
  -1  -9  -5   36.70    5.10
  -1   9   5   31.00    4.80
  -1   9  -5   43.00    5.30
   1   9   5   40.60    5.20
  -1  -9   5   39.40    5.10
   1  -9  -5   39.70    5.30
   1 -10   5   14.60    4.40
  -1 -10  -5   19.80    4.90
   1  10  -5   14.10    4.60
  -1  10   5   17.10    5.00
   1 -10  -5   16.70    4.70
  -1  10  -5   19.80    5.20
  -1 -10   5   22.20    5.30
  -1 -11  -5   96.99    9.30
   1 -11   5  111.59    9.80
  -1 -11   5  107.59    9.90
   1 -11  -5   93.79    9.30
  -1   0  -6    0.10    0.90
  -1   0   6    1.00    1.30
   1   0   6    0.40    1.20
  -1   0   6   -0.40    1.00
   1   0  -6    0.20    1.10
  -1   0  -6   -0.20    1.20
   1   1  -6   52.19    3.60
   1  -1   6   55.09    3.00
   1  -1   6   57.79    3.50
  -1   1   6   54.49    3.50
  -1  -1  -6   54.69    3.30
  -1  -1  -6   53.99    3.10
  -1  -1   6   53.89    3.20
  -1  -1   6   52.59    3.20
   1   1   6   48.60    3.40
   1  -1  -6   59.19    3.30
  -1   1  -6   54.39    3.60
   1  -1  -6   56.69    3.20
  -1  -2  -6  363.26   17.40
   1  -2   6  372.76   17.50
  -1   2   6  380.06   17.70
   1  -2   6  379.36   17.20
  -1  -2  -6  375.76   17.40
   1   2  -6  362.66   17.60
   1  -2  -6  387.56   17.50
   1  -2  -6  377.86   17.30
  -1  -2   6  364.06   17.40
   1   2   6  371.36   17.60
  -1  -2   6  370.26   17.40
  -1   2  -6  369.66   17.60
   1  -3   6  125.49    6.40
  -1  -3  -6  122.19    6.50
  -1  -3  -6  129.49    6.40
  -1   3   6  125.69    6.80
   1   3  -6  113.79    6.70
   1  -3   6  120.49    6.30
   1  -3  -6  129.39    6.70
   1   3   6  111.09    6.60
  -1  -3   6  124.29    6.50
  -1  -3   6  128.79    6.30
  -1   3  -6  124.59    6.70
   1  -3  -6  130.59    6.20
  -1  -4  -6  230.48   11.60
   1  -4   6  248.78   11.70
  -1   4   6  229.28   12.00
   1   4  -6  232.38   12.10
  -1  -4  -6  244.38   11.90
   1  -4   6  240.68   11.70
  -1  -4   6  246.68   11.80
  -1  -4   6  246.48   11.50
   1  -4  -6  242.38   11.90
   1   4   6  235.18   12.00
  -1   4  -6  249.38   12.00
   1  -4  -6  242.38   11.40
  -1   5   6  282.87   16.10
   1  -5   6  336.17   15.90
   1   5  -6  316.37   16.20
  -1  -5  -6  352.16   16.30
   1  -5   6  335.97   15.90
  -1  -5  -6  336.77   15.70
   1   5   6  337.17   16.30
  -1   5  -6  329.87   16.20
   1  -5  -6  332.87   16.30
  -1  -5   6  335.37   16.00
  -1  -5   6  346.27   15.70
   1  -6   6  264.67   13.40
   1   6  -6  279.57   13.80
   1  -6   6  262.87   13.30
  -1   6   6  275.77   14.00
  -1  -6  -6  277.07   13.80
  -1  -6   6  251.37   13.50
   1   6   6  276.97   13.70
  -1   6  -6  284.27   13.80
  -1  -6   6  276.37   13.10
   1  -6  -6  266.57   13.80
  -1   7   6  113.79    7.30
   1   7  -6  103.49    7.10
  -1  -7  -6  103.79    7.10
   1  -7   6  120.39    7.30
   1  -7   6  111.99    6.60
   1   7   6  114.39    7.20
  -1  -7   6  114.59    7.00
   1  -7  -6  108.39    7.30
  -1   7  -6  114.59    7.10
  -1   8   6   68.29    5.70
  -1  -8  -6   58.19    5.60
   1  -8   6   59.29    5.90
   1   8  -6   63.29    6.10
   1  -8  -6   58.39    5.70
  -1  -8   6   55.09    5.80
   1   8   6   53.39    5.80
  -1   8  -6   56.29    5.50
   1   9  -6   35.10    5.30
   1  -9   6   22.70    4.40
  -1  -9  -6   31.20    5.10
  -1   9   6   26.20    5.00
  -1   9  -6   21.10    4.80
   1   9   6   25.50    4.80
  -1  -9   6   24.90    4.50
   1  -9  -6   20.20    4.40
  -1  10   6   36.30    5.50
   1 -10   6   39.80    5.90
  -1 -10  -6   25.90    5.50
   1  10  -6   32.50    5.90
   1 -10  -6   28.70    5.50
  -1 -10   6   34.40    5.80
  -1  10  -6   36.00    5.90
   1  11  -6    5.10    6.50
  -1 -11  -6    2.80    5.40
   1 -11   6    1.20    6.00
   1 -11  -6    1.80    6.00
  -1 -11   6    3.00    5.10
  -1   0  -7   -0.20    1.30
   1   0  -7   -0.80    1.20
  -1   0   7    0.10    1.20
  -1   0  -7    0.00    1.00
   1   0   7   -0.40    1.40
  -1   0   7    1.00    1.30
   1  -1   7  492.45   22.60
   1   1  -7  502.15   23.00
  -1  -1  -7  495.45   22.90
  -1   1   7  478.95   23.00
   1  -1   7  489.55   23.00
  -1  -1  -7  498.85   22.70
  -1   1  -7  493.65   23.10
   1  -1  -7  494.75   22.80
  -1  -1   7  486.25   22.90
   1  -1  -7  520.75   22.90
   1   1   7  481.65   23.00
  -1  -1   7  487.05   22.80
   1   2  -7   83.19    5.10
   1  -2   7   83.29    4.50
  -1  -2  -7   96.09    4.80
  -1  -2  -7   87.79    4.90
  -1   2   7   90.49    5.10
   1  -2   7   90.39    4.90
   1  -2  -7   85.19    4.90
  -1  -2   7   82.89    4.80
   1  -2  -7   84.89    4.70
  -1  -2   7   94.09    4.80
   1   2   7   82.69    5.10
  -1   2  -7   78.09    5.10
   1   3  -7    6.60    2.10
  -1  -3  -7    6.80    1.80
  -1   3   7    6.40    2.10
   1  -3   7    7.00    1.60
   1  -3   7    5.60    1.70
  -1  -3  -7    6.20    1.80
  -1  -3   7    7.90    1.80
   1   3   7    9.30    2.30
   1  -3  -7    3.70    1.90
  -1   3  -7    3.80    2.00
   1  -3  -7    7.50    1.50
  -1  -3   7    9.80    1.70
   1  -4   7   43.80    3.60
  -1  -4  -7   53.49    4.10
   1   4  -7   54.49    4.10
  -1  -4  -7   56.09    3.60
   1  -4   7   54.89    3.80
  -1   4   7   51.09    4.10
   1   4   7   48.20    4.00
  -1  -4   7   56.69    3.60
  -1   4  -7   53.59    4.20
   1  -4  -7   51.39    3.30
  -1  -4   7   53.69    3.90
   1  -4  -7   56.69    4.20
  -1   5   7  500.65   24.00
   1  -5   7  485.95   23.50
   1  -5   7  496.45   23.60
  -1  -5  -7  520.35   23.90
   1   5  -7  502.85   23.90
  -1  -5  -7  486.25   23.30
  -1  -5   7  489.45   23.70
  -1   5  -7  509.05   24.00
  -1  -5   7  505.05   23.40
   1   5   7  511.35   23.90
   1  -5  -7  513.35   23.90
  -1  -6  -7  274.37   13.80
   1  -6   7  273.87   13.50
  -1   6   7  266.37   13.90
   1   6  -7  271.67   13.90
   1  -6   7  268.67   13.30
   1   6   7  280.07   13.90
  -1   6  -7  281.27   13.90
  -1  -6   7  268.57   13.40
   1  -6  -7  264.17   14.00
  -1  -6   7  257.67   13.50
  -1   7   7  309.47   16.20
   1  -7   7  328.37   15.80
  -1  -7  -7  326.77   16.20
   1  -7   7  300.77   15.30
   1   7  -7  295.37   15.90
   1  -7  -7  306.47   16.00
   1   7   7  329.47   16.00
  -1  -7   7  307.77   15.70
  -1   7  -7  311.27   16.10
  -1  -8  -7   14.10    3.70
   1  -8   7    8.80    3.60
  -1   8   7   12.60    4.20
   1   8  -7   16.60    4.10
  -1   8  -7   14.30    4.30
  -1  -8   7   15.60    4.10
   1   8   7    8.10    4.00
   1  -8  -7   12.10    3.70
   1   9  -7   41.00    5.70
  -1   9   7   54.19    6.20
   1  -9   7   44.90    5.50
  -1  -9  -7   41.40    5.40
  -1   9  -7   47.50    5.90
   1   9   7   39.80    5.40
  -1  -9   7   41.40    5.20
   1  -9  -7   47.50    5.70
   1  10  -7    2.70    5.50
  -1  10   7    0.90    4.90
  -1 -10  -7    7.10    4.80
   1 -10  -7    0.40    5.10
  -1  10  -7   -2.00    4.70
  -1 -10   7    3.50    4.30
  -1 -11  -7   24.60    6.50
   1  11  -7   23.60    7.60
   1 -11  -7   36.30    6.80
  -1 -11   7   34.70    6.60
  -1   0   8    0.10    1.40
   1   0   8    1.80    1.80
  -1   0  -8    0.20    1.10
   1   0  -8   -0.80    1.60
  -1   0  -8    1.40    1.60
  -1   0   8    0.10    1.40
  -1  -1  -8   95.89    5.10
  -1  -1  -8   95.29    5.50
   1   1  -8   94.79    5.50
   1  -1   8   98.99    5.50
  -1   1   8  101.49    5.60
   1  -1   8   92.69    5.00
   1  -1  -8   96.49    5.30
   1   1   8   90.39    5.50
  -1  -1   8  102.69    5.50
   1  -1  -8   98.19    5.30
  -1   1  -8   95.59    5.60
  -1  -1   8   92.49    5.30
  -1  -2  -8   51.99    3.50
   1   2  -8   48.90    3.70
   1  -2   8   44.10    3.10
  -1  -2  -8   45.50    3.50
  -1   2   8   45.30    3.70
   1  -2   8   53.09    3.50
  -1  -2   8   52.09    3.50
   1   2   8   44.50    3.70
   1  -2  -8   48.50    3.30
  -1   2  -8   51.29    3.80
  -1  -2   8   44.40    3.30
   1  -2  -8   56.29    3.60
   1  -3   8   75.29    4.30
   1  -3   8   73.49    4.70
  -1  -3  -8   71.59    4.70
   1   3  -8   83.89    5.10
  -1  -3  -8   76.89    4.60
  -1   3   8   68.79    4.90
   1  -3  -8   80.89    4.90
   1   3   8   69.89    4.90
  -1   3  -8   68.89    4.90
   1  -3  -8   69.49    4.30
  -1  -3   8   79.19    4.50
  -1  -3   8   69.69    4.50
   1  -4   8  562.64   25.70
  -1  -4  -8  554.84   25.60
  -1  -4  -8  542.55   25.80
   1  -4   8  549.54   25.60
  -1   4   8  562.64   26.10
   1   4  -8  529.95   26.10
   1  -4  -8  557.04   25.90
   1   4   8  522.65   26.00
  -1  -4   8  553.74   25.70
  -1  -4   8  555.74   25.60
  -1  -5  -8  108.69    6.40
  -1   5   8  113.49    6.80
   1  -5   8   96.39    6.30
   1   5  -8  105.89    6.70
   1  -5   8  102.59    6.20
  -1  -5   8  101.19    6.40
   1   5   8  107.49    6.70
   1  -5  -8   96.39    6.40
  -1   5  -8  111.79    6.80
  -1  -5   8  109.59    6.00
  -1  -6  -8    3.00    2.60
   1  -6   8    1.20    2.40
   1  -6   8    2.40    2.60
  -1   6   8    0.50    2.90
   1   6  -8    5.30    3.10
  -1  -6   8    2.80    2.80
   1   6   8   -0.60    2.80
  -1   6  -8    4.30    3.00
   1  -6  -8   -0.30    2.60
   1  -7   8   69.39    6.10
  -1  -7  -8   76.69    6.60
  -1   7   8   83.19    6.50
   1   7  -8   84.59    6.90
   1  -7  -8   77.19    6.30
  -1  -7   8   78.59    6.30
  -1   7  -8   83.99    6.40
   1   7   8   88.39    6.90
  -1  -8  -8  149.49    9.60
   1   8  -8  164.88    9.80
  -1   8   8  152.98    9.80
   1  -8  -8  141.99   10.00
  -1  -8   8  163.48    9.80
   1   8   8  154.48    9.70
  -1   8  -8  161.18    9.70
   1   9  -8   30.80    5.30
  -1  -9  -8   31.50    5.50
  -1   9   8   22.80    5.20
   1  -9  -8   37.00    5.80
  -1   9  -8   29.80    5.20
  -1  -9   8   27.60    5.20
   1   9   8   27.50    5.50
   1  10  -8   16.30    5.80
  -1  10   8   16.70    5.80
  -1 -10  -8   13.90    5.30
   1  10   8   15.00    5.20
   1 -10  -8   14.80    5.50
  -1  10  -8   21.50    6.20
  -1  11   8    2.20    7.70
   1  11  -8   -4.80    7.30
  -1  11  -8    3.90    7.20
  -1   0   9    0.20    1.70
  -1   0  -9   -0.70    1.90
   1   0   9   -1.20    1.90
  -1   0  -9   -1.20    1.30
   1   0  -9    0.00    1.60
   1   0  -9    0.90    1.70
  -1  -1  -9  181.88    8.80
  -1   1   9  164.58    9.20
   1  -1   9  189.38    9.30
  -1  -1  -9  176.68    9.10
   1  -1   9  183.58    8.70
   1   1  -9  176.18    9.30
   1  -1  -9  184.78    9.00
  -1  -1   9  169.58    8.90
   1   1   9  179.08    9.30
  -1  -1   9  179.58    9.20
   1  -1  -9  176.78    9.10
  -1   1  -9  178.08    9.30
   1  -2   9   15.70    2.60
  -1  -2  -9   17.80    2.30
  -1  -2  -9   18.80    2.60
   1   2  -9   13.00    2.60
   1  -2   9   16.10    2.00
  -1   2   9   22.10    2.90
  -1   2  -9   15.60    2.70
   1  -2  -9   17.40    2.40
  -1  -2   9   15.20    2.20
   1  -2  -9   14.50    2.40
   1   2   9   17.30    2.70
  -1  -2   9   16.20    2.40
   1  -3   9   49.00    3.50
   1   3  -9   55.79    4.40
   1  -3   9   52.69    4.10
  -1   3   9   50.29    4.30
  -1  -3  -9   52.49    3.90
  -1  -3  -9   44.10    3.80
   1   3   9   45.50    4.20
   1  -3  -9   52.49    3.70
  -1  -3   9   54.09    3.90
  -1  -3   9   42.00    3.70
   1  -3  -9   50.69    4.10
  -1   3  -9   48.60    4.20
  -1   4   9  159.58    8.80
  -1  -4  -9  154.98    8.50
   1  -4   9  156.98    8.40
   1   4  -9  155.38    8.80
  -1  -4  -9  148.69    8.30
   1  -4  -9  148.89    8.40
  -1  -4   9  156.98    8.20
  -1  -4   9  150.08    8.30
   1   4   9  162.08    9.00
  -1   4  -9  158.88    8.80
  -1  -5  -9  176.78   10.10
  -1   5   9  192.88   10.40
   1  -5   9  183.38    9.90
   1   5  -9  183.38   10.40
  -1  -5   9  179.68    9.90
   1  -5  -9  191.38   10.10
  -1  -5   9  192.98    9.70
  -1   5  -9  185.58   10.60
   1   5   9  187.08   10.50
  -1   6   9  195.18   10.80
   1   6  -9  173.68   10.40
   1  -6   9  195.38   10.00
  -1  -6  -9  171.78   10.20
  -1  -6   9  185.88   10.20
   1  -6  -9  183.88   10.60
   1   6   9  180.88   10.40
  -1   6  -9  178.08   10.40
  -1   7   9   46.90    5.60
  -1  -7  -9   46.80    5.10
   1   7  -9   37.90    5.10
   1   7   9   45.80    5.60
  -1  -7   9   44.50    5.00
   1  -7  -9   43.70    5.10
  -1   7  -9   44.60    5.10
  -1  -8  -9   28.40    5.10
   1   8  -9   24.90    4.90
  -1   8   9   24.20    5.20
   1   8   9   31.40    5.40
  -1   8  -9   26.60    4.80
   1  -8  -9   25.00    4.60
   1   9  -9    2.60    5.20
  -1   9   9    4.60    4.60
  -1  -9  -9    6.30    4.40
   1   9   9    7.90    5.10
   1  -9  -9    8.50    4.70
  -1   9  -9   10.50    4.80
  -1 -10  -9   16.10    5.80
   1  10  -9   12.30    6.10
  -1  10   9   19.90    6.50
   1  10   9   23.10    5.80
   1 -10  -9   16.70    5.80
  -1  10  -9   13.80    6.50
  -1   0 -10   -0.90    2.00
  -1   0  10    0.70    1.90
  -1   0 -10    0.80    1.50
   1   0  10    2.80    2.40
   1   0 -10    0.80    2.10
   1   0 -10    0.30    1.70
   1  -1  10    5.90    2.20
  -1  -1 -10   10.00    2.60
   1   1 -10    8.40    2.60
  -1  -1 -10    7.80    2.00
  -1   1  10   11.80    2.60
  -1   1 -10    8.40    2.10
   1  -1 -10   10.80    2.40
  -1   1 -10    2.80    2.30
   1   1  10    7.20    2.40
  -1  -1  10    6.10    2.10
   1  -1 -10    8.00    2.00
  -1  -1  10    8.30    2.10
   1   2 -10  163.68    9.10
  -1   2  10  158.68    8.90
  -1  -2 -10  152.78    8.60
  -1  -2 -10  169.08    8.40
   1  -2  10  166.78    8.70
   1  -2 -10  152.18    8.40
   1   2  10  170.78    9.00
  -1   2 -10  181.08    9.10
  -1  -2  10  156.28    8.60
   1  -2 -10  164.48    8.60
  -1  -2  10  154.28    8.40
  -1   3  10  111.99    6.60
  -1  -3 -10  102.89    6.00
  -1  -3 -10   96.49    6.00
   1  -3  10   91.79    6.20
   1   3 -10  118.09    6.70
   1   3  10  107.49    6.50
  -1  -3  10   96.19    5.90
  -1  -3  10   93.09    6.00
  -1   3 -10   93.59    6.40
   1  -3 -10  102.69    6.20
   1  -3 -10   90.89    5.90
   1  -4  10   96.09    6.30
  -1  -4 -10  102.49    6.10
   1   4 -10  105.69    7.10
  -1   4  10  101.99    6.70
  -1  -4  10   91.39    6.10
   1   4  10   92.49    6.50
   1  -4 -10   92.69    6.20
  -1  -4  10  104.09    6.10
  -1  -5 -10  186.58   10.10
  -1   5  10  176.48   10.30
   1  -5  10  192.78    9.80
   1   5 -10  195.78   10.40
   1  -5 -10  161.38   10.00
   1   5  10  169.28   10.20
  -1   5 -10  173.48   10.20
  -1  -5  10  178.28    9.60
   1  -6  10  160.88    9.10
  -1  -6 -10  160.28    9.70
  -1   6  10  153.38    9.70
   1   6  10  158.58    9.60
   1  -6 -10  166.88    9.50
  -1   6 -10  148.59    9.60
  -1   7  10   60.69    6.30
   1   7 -10   70.39    6.40
  -1  -7 -10   64.69    6.00
   1  -7 -10   54.89    6.00
   1   7  10   60.29    6.20
  -1   7 -10   63.69    6.30
   1   8 -10   63.79    7.30
  -1   8  10   65.59    7.20
  -1  -8 -10   73.89    7.40
   1  -8 -10   68.59    7.40
  -1   8 -10   64.79    6.80
   1   8  10   66.89    7.10
   1   9 -10    9.30    5.40
  -1   9  10   15.50    6.00
  -1  -9 -10   18.50    5.70
   1  -9 -10   17.40    5.90
   1   9  10   11.30    5.60
  -1   9 -10    8.70    5.20
  -1  10  10   14.40    6.20
   1  10 -10   21.70    7.50
  -1 -10 -10    7.90    6.00
   1  10  10   18.60    6.70
  -1  10 -10   13.70    6.60
   1 -10 -10   16.90    6.40
   1   0  11   -1.70    2.20
  -1   0  11   -0.10    2.20
   1   0 -11   -1.00    2.00
   1   0 -11   -0.30    2.40
  -1   0 -11    1.90    2.50
   1   1 -11  101.89    6.10
  -1   1  11   98.49    6.10
   1  -1  11   96.19    6.00
  -1  -1 -11   79.59    5.70
  -1  -1  11   88.59    5.60
   1  -1 -11   77.69    5.80
  -1  -1  11   94.99    5.80
  -1   1 -11   90.29    6.30
   1  -1 -11   99.49    5.70
   1   1  11   92.09    6.10
  -1  -2 -11    5.20    2.40
  -1  -2 -11    4.70    2.70
  -1   2  11    8.00    2.80
   1  -2  11    6.80    2.70
   1   2 -11    9.30    2.90
  -1  -2  11    7.10    2.70
   1  -2 -11    5.40    2.40
   1   2  11    5.90    2.80
  -1   2 -11    4.70    3.20
   1  -2 -11    3.10    2.30
  -1   3  11   60.19    5.60
   1   3 -11   80.19    5.90
   1  -3  11   82.29    5.70
  -1  -3 -11   74.89    5.70
  -1  -3 -11   83.89    5.60
   1   3  11   68.99    5.70
  -1  -3  11   80.29    5.50
  -1   3 -11   84.09    6.40
   1  -3 -11   80.29    5.30
   1  -4  11  309.17   15.20
  -1  -4 -11  317.67   15.20
  -1   4  11  297.77   15.60
   1   4 -11  286.97   15.50
   1  -4 -11  315.17   15.40
  -1   4 -11  295.67   15.50
   1   4  11  293.67   15.50
  -1  -4  11  295.27   15.00
  -1   5  11   32.90    4.60
  -1  -5 -11   37.70    4.50
   1  -5  11   42.60    4.30
   1   5 -11   43.80    5.10
   1   5  11   29.20    4.50
   1  -5 -11   28.60    4.10
  -1   5 -11   33.30    4.60
   1   6 -11   -0.20    3.90
  -1   6  11    0.60    3.60
  -1  -6 -11    3.20    3.30
   1   6  11    3.10    3.70
   1  -6 -11    0.60    3.70
  -1   6 -11    4.40    4.10
  -1  -7 -11   27.70    5.10
   1   7 -11   25.70    5.10
  -1   7  11   16.50    4.70
   1  -7 -11   13.50    4.20
  -1   7 -11   20.00    4.70
   1   7  11   25.70    4.90
  -1   8  11   34.10    6.00
   1   8 -11   34.10    6.30
  -1  -8 -11   34.90    5.50
   1   8  11   28.30    6.10
  -1   8 -11   26.00    5.60
   1  -8 -11   27.30    5.30
  -1   9  11   31.70    6.60
   1   9 -11   34.30    7.10
  -1  -9 -11   26.80    6.10
  -1   9 -11   19.10    6.20
   1  -9 -11   21.50    6.00
   1   9  11   19.70    6.60
   1   0  12   -1.10    2.50
   1   0 -12   -0.50    2.70
  -1   0 -12   -1.00    2.60
  -1   0  12    0.00    2.80
   1   1 -12    0.50    2.70
  -1   1  12    1.30    3.00
   1  -1  12    5.00    2.70
  -1  -1 -12    3.60    2.70
   1  -1 -12    2.10    2.40
   1   1  12    2.00    2.70
  -1  -1  12    2.70    2.80
   1  -1 -12   -0.60    2.60
  -1   1 -12    2.40    2.70
  -1  -2 -12   12.70    3.30
   1  -2  12   11.00    3.00
   1   2 -12   11.60    3.70
  -1   2  12   16.00    3.40
   1  -2 -12   18.20    3.10
   1  -2 -12   16.10    3.20
  -1  -2  12   10.80    2.90
  -1   2 -12   15.70    3.90
   1   2  12   14.50    3.40
  -1   3  12   41.00    4.80
   1  -3  12   49.80    4.70
   1   3 -12   54.89    5.20
   1  -3 -12   49.10    4.80
  -1  -3  12   50.29    4.90
   1   3  12   48.30    5.10
  -1   3 -12   47.00    5.20
   1  -4  12  424.56   19.40
  -1   4  12  384.16   19.90
   1   4 -12  392.86   19.80
   1   4  12  377.36   19.80
   1  -4 -12  378.86   19.40
  -1   4 -12  376.86   19.80
  -1  -4  12  413.86   19.30
  -1   5  12   16.20    4.20
  -1  -5 -12   13.30    3.80
   1   5 -12   16.80    4.60
   1  -5  12   16.20    3.80
   1   5  12   13.40    4.10
  -1   5 -12   14.60    4.00
   1  -5 -12   22.10    4.30
   1   6 -12   45.80    5.80
  -1   6  12   50.09    6.00
  -1  -6 -12   47.60    5.30
  -1   6 -12   46.70    5.70
   1   6  12   50.79    6.00
   1  -6 -12   47.00    5.70
  -1   7  12   13.00    5.00
  -1  -7 -12   18.80    5.00
   1   7 -12   18.50    5.20
   1   7  12   14.10    5.10
   1  -7 -12   19.70    4.70
  -1   7 -12   22.50    5.20
  -1   8  12  118.89    9.60
  -1  -8 -12  107.39    8.80
   1   8 -12   84.19    9.00
   1   8  12  107.69   10.00
  -1   8 -12   97.59    9.80
  -1  -9 -12   -1.80    6.30
   1   9 -12   -4.30    6.10
  -1   9  12    3.20    6.20
   1   9  12    0.30    6.90
   1  -9 -12   -0.50    5.80
  -1   9 -12   -3.80    5.80
   1   0 -13   -0.30    2.70
  -1   0  13    1.30    3.00
  -1   0 -13   -0.70    3.00
   1   0  13   -2.10    2.80
   1   1 -13  202.58   11.10
   1  -1  13  201.68   11.10
  -1  -1 -13  201.08   10.90
  -1   1  13  190.28   11.20
  -1  -1  13  176.68   10.70
   1  -1 -13  218.18   10.90
  -1   1 -13  182.98   10.90
   1   1  13  202.28   11.00
  -1  -2 -13   13.80    3.70
   1  -2  13   18.70    3.90
  -1   2  13   12.20    3.60
   1   2 -13   14.70    4.10
  -1  -2  13   14.00    3.60
   1   2  13   16.20    3.90
  -1   2 -13   17.10    4.10
   1   3 -13   76.19    6.90
   1  -3  13   80.49    6.50
  -1   3  13   80.69    6.50
  -1   3 -13   82.99    6.60
   1   3  13   73.59    6.40
  -1  -3  13   81.69    6.20
   1  -4  13   27.40    4.40
  -1   4  13   20.80    4.50
   1   4 -13   20.90    4.40
  -1  -4  13   29.70    4.30
   1  -4 -13   22.20    4.50
  -1   4 -13   22.90    4.50
   1   4  13   13.10    3.90
  -1   5  13   13.80    4.80
   1  -5  13    8.60    4.20
   1   5 -13    9.00    4.20
  -1   5 -13   13.20    4.50
   1  -5 -13   17.60    4.40
   1   5  13    7.40    4.10
  -1   6  13    7.00    5.10
   1   6 -13    8.40    4.70
  -1   6 -13    6.00    4.50
   1  -6 -13    6.70    4.10
   1   6  13    8.10    4.70
   1   7 -13   32.10    6.20
  -1   7  13   33.50    6.30
   1   7  13   43.20    6.50
  -1   7 -13   27.60    6.00
   1  -7 -13   36.90    6.30
   1   8 -13    3.30    5.90
  -1   8  13    4.20    6.10
   1  -8 -13    3.30    6.00
   1   8  13    2.40    6.50
  -1   8 -13    3.60    6.40
  -1   0  14    0.10    3.20
   1   0 -14    3.60    3.30
   1   0  14    4.00    3.70
  -1   0 -14    1.00    3.30
  -1  -1 -14   32.60    4.70
   1  -1  14   28.10    4.30
   1   1 -14   34.10    4.90
  -1   1  14   27.60    4.50
  -1  -1  14   37.30    4.60
   1  -1 -14   35.60    4.80
  -1   1 -14   29.60    5.10
   1   1  14   34.40    4.60
  -1   2  14   19.80    4.20
   1   2 -14   16.50    4.60
   1  -2  14   19.60    4.40
  -1   2 -14   30.20    4.60
  -1  -2  14   22.30    3.90
   1   2  14   25.60    4.60
   1   3 -14    3.00    4.20
   1  -3  14   -2.10    3.30
  -1   3  14    0.60    3.70
  -1   3 -14    2.40    4.10
  -1  -3  14    0.40    3.50
   1   3  14    1.10    3.70
   1   4 -14    1.80    4.00
   1  -4  14    7.30    4.00
  -1   4  14    1.90    4.30
  -1   4 -14    9.80    4.90
   1   4  14    5.10    4.00
   1   5 -14    0.60    4.30
  -1   5  14   -1.60    4.20
  -1   5 -14    4.60    4.70
   1   5  14    1.20    4.40
  -1   6  14   90.59    8.60
   1   6 -14   88.69    8.50
   1   6  14   97.49    8.70
  -1   6 -14   86.79    9.30
  -1   7  14    8.80    6.60
   1   7 -14    8.80    6.30
   1   7  14    4.10    5.80
  -1   7 -14   -0.10    5.60
  -1   0  15    1.90    3.60
  -1   0 -15   -2.90    4.10
   1   0 -15   -0.30    4.10
   1   0  15    1.90    3.60
  -1   1  15  136.49    9.30
  -1  -1 -15  146.59    9.20
   1  -1  15  126.19    8.70
   1   1 -15  133.29    8.70
  -1   1 -15  124.19    9.20
  -1  -1  15  128.19    9.10
   1   1  15  135.69    9.00
   1  -2  15   14.00    4.40
   1   2 -15   12.30    4.60
  -1   2  15   13.90    4.30
  -1  -2  15    7.10    3.80
   1   2  15   13.30    4.40
  -1   2 -15   10.70    4.30
  -1   3  15    2.30    4.60
   1  -3  15   -3.40    4.20
   1   3 -15   -1.10    4.60
  -1  -3  15   -0.10    4.10
   1   3  15    3.00    4.10
  -1   3 -15    0.40    4.50
  -1   4  15    3.50    4.50
   1   4 -15    1.20    4.70
   1  -4  15   -0.80    4.30
  -1   4 -15    5.70    4.80
   1   4  15    1.10    4.60
  -1   5  15    8.60    5.10
   1   5 -15    9.10    5.40
   1   5  15   11.70    5.30
  -1   5 -15   16.00    5.60
   1   6 -15   21.80    6.80
  -1   6  15   20.50    6.30
   1   6  15   19.70    7.00
  -1   6 -15   22.70    6.50
   1   0 -16   -0.10    4.70
   1   0  16    1.00    4.20
  -1   0 -16   -0.40    4.00
  -1   0  16    0.90    4.60
   1   1 -16   22.30    5.40
  -1   1  16   20.10    5.00
   1  -1  16   19.20    5.30
   1   1  16   20.00    5.00
  -1  -1  16   20.50    4.80
  -1   1 -16   17.50    4.80
   1   2 -16   41.60    5.70
  -1   2  16   25.50    5.40
   1  -2  16   38.20    5.80
  -1  -2  16   33.80    5.90
  -1   2 -16   32.60    5.90
   1   2  16   37.10    5.80
  -1   3  16    9.10    4.90
   1   3 -16   10.90    5.70
   1  -3  16    9.40    5.00
  -1   3 -16   10.80    5.10
   1   3  16   12.70    4.90
   1   4 -16   12.50    5.80
  -1   4  16   20.00    6.30
   1   4  16   19.20    5.70
  -1   4 -16   21.20    5.70
  -1   5  16   10.20    6.00
   1   5 -16   12.50    6.90
   1   5  16    3.10    5.80
  -1   5 -16    8.90    5.80
  -1   0 -17    1.10    5.40
  -1   0  17   -3.50    5.30
   1   0  17    2.50    5.50
   1  -1  17   16.90    6.00
   1   1 -17    4.70    5.40
  -1   1  17    8.60    5.60
  -1   1 -17   14.00    5.50
  -1  -1  17   18.70    5.90
   1   1  17    8.50    5.30
   1  -2  17   59.79    7.10
  -1   2  17   52.09    7.00
   1   2 -17   56.29    7.00
  -1  -2  17   59.09    7.50
   1   2  17   46.40    7.00
  -1   2 -17   53.89    7.10
   1  -3  17   47.10    6.60
   1   3 -17   53.19    7.00
  -1   3  17   42.90    7.10
  -1   3 -17   55.29    7.50
   1   3  17   32.70    6.80
  -1   4  17    9.70    6.20
   1   4 -17    5.50    6.20
  -1   4 -17    8.90    6.80
   1   4  17    6.80    6.70
  -1   0  18   -1.20    6.30
   1   0  18    3.00    6.70
  -1   1  18   16.30    6.90
   1  -1  18    6.80    6.90
  -1   1 -18    8.90    6.10
   1   1  18    8.10    6.80
  -1  -1  18    8.00    6.70
   1  -2  18    2.70    6.80
  -1   2  18    2.40    6.70
   1   2 -18    4.30    6.90
  -1  -2  18    3.00    7.70
  -1   2 -18    0.90    6.10
  -2   0   0 2555.14  115.19
  -2   0   0 2525.65  115.19
  -2   0   0 2606.34  115.29
  -2  -1   0  252.97   11.70
  -2   1   0  247.38   11.60
   2   1   0  259.27   11.50
   2   1   0  255.37   11.70
  -2   1   0  255.87   11.70
  -2   2   0 2929.01  134.19
   2   2   0 3053.69  134.19
   2   2   0 2990.70  134.49
  -2  -2   0 2978.90  134.49
  -2   2   0 2969.40  134.49
   2  -2   0 2986.10  134.39
   2   3   0  652.03   29.00
   2  -3   0  604.14   29.20
  -2  -3   0  647.74   29.30
   2   3   0  646.74   29.20
  -2   3   0  650.13   29.00
  -2   3   0  625.24   29.20
   2   4   0  507.35   24.70
  -2  -4   0  530.85   24.80
  -2   4   0  535.45   24.40
   2   4   0  549.85   24.50
  -2   4   0  541.65   24.80
   2  -4   0  540.05   24.80
   2   5   0  230.68   11.00
   2  -5   0  222.78   11.30
  -2  -5   0  223.08   11.40
  -2   5   0  224.98   11.30
   2   5   0  251.67   11.30
  -2   5   0  224.38   10.90
  -2   6   0  130.29    7.10
   2   6   0  128.39    6.80
  -2   6   0  134.99    6.70
  -2  -6   0  126.79    7.30
   2  -6   0  109.39    7.10
   2   6   0  138.99    7.00
   2  -7   0  106.09    6.20
  -2   7   0   96.59    5.60
  -2  -7   0  101.19    6.30
  -2   7   0   93.09    6.10
   2   7   0   89.59    6.00
   2   7   0   88.79    5.70
   2  -8   0   52.89    5.40
   2   8   0   55.19    5.00
  -2  -8   0   59.79    5.20
  -2   8   0   66.79    5.40
   2   9   0    2.10    3.60
  -2  -9   0    0.20    3.10
  -2   9   0    2.10    3.60
   2  -9   0    2.70    3.20
   2 -10   0   -1.80    3.60
  -2 -10   0    0.20    3.70
  -2 -11   0   52.89    7.20
   2 -11   0   45.00    6.90
  -2 -12   0  100.09    9.70
   2 -12   0   87.69    9.80
   2   0  -1 2804.32  125.49
  -2   0   1 2693.43  125.49
  -2   0   1 2905.51  125.49
  -2   0  -1 2738.33  125.49
  -2   0  -1 2776.82  125.39
   2   0   1 2822.42  125.49
  -2  -1  -1  937.41   41.90
  -2   1   1  923.81   41.70
   2   1  -1  923.51   41.90
  -2   1   1  933.61   41.90
   2  -1   1  913.01   41.70
  -2  -1  -1  928.21   41.80
  -2   1  -1  901.91   41.90
   2  -1  -1  915.21   41.90
  -2   1  -1  949.01   41.80
  -2  -1   1  915.21   41.90
   2   1   1  943.91   41.80
   2   2  -1 7067.29  295.17
  -2   2   1 6515.85  295.17
  -2  -2  -1 6580.34  295.17
  -2  -2  -1 6477.25  295.17
   2  -2   1 6282.67  295.07
  -2   2   1 6595.44  294.97
   2   2  -1 6602.34  295.07
   2  -2  -1 6385.06  295.17
   2   2   1 6598.24  294.97
  -2  -2   1 6532.25  295.17
  -2   3   1  123.59    6.20
   2   3  -1  118.39    6.20
  -2  -3  -1  121.79    6.20
   2  -3   1  120.49    6.10
  -2   3   1  126.79    5.80
   2   3  -1  128.99    5.80
   2   3   1  132.89    6.20
  -2  -3   1  113.99    6.20
  -2   3  -1  124.29    6.20
   2   3   1  119.99    6.00
   2  -3  -1  115.99    6.20
  -2   3  -1  122.69    6.00
  -2   4   1  142.89    7.60
   2   4  -1  148.99    7.20
   2  -4   1  147.99    7.60
   2   4  -1  150.78    7.50
  -2  -4  -1  156.08    7.60
  -2   4   1  148.99    7.10
   2   4   1  143.99    7.30
  -2   4  -1  158.88    7.60
  -2   4  -1  152.98    7.30
   2   4   1  150.58    7.40
  -2  -4   1  146.79    7.60
   2  -4  -1  135.49    7.50
  -2  -5  -1  274.97   13.00
   2   5  -1  271.37   12.90
  -2   5   1  264.97   13.00
   2   5  -1  279.17   12.50
  -2   5   1  266.77   12.40
   2  -5   1  245.58   12.90
  -2  -5   1  245.28   12.90
  -2   5  -1  256.87   12.90
  -2   5  -1  284.37   12.70
   2   5   1  260.37   12.60
   2   5   1  275.07   12.80
   2  -5  -1  249.97   12.90
   2   6  -1   98.39    5.50
  -2  -6  -1  113.29    6.20
   2  -6   1  100.89    6.10
  -2   6   1   97.09    6.10
   2   6  -1  100.19    5.80
  -2   6   1  100.49    5.40
   2  -6  -1  101.19    6.20
  -2   6  -1   91.49    5.80
   2   6   1  104.49    5.80
  -2   6  -1  101.79    5.70
   2   6   1  106.59    5.90
  -2  -6   1   93.09    6.00
  -2   7   1  154.68    8.10
   2   7  -1  160.18    8.50
   2   7  -1  156.68    8.20
  -2  -7  -1  154.08    9.00
   2  -7   1  170.48    9.00
  -2   7   1  149.79    8.60
  -2   7  -1  149.39    8.60
   2   7   1  150.48    8.30
  -2   7  -1  154.48    8.20
   2  -7  -1  172.38    9.10
   2   7   1  150.88    8.50
  -2  -7   1  163.88    8.90
  -2  -8  -1  173.08   10.10
  -2   8   1  185.48   10.10
   2  -8   1  164.58   10.00
   2   8  -1  182.28    9.90
  -2   8  -1  187.58    9.80
  -2  -8   1  180.28   10.10
  -2   8  -1  180.58    9.60
   2   8   1  169.18    9.70
   2  -8  -1  175.88   10.00
   2   9  -1   54.79    5.70
  -2  -9  -1   40.60    5.20
  -2   9   1   62.19    5.90
   2  -9   1   60.19    6.20
  -2  -9   1   57.69    5.90
   2  -9  -1   48.00    5.60
  -2   9  -1   57.79    5.60
  -2 -10  -1   30.50    5.20
   2 -10   1   42.90    5.40
  -2 -10   1   38.80    5.50
   2 -10  -1   36.10    5.30
   2 -11   1   -0.30    5.20
  -2 -11  -1   11.00    5.10
  -2 -11   1    8.80    5.00
   2 -11  -1    5.50    4.90
   2 -12   1   26.00    6.80
  -2 -12  -1   31.10    8.00
   2 -12  -1   29.10    6.90
  -2 -12   1   24.30    6.70
  -2   0   2  830.22   37.70
   2   0   2  844.92   37.80
  -2   0   2  818.62   37.80
   2   0  -2  845.42   37.70
  -2   0  -2  849.61   37.80
  -2   0  -2  822.82   37.60
   2   1  -2  969.50   45.10
  -2  -1  -2 1004.00   45.00
   2  -1   2 1006.60   44.80
   2  -1   2 1000.70   45.10
  -2  -1  -2 1002.20   44.90
  -2   1   2  983.10   45.10
  -2  -1   2 1018.10   44.80
  -2  -1   2  987.20   45.10
   2  -1  -2 1022.50   44.80
  -2   1  -2  956.20   45.00
   2  -1  -2  997.60   45.10
   2   1   2  991.80   45.00
   2   2  -2 2505.45  113.69
  -2   2   2 2507.85  113.69
  -2  -2  -2 2498.15  113.69
   2  -2   2 2531.35  113.59
  -2  -2  -2 2572.84  113.69
   2   2   2 2612.74  113.59
  -2   2  -2 2457.95  113.69
  -2   2  -2 2505.45  113.69
   2  -2  -2 2511.45  113.69
  -2  -2   2 2545.65  113.39
  -2  -2   2 2488.25  113.69
  -2   3   2   36.70    2.50
   2   3  -2   36.10    2.40
   2  -3   2   30.60    2.10
  -2   3   2   33.40    1.70
  -2  -3  -2   29.70    2.30
   2   3  -2   31.10    1.90
   2   3   2   32.00    2.20
  -2   3  -2   30.30    2.30
   2  -3  -2   32.00    2.40
  -2  -3   2   30.10    2.30
  -2   3  -2   25.70    2.30
  -2   4   2  615.74   29.10
   2   4  -2  617.44   29.10
   2  -4   2  617.34   29.00
  -2   4   2  631.04   28.60
  -2  -4  -2  642.54   29.10
   2   4  -2  643.54   28.70
  -2   4  -2  625.04   29.00
   2  -4  -2  605.54   29.10
   2   4   2  638.94   28.90
  -2  -4   2  629.24   29.10
   2   4   2  659.53   29.00
   2   5  -2  111.39    5.80
   2  -5   2  113.09    6.20
  -2  -5  -2  117.39    6.40
  -2   5   2  101.69    6.20
  -2   5   2  115.49    5.70
   2   5  -2  116.89    6.30
  -2   5  -2  112.89    6.10
  -2  -5   2  110.39    6.30
   2   5   2  123.79    6.20
   2   5   2  120.49    6.10
  -2   5  -2  115.49    6.30
   2  -5  -2  108.39    6.30
   2  -6   2  200.58   10.50
   2   6  -2  206.78   10.10
   2   6  -2  222.38   10.60
  -2  -6  -2  205.28   10.70
  -2   6   2  213.98    9.90
  -2   6   2  192.68   10.50
   2   6   2  208.98   10.40
  -2   6  -2  200.28   10.40
   2  -6  -2  185.48   10.60
  -2   6  -2  222.78   10.40
  -2  -6   2  194.88   10.60
   2   6   2  215.78   10.40
  -2   7   2   92.79    6.30
   2   7  -2   91.09    5.90
   2  -7   2  104.19    6.40
  -2  -7  -2   98.19    6.20
  -2   7  -2   79.49    5.60
  -2   7  -2   94.89    6.00
  -2  -7   2  104.19    6.30
   2   7   2   84.99    5.90
   2   7   2   98.49    5.90
   2  -7  -2   87.09    6.10
  -2  -8  -2  160.78    9.70
   2  -8   2  171.28    9.60
   2   8  -2  175.48    9.60
  -2   8   2  173.08    9.60
  -2  -8   2  171.48   10.00
   2   8   2  184.98    9.50
  -2   8  -2  164.78    9.50
   2  -8  -2  161.88    9.90
   2   8   2  158.48    9.30
  -2   8  -2  161.48    9.20
   2  -9   2    5.30    3.40
   2   9  -2    3.60    3.30
  -2   9   2    3.70    3.80
  -2  -9  -2    2.40    3.20
  -2  -9   2    1.00    3.70
  -2   9  -2    2.80    3.40
   2  -9  -2    5.00    3.30
  -2 -10  -2   30.00    5.10
  -2  10   2   42.10    5.70
   2 -10   2   30.40    5.10
  -2 -10   2   35.00    5.30
   2 -10  -2   37.00    5.80
  -2 -11  -2   20.00    5.90
   2 -11   2   14.40    5.10
  -2 -11   2   14.40    5.20
   2 -11  -2   21.60    5.50
   2 -12   2   41.10    7.40
  -2 -12   2   51.39    7.80
   2 -12  -2   47.30    9.40
  -2   0  -3   83.39    4.10
  -2   0   3   77.59    3.90
   2   0  -3   76.69    3.90
   2   0   3   73.59    4.00
  -2   0  -3   81.09    3.70
  -2   0   3   80.59    4.10
   2  -1   3  268.57   11.90
   2   1  -3  248.38   12.20
  -2   1   3  253.67   12.20
  -2  -1  -3  266.97   12.10
   2  -1   3  255.77   12.20
  -2  -1  -3  265.37   12.20
   2  -1  -3  270.47   12.00
  -2  -1   3  263.37   12.10
  -2   1  -3  263.97   12.30
   2  -1  -3  263.57   12.30
  -2  -1   3  264.27   12.20
  -2  -2  -3   13.60    1.40
   2   2  -3    9.60    1.50
   2  -2   3   12.40    1.50
  -2   2   3   12.50    1.50
   2  -2   3   12.20    1.10
  -2  -2  -3   13.30    1.40
  -2  -2   3    9.80    1.00
   2  -2  -3   11.60    0.80
   2  -2  -3   14.90    1.50
  -2   2  -3   14.50    1.50
   2   2   3   16.70    1.50
  -2  -2   3   13.20    1.40
  -2  -3  -3 3220.08  142.79
  -2  -3  -3 3212.78  142.79
   2   3  -3 3156.68  142.89
  -2   3   3 3114.39  142.89
   2  -3   3 3159.88  142.69
  -2   3   3 3098.69  142.29
   2  -3  -3 3134.79  142.89
   2   3   3 3198.98  142.79
  -2  -3   3 3162.98  142.89
  -2  -3   3 3207.88  142.49
  -2   3  -3 3182.28  142.79
  -2   3  -3 3154.98  142.79
   2   4  -3  561.54   27.50
  -2  -4  -3  597.74   27.50
  -2   4   3  593.84   27.50
   2  -4   3  576.44   27.30
  -2   4   3  585.64   26.80
  -2   4  -3  618.74   27.40
   2  -4  -3  583.94   27.50
   2   4   3  591.04   27.30
  -2  -4   3  606.04   27.00
   2   4   3  613.84   27.30
  -2   4  -3  594.94   27.40
  -2  -4   3  591.44   27.50
   2   5  -3  317.67   15.10
  -2  -5  -3  312.77   15.10
  -2   5   3  295.27   15.10
   2  -5   3  306.27   15.00
  -2   5   3  322.07   14.40
   2   5  -3  304.47   14.60
   2   5   3  335.97   14.90
  -2  -5   3  316.97   15.10
   2  -5  -3  323.37   15.20
  -2   5  -3  308.27   15.00
   2   5   3  295.57   14.90
  -2   5  -3  306.97   15.00
  -2   6   3   23.20    3.00
  -2  -6  -3   25.10    3.10
   2  -6   3   28.50    3.20
   2   6  -3   23.00    3.00
   2   6  -3   24.90    2.40
  -2   6  -3   24.90    2.90
   2   6   3   26.50    2.90
   2   6   3   26.20    3.00
   2  -6  -3   25.60    3.10
  -2   6  -3   26.30    3.00
  -2  -6   3   25.90    3.30
  -2  -7  -3   37.50    4.10
   2  -7   3   42.00    4.10
   2   7  -3   34.20    3.80
  -2   7   3   27.20    3.80
  -2   7  -3   32.20    3.60
   2  -7  -3   28.20    3.70
  -2  -7   3   35.40    3.90
   2   7   3   35.50    3.60
   2   7   3   31.50    3.50
  -2   7  -3   31.30    3.70
  -2   8   3   50.39    5.00
   2  -8   3   33.70    4.20
   2   8  -3   38.80    4.40
  -2  -8  -3   38.40    4.60
   2  -8  -3   39.10    4.50
  -2   8  -3   39.70    4.40
   2   8   3   36.10    4.30
  -2  -8   3   36.40    4.70
  -2   8  -3   44.60    4.40
   2   9  -3   22.10    4.50
  -2   9   3   23.90    4.70
   2  -9   3   27.70    4.30
  -2  -9  -3   16.10    4.00
  -2   9  -3   11.80    4.60
   2  -9  -3   28.70    4.80
  -2  -9   3   26.50    4.40
   2  10  -3   23.60    5.20
  -2  10   3   25.60    5.30
  -2 -10  -3   28.00    5.10
   2 -10   3   30.90    5.30
   2 -10  -3   31.00    5.10
  -2 -10   3   21.60    4.90
  -2 -11  -3   12.80    5.20
   2 -11   3   13.00    5.10
  -2 -11   3   13.60    5.90
   2 -11  -3   14.90    5.90
   2 -12   3    3.50    7.00
  -2 -12   3   -3.10    6.10
  -2   0  -4  799.32   36.00
   2   0  -4  813.92   36.30
  -2   0   4  794.32   36.30
  -2   0   4  791.92   36.30
   2   0   4  786.22   36.30
  -2   0  -4  802.92   36.40
   2   1  -4   53.49    3.10
  -2  -1  -4   56.49    2.90
  -2   1   4   53.49    3.10
  -2  -1  -4   51.29    3.10
   2  -1   4   54.09    3.10
   2  -1   4   54.49    2.70
  -2  -1   4   55.79    3.10
   2   1   4   50.79    3.20
  -2   1  -4   53.99    3.20
   2  -1  -4   58.09    3.10
   2  -1  -4   56.79    2.90
  -2  -1   4   56.69    2.90
  -2  -2  -4   96.09    4.80
   2  -2   4   89.79    4.50
   2   2  -4   85.69    4.90
  -2  -2  -4   91.79    4.70
  -2   2   4  105.49    5.00
   2  -2   4   88.79    4.80
   2  -2  -4   95.69    4.40
  -2  -2   4   90.89    4.50
   2  -2  -4   90.29    4.80
  -2   2  -4   96.59    4.90
   2   2   4   81.19    4.80
  -2  -2   4   91.39    4.80
   2  -3   4  490.45   23.00
   2   3  -4  488.65   23.20
   2  -3   4  504.05   22.90
  -2  -3  -4  492.85   23.00
  -2   3   4  493.15   23.20
  -2  -3  -4  502.25   23.00
   2  -3  -4  499.65   22.50
  -2   3  -4  500.65   23.10
  -2  -3   4  487.15   23.10
   2   3   4  504.65   23.10
  -2  -3   4  509.95   22.70
   2  -3  -4  499.85   23.10
  -2  -4  -4  961.00   44.40
  -2  -4  -4  943.21   44.60
   2   4  -4 1010.60   44.70
  -2   4   4  945.01   44.60
  -2   4   4  990.90   43.90
   2  -4   4  961.10   44.40
  -2   4  -4  946.11   44.50
  -2  -4   4  974.40   44.60
  -2   4  -4  979.90   44.50
   2   4   4 1000.90   44.50
  -2  -4   4  998.30   44.10
   2  -4  -4  964.30   44.60
  -2   5   4  723.83   33.80
  -2  -5  -4  754.72   33.80
  -2   5   4  741.53   33.00
   2  -5   4  729.83   33.60
   2   5  -4  730.13   33.80
   2   5   4  726.43   33.50
   2  -5  -4  701.93   33.80
  -2   5  -4  707.23   33.60
  -2  -5   4  739.03   33.80
  -2   5  -4  706.73   33.60
   2   5   4  716.03   33.60
  -2  -5   4  746.83   33.20
   2   6  -4   49.80    4.00
   2  -6   4   36.80    3.80
  -2   6   4   35.70    3.70
  -2  -6  -4   43.00    3.80
   2  -6  -4   49.50    4.00
  -2   6  -4   49.40    3.70
  -2  -6   4   41.20    3.10
  -2   6  -4   40.00    3.70
   2   6   4   39.60    3.80
  -2  -6   4   38.70    3.80
   2   6   4   42.30    3.60
  -2   7   4   20.20    3.60
  -2  -7  -4   17.50    3.20
   2   7  -4   17.80    3.20
   2  -7   4   17.10    3.20
   2   7   4   19.90    3.20
   2   7   4   20.60    2.90
  -2   7  -4    9.20    2.80
  -2  -7   4   24.20    3.40
   2  -7  -4   24.20    3.60
  -2   7  -4   17.50    3.00
   2  -8   4  112.59    7.80
  -2   8   4  111.09    7.60
   2   8  -4  125.89    7.70
  -2  -8  -4  127.59    7.90
   2  -8  -4  114.59    7.80
  -2   8  -4  114.09    7.60
   2   8   4  134.29    7.70
  -2   8  -4  121.59    7.50
  -2  -8   4  119.39    7.80
   2   9  -4   65.59    6.20
   2  -9   4   68.59    6.20
  -2  -9  -4   76.79    7.00
  -2   9   4   75.79    6.90
  -2   9  -4   75.09    5.90
   2  -9  -4   74.69    6.50
  -2  -9   4   62.49    6.30
   2  10  -4   28.60    5.10
   2 -10   4   28.20    5.30
  -2  10   4   33.30    5.60
  -2 -10  -4   33.40    5.40
   2 -10  -4   30.90    5.20
  -2 -10   4   31.80    5.30
  -2 -11  -4   34.00    6.30
   2 -11   4   41.40    6.20
   2 -11  -4   34.30    6.20
  -2 -11   4   40.70    6.90
  -2   0   5   61.49    3.30
   2   0  -5   55.29    3.20
  -2   0  -5   50.79    3.30
  -2   0  -5   59.19    2.80
  -2   0   5   54.19    3.30
   2   0   5   54.49    3.30
   2   1  -5  539.05   24.80
  -2  -1  -5  532.55   24.50
   2  -1   5  549.35   24.40
  -2  -1  -5  546.55   24.80
   2  -1   5  533.55   24.80
  -2   1   5  561.44   24.80
  -2   1  -5  524.25   24.80
  -2  -1   5  547.45   24.70
   2  -1  -5  533.95   24.70
   2   1   5  522.25   24.80
  -2  -1   5  526.95   24.60
   2  -1  -5  539.05   24.60
  -2   2   5   80.29    4.40
  -2  -2  -5   73.39    4.30
   2  -2   5   72.59    4.20
   2   2  -5   79.19    4.50
  -2  -2  -5   75.29    4.20
   2  -2   5   75.59    3.90
   2  -2  -5   78.19    3.90
  -2  -2   5   78.39    4.00
   2   2   5   79.19    4.40
   2  -2  -5   75.89    4.30
  -2   2  -5   79.89    4.50
  -2  -2   5   75.69    4.30
  -2  -3  -5 1292.17   58.29
  -2  -3  -5 1299.17   58.29
   2   3  -5 1225.48   58.49
   2  -3   5 1276.97   58.29
   2  -3   5 1300.47   58.09
  -2   3   5 1279.47   58.49
   2   3   5 1283.97   58.39
   2  -3  -5 1296.27   57.89
   2  -3  -5 1275.07   58.39
  -2  -3   5 1266.87   58.39
  -2   3  -5 1291.17   58.49
  -2  -3   5 1305.37   58.09
   2  -4   5  115.69    5.90
   2   4  -5  108.79    6.20
  -2  -4  -5  103.79    5.80
  -2  -4  -5  108.19    6.00
  -2   4   5  114.39    5.30
   2  -4   5  111.59    5.80
  -2   4   5   97.49    6.10
   2   4   5  106.09    6.10
   2  -4  -5  104.79    6.10
  -2  -4   5  116.09    5.50
  -2  -4   5  106.19    6.10
  -2   4  -5  110.29    6.10
   2   5  -5  323.07   15.20
   2  -5   5  311.37   14.90
  -2   5   5  298.47   15.20
  -2  -5  -5  291.67   14.70
  -2  -5  -5  311.47   15.10
   2  -5   5  310.67   14.90
  -2  -5   5  296.77   15.10
  -2   5  -5  324.67   15.20
   2  -5  -5  322.37   15.20
  -2  -5   5  324.97   14.50
   2   5   5  283.97   15.00
   2  -6   5   61.79    4.50
  -2  -6  -5   76.79    5.00
  -2   6   5   71.19    5.00
   2  -6   5   65.99    4.80
   2   6   5   64.49    4.50
  -2  -6   5   68.69    4.80
   2  -6  -5   63.79    5.00
  -2   6  -5   70.49    5.10
   2   6   5   62.89    4.90
  -2  -6   5   67.99    4.70
  -2   7   5  109.99    7.20
   2   7  -5  108.39    6.90
   2  -7   5  110.79    6.90
  -2  -7  -5  105.99    6.90
   2   7   5  116.09    7.00
  -2   7  -5  113.99    6.70
  -2  -7   5   99.69    7.00
   2  -7  -5  101.39    7.00
  -2   7  -5   98.39    6.60
   2   8  -5   10.20    3.40
  -2   8   5    3.80    3.50
  -2  -8  -5    6.40    3.20
   2  -8   5    3.40    2.90
  -2  -8   5    8.00    3.20
  -2   8  -5    6.40    3.20
  -2   8  -5    8.70    3.50
   2  -8  -5    4.40    3.10
   2   8   5    3.80    3.30
  -2  -9  -5  150.18   10.10
   2   9  -5  177.98   10.20
  -2   9   5  177.18   10.60
   2  -9   5  169.88   10.00
  -2   9  -5  162.88   10.10
  -2  -9   5  176.48   10.20
   2   9   5  151.78   10.10
   2  -9  -5  165.38   10.30
   2  10  -5    4.40    4.90
  -2  10   5    6.30    4.30
  -2 -10  -5    5.70    4.30
   2 -10   5    8.70    4.70
   2 -10  -5    6.50    4.40
  -2 -10   5   11.30    4.40
   2 -11   5   29.90    5.90
   2  11  -5   24.00    6.70
  -2 -11  -5   28.20    6.20
  -2 -11   5   23.40    6.50
   2 -11  -5   25.50    6.60
   2   0   6 2899.71  132.59
  -2   0   6 2958.10  132.49
  -2   0  -6 2968.20  132.59
  -2   0   6 2948.00  132.49
   2   0  -6 2898.01  132.39
  -2   0  -6 2944.31  132.09
  -2  -1  -6  115.89    5.70
  -2   1   6  119.09    6.10
   2   1  -6  110.69    6.00
   2  -1   6  126.99    6.20
   2  -1   6  116.39    5.50
  -2  -1  -6  121.59    6.00
   2  -1  -6  118.39    5.80
  -2  -1   6  113.19    5.90
   2  -1  -6  121.69    6.00
  -2  -1   6  112.09    6.00
  -2   1  -6  105.49    6.10
   2   1   6  108.99    6.10
   2   2  -6  777.42   37.60
   2  -2   6  813.22   37.50
   2  -2   6  829.22   37.10
  -2   2   6  830.92   37.70
  -2  -2  -6  823.02   37.50
  -2  -2  -6  813.42   37.30
   2  -2  -6  834.12   37.20
  -2  -2   6  812.32   37.50
   2  -2  -6  812.72   37.50
   2   2   6  820.32   37.60
  -2  -2   6  838.72   37.30
   2  -3   6  220.08   10.70
  -2   3   6  209.08   10.80
  -2  -3  -6  224.28   10.60
   2  -3   6  223.38   10.40
   2   3  -6  215.58   10.80
  -2  -3  -6  222.78   10.60
   2  -3  -6  222.18   10.20
  -2  -3   6  197.18   10.60
  -2  -3   6  221.38   10.30
  -2   3  -6  216.48   10.90
   2   3   6  200.18   10.70
   2  -3  -6  229.58   10.90
   2  -4   6  346.17   15.80
  -2  -4  -6  329.87   15.80
   2  -4   6  333.87   15.60
  -2  -4  -6  319.37   15.70
   2   4  -6  343.37   16.10
  -2   4   6  290.47   15.90
  -2  -4   6  338.67   15.50
  -2  -4   6  327.97   15.90
   2  -4  -6  339.37   15.20
   2   4   6  327.47   15.90
  -2   4  -6  340.17   16.00
   2  -4  -6  321.77   15.90
   2  -5   6  235.98   11.50
   2  -5   6  236.98   11.50
  -2  -5  -6  240.38   11.80
   2   5  -6  233.08   12.00
  -2   5   6  208.58   11.70
  -2  -5  -6  231.28   11.40
   2  -5  -6  261.27   12.00
  -2  -5   6  212.88   11.60
  -2   5  -6  225.18   11.80
   2   5   6  220.48   11.60
  -2  -5   6  240.28   11.20
  -2  -6  -6   20.10    3.30
   2  -6   6   18.00    2.70
   2   6  -6   19.30    3.20
  -2   6   6   21.00    3.50
   2  -6   6   15.10    2.80
  -2  -6   6   20.90    3.00
   2  -6  -6   15.50    3.10
   2   6   6   17.70    3.00
   2   6   6   17.30    2.70
  -2   6  -6   14.30    3.00
   2  -7   6  155.38    9.00
   2   7  -6  177.68    9.60
   2  -7   6  171.08    9.30
  -2   7   6  172.78    9.60
  -2  -7  -6  181.88    9.60
  -2  -7   6  173.98    9.60
  -2   7  -6  156.58    9.50
   2   7   6  158.78    9.50
   2  -7  -6  152.58    9.50
  -2   8   6   95.39    7.50
   2  -8   6  103.29    7.10
   2  -8   6   85.79    7.00
   2   8  -6   96.79    7.00
  -2  -8  -6  111.09    7.20
   2   8   6  102.19    7.30
  -2   8  -6   93.79    6.80
  -2  -8   6   77.99    6.70
   2  -8  -6  101.89    7.20
  -2   9   6   21.20    4.90
   2  -9   6   20.50    4.50
   2   9  -6   13.40    4.80
  -2  -9  -6   18.00    4.60
  -2   9  -6   13.30    4.10
   2  -9  -6   14.20    4.20
   2   9   6   18.80    4.50
  -2  -9   6   13.80    4.40
   2  10  -6   32.90    6.20
  -2  10   6   33.00    6.00
   2 -10   6   33.70    6.00
  -2 -10  -6   37.40    5.80
  -2  10  -6   56.79    6.40
  -2 -10   6   45.40    6.20
   2 -10  -6   34.90    5.80
  -2  11   6    4.70    6.00
   2  11  -6    3.70    5.80
  -2 -11  -6    5.10    5.60
  -2 -11   6   12.60    5.50
   2 -11  -6    5.70    5.50
  -2   0   7  210.58   10.20
  -2   0  -7  212.68    9.70
   2   0   7  197.18   10.20
   2   0  -7  206.28   10.10
  -2   0  -7  195.18   10.20
  -2   0   7  215.88   10.10
   2  -1   7  432.16   20.70
  -2  -1  -7  452.65   20.40
  -2   1   7  440.36   20.80
  -2  -1  -7  424.96   20.70
   2   1  -7  443.66   20.80
   2  -1   7  453.75   20.20
  -2   1  -7  449.95   20.80
  -2  -1   7  435.16   20.60
   2  -1  -7  450.65   20.50
  -2  -1   7  432.86   20.60
   2   1   7  443.66   20.80
   2  -1  -7  447.26   20.70
   2   2  -7  104.39    6.00
  -2  -2  -7  103.69    5.60
  -2   2   7  108.99    6.00
  -2  -2  -7  114.89    5.90
   2  -2   7  103.89    5.30
   2  -2   7  113.59    5.90
   2  -2  -7  100.09    5.50
  -2  -2   7  108.69    5.80
   2  -2  -7  105.69    5.90
  -2   2  -7   98.89    6.00
  -2  -2   7  114.59    5.70
   2   2   7  104.29    5.90
  -2   3   7  144.89    7.70
   2   3  -7  127.89    7.60
   2  -3   7  142.59    7.50
  -2  -3  -7  140.99    7.40
   2  -3   7  137.29    7.00
  -2  -3  -7  151.68    7.40
   2  -3  -7  145.09    7.50
  -2   3  -7  135.99    7.60
  -2  -3   7  145.49    7.20
  -2  -3   7  137.19    7.30
   2  -3  -7  144.49    7.00
   2   3   7  144.29    7.70
   2  -4   7   19.90    2.30
   2  -4   7   20.20    2.60
  -2   4   7   16.10    2.80
  -2  -4  -7   16.30    2.30
  -2  -4  -7   22.10    2.60
   2   4  -7   18.50    2.90
  -2  -4   7   17.00    2.40
   2   4   7   15.80    2.60
  -2  -4   7   21.40    2.30
  -2   4  -7   22.10    3.00
   2  -4  -7   23.50    2.80
  -2   5   7  372.66   18.20
  -2  -5  -7  372.46   17.70
   2  -5   7  357.16   17.80
   2   5  -7  368.96   18.20
  -2  -5  -7  351.96   17.90
   2  -5   7  376.46   17.70
   2   5   7  375.36   18.10
  -2   5  -7  382.66   18.30
   2  -5  -7  375.26   18.10
  -2  -5   7  386.96   17.50
  -2  -5   7  371.36   18.00
   2   6  -7   81.29    6.10
  -2   6   7   90.59    6.30
  -2  -6  -7   73.29    6.00
   2  -6   7   90.29    5.60
   2  -6   7   83.39    5.60
  -2  -6   7   92.59    5.90
  -2   6  -7   86.89    6.00
   2  -6  -7   85.99    6.00
   2   6   7   91.99    6.30
   2   7  -7  164.68   10.10
  -2   7   7  169.68   10.40
   2  -7   7  185.68    9.90
   2  -7   7  186.98    9.70
  -2  -7  -7  183.38   10.10
   2   7   7  173.98   10.00
  -2   7  -7  178.48   10.30
  -2  -7   7  172.38    9.90
   2  -7  -7  172.98   10.10
   2  -8   7    7.70    3.70
   2   8  -7    1.40    4.00
  -2  -8  -7    4.80    3.30
  -2   8   7    4.30    3.40
  -2   8  -7    6.70    3.60
   2  -8  -7    6.20    3.60
  -2  -8   7    2.50    3.60
   2   8   7    5.30    3.90
  -2  -9  -7   38.60    5.50
  -2   9   7   37.90    5.40
   2   9  -7   37.90    5.80
   2  -9  -7   50.69    5.80
   2   9   7   38.30    5.50
  -2   9  -7   42.70    5.70
  -2  -9   7   38.80    5.50
   2  10  -7   21.10    5.50
  -2 -10  -7   10.50    4.90
  -2  10   7   13.30    5.00
  -2  10  -7   16.60    5.70
  -2 -10   7   14.00    4.90
   2 -10  -7    9.80    5.10
   2  11  -7   24.20    6.90
  -2  11   7   19.90    6.80
  -2 -11  -7   34.00    6.80
   2 -11  -7   19.40    6.80
  -2 -11   7   28.40    7.00
  -2   0   8  389.06   18.00
   2   0   8  358.96   17.90
  -2   0   8  364.76   17.80
  -2   0  -8  382.06   18.00
   2   0  -8  369.56   17.80
  -2   0  -8  396.26   17.40
  -2  -1  -8   42.00    2.70
   2   1  -8   34.10    3.10
   2  -1   8   37.20    3.30
  -2   1   8   42.50    3.50
  -2  -1  -8   34.70    3.10
  -2  -1   8   37.80    2.90
  -2   1  -8   36.10    3.40
   2  -1  -8   35.20    2.90
   2  -1  -8   42.80    3.00
   2   1   8   37.50    3.20
  -2  -1   8   35.10    3.00
  -2  -2  -8  126.19    6.60
   2  -2   8  121.39    6.50
  -2  -2  -8  127.19    6.20
   2  -2   8  120.59    5.90
  -2   2   8  107.79    6.60
   2   2  -8  115.69    6.60
   2   2   8  114.59    6.60
  -2  -2   8  116.29    6.30
   2  -2  -8  118.09    6.10
  -2  -2   8  113.99    6.40
   2  -2  -8  115.99    6.50
  -2   2  -8  113.59    6.70
   2   3  -8   39.90    3.80
  -2  -3  -8   57.89    3.60
   2  -3   8   49.10    3.10
  -2   3   8   40.00    3.80
   2  -3   8   49.60    3.60
  -2  -3  -8   44.10    3.60
  -2  -3   8   44.10    3.60
   2   3   8   40.40    3.80
   2  -3  -8   44.70    3.80
  -2  -3   8   42.70    3.40
   2  -3  -8   45.90    3.10
  -2   3  -8   42.20    3.80
  -2  -4  -8  168.98    9.10
   2  -4   8  172.68    8.80
   2  -4   8  164.68    9.00
  -2   4   8  180.68    9.50
   2   4  -8  183.38    9.60
  -2  -4  -8  184.48    9.00
   2  -4  -8  178.28    9.30
   2   4   8  159.28    9.20
  -2  -4   8  173.78    9.00
  -2   4  -8  174.48    9.40
  -2  -4   8  172.88    8.80
   2  -5   8   69.39    5.10
   2   5  -8   77.19    5.60
  -2  -5  -8   70.69    5.40
  -2  -5  -8   72.39    5.00
  -2   5   8   87.39    6.10
   2  -5   8   78.09    5.00
   2   5   8   81.89    5.60
  -2  -5   8   74.69    4.80
   2  -5  -8   79.79    5.40
  -2  -5   8   71.69    5.40
  -2   5  -8   81.59    5.70
   2   6  -8  235.98   12.30
   2  -6   8  217.58   11.60
  -2  -6  -8  233.78   12.10
  -2   6   8  246.58   12.60
  -2  -6   8  230.08   12.10
   2   6   8  222.58   12.10
   2  -6  -8  222.58   12.10
  -2   6  -8  227.18   12.40
  -2  -7  -8    7.40    3.20
   2  -7   8   10.90    3.10
  -2   7   8    2.40    3.30
   2   7  -8    9.30    3.60
   2  -7  -8    5.50    3.30
  -2   7  -8    9.00    3.90
  -2  -7   8    8.60    3.60
   2   7   8    8.90    3.40
  -2   8   8   76.29    7.20
   2   8  -8   76.89    6.70
  -2  -8  -8   68.99    6.30
   2  -8  -8   86.49    6.90
  -2   8  -8   71.59    7.00
   2   8   8   78.59    6.60
  -2  -8   8   73.89    6.90
  -2  -9  -8   30.30    5.60
  -2   9   8   25.00    5.60
   2   9  -8   25.20    5.20
   2   9   8   24.60    5.40
  -2  -9   8   33.20    5.50
  -2   9  -8   35.60    5.40
   2  -9  -8   28.70    5.60
  -2  10   8   85.99    9.10
   2  10  -8   82.39    8.70
  -2 -10  -8   79.49    8.40
  -2 -10   8   83.99    8.80
  -2  10  -8   77.69    8.10
   2 -10  -8   87.39    8.50
   2  11  -8    3.80    6.70
  -2  11   8    8.00    7.20
   2   0  -9  160.68    8.80
  -2   0  -9  161.08    8.80
   2   0   9  173.18    8.90
  -2   0   9  162.08    8.70
  -2   0   9  166.98    8.90
  -2   0  -9  187.08    8.30
  -2  -1  -9  136.29    7.50
  -2  -1  -9  146.39    7.00
  -2   1   9  137.69    7.50
   2  -1   9  139.99    7.50
   2   1  -9  120.29    7.40
  -2   1  -9  142.19    6.80
   2   1   9  142.79    7.60
  -2  -1   9  136.29    7.40
  -2  -1   9  128.89    7.30
   2  -1  -9  128.89    7.20
   2  -1  -9  148.69    7.40
  -2   1  -9  136.19    7.50
   2  -2   9   22.50    2.80
  -2  -2  -9   23.50    2.90
  -2  -2  -9   26.00    2.70
   2   2  -9   19.80    2.90
  -2   2   9   25.30    3.30
   2  -2  -9   27.10    2.70
  -2  -2   9   20.90    2.60
  -2  -2   9   18.60    2.60
   2   2   9   17.00    2.80
  -2   2  -9   22.80    3.10
   2  -2  -9   26.00    2.80
  -2   3   9  145.89    8.00
   2  -3   9  138.89    7.60
   2   3  -9  135.29    7.80
  -2  -3  -9  123.29    7.40
  -2  -3  -9  130.49    7.30
  -2  -3   9  130.39    7.40
   2  -3  -9  138.79    7.50
  -2   3  -9  131.09    7.80
   2   3   9  145.69    7.80
  -2  -3   9  133.69    7.20
   2  -3  -9  140.59    7.20
  -2   4   9   98.99    6.30
  -2  -4  -9   89.59    5.80
  -2  -4  -9   89.59    5.70
   2   4  -9   89.19    6.20
   2  -4   9   93.49    5.90
  -2   4  -9   99.99    6.30
   2  -4  -9   93.09    6.20
   2   4   9   91.89    6.30
  -2  -4   9   92.89    5.60
  -2  -4   9   86.69    5.80
   2   5  -9  112.19    7.20
  -2  -5  -9  118.49    7.00
  -2   5   9  108.69    7.20
   2  -5   9  110.99    6.80
  -2   5  -9  108.49    7.10
   2  -5  -9  106.59    6.90
   2   5   9  110.89    7.10
  -2  -5   9   97.99    6.70
  -2   6   9   72.29    6.00
   2   6  -9   73.99    6.40
   2  -6   9   70.49    5.50
  -2  -6  -9   71.69    5.90
  -2  -6   9   76.49    5.50
  -2   6  -9   65.79    6.30
   2  -6  -9   60.89    5.60
   2   6   9   71.89    5.90
  -2   7   9  182.68   11.00
  -2  -7  -9  186.18   10.60
   2   7  -9  182.58   10.50
   2  -7   9  157.48    9.90
   2   7   9  173.78   10.40
  -2   7  -9  166.58   10.60
   2  -7  -9  178.18   10.40
  -2  -7   9  185.78   10.40
   2   8  -9   23.70    4.90
  -2  -8  -9   25.20    4.60
  -2   8   9   27.50    5.50
   2   8   9   32.30    5.30
  -2   8  -9   22.30    5.00
  -2  -8   9   18.50    4.80
   2  -8  -9   21.30    4.60
  -2   9   9   32.20    6.10
   2   9  -9   33.00    6.00
  -2  -9  -9   27.10    5.30
   2   9   9   40.90    6.10
  -2   9  -9   30.40    6.10
   2  -9  -9   33.90    5.70
  -2 -10  -9    9.70    5.70
   2  10  -9   14.20    6.20
  -2  10   9   17.40    6.60
   2 -10  -9   12.20    5.80
  -2  10  -9   15.80    5.80
   2   0 -10  106.59    6.70
   2   0 -10  116.49    6.40
  -2   0  10  122.79    6.70
   2   0  10  112.39    6.90
  -2   0 -10  115.89    6.70
  -2   1  10  101.19    6.20
  -2  -1 -10  100.69    5.30
   2  -1  10   95.49    5.90
   2   1 -10   95.69    6.10
  -2  -1 -10  100.79    6.00
  -2  -1  10   78.79    5.50
  -2   1 -10   93.99    6.00
  -2  -1  10   99.59    5.90
   2  -1 -10   98.09    5.70
   2   1  10  111.19    6.30
   2  -1 -10   80.89    5.60
  -2   2  10  210.68   10.70
   2  -2  10  199.28   10.60
  -2  -2 -10  206.78   10.10
   2   2 -10  217.48   10.70
  -2  -2 -10  188.18   10.40
   2   2  10  208.48   10.70
  -2  -2  10  185.88   10.20
   2  -2 -10  196.98   10.30
  -2  -2  10  204.68   10.30
  -2   2 -10  215.68   10.80
   2  -2 -10  201.98   10.20
   2  -3  10   42.40    4.30
  -2  -3 -10   37.80    4.10
  -2  -3 -10   42.50    3.80
   2   3 -10   42.20    4.30
  -2   3  10   44.20    4.30
   2  -3 -10   43.80    3.90
  -2   3 -10   43.50    4.40
  -2  -3  10   38.70    4.10
  -2  -3  10   46.70    3.90
   2   3  10   40.00    4.20
  -2   4  10   75.09    5.70
  -2  -4 -10   63.69    5.40
  -2  -4 -10   72.79    5.20
   2  -4  10   68.89    5.30
   2   4 -10   78.99    5.80
  -2  -4  10   67.39    5.20
  -2   4 -10   64.19    5.50
  -2  -4  10   73.29    4.90
   2  -4 -10   68.19    5.50
   2   4  10   72.79    5.50
   2  -5  10    6.70    3.00
  -2  -5 -10   12.30    3.30
   2   5 -10   10.50    3.60
  -2   5  10    6.20    3.20
   2   5  10    9.50    3.30
  -2   5 -10   10.80    3.50
  -2  -5  10    9.40    3.10
   2  -5 -10    6.30    2.90
   2  -6  10   10.30    3.40
  -2   6  10   10.90    3.80
  -2  -6 -10    4.80    3.40
   2   6 -10    3.40    3.50
   2   6  10    7.50    3.90
  -2   6 -10    7.80    3.60
   2  -6 -10    7.60    3.70
  -2  -6  10    8.00    3.50
  -2  -7 -10   35.20    4.90
  -2   7  10   27.60    5.30
   2   7 -10   28.00    4.90
   2   7  10   37.60    5.40
   2  -7 -10   26.00    4.50
  -2   7 -10   16.90    4.70
  -2  -8 -10    5.80    4.00
  -2   8  10    2.50    4.90
   2   8 -10   -3.60    4.30
  -2   8 -10    0.70    4.00
   2   8  10   -0.50    4.50
   2  -8 -10    5.50    4.20
   2   9 -10   30.70    6.20
  -2  -9 -10   25.10    5.60
  -2   9  10   26.00    6.40
   2  -9 -10   37.10    6.60
   2   9  10   36.80    6.60
  -2   9 -10   23.10    5.70
   2  10 -10   12.50    7.40
  -2 -10 -10   15.20    6.90
  -2  10  10   29.40    7.40
   2  10  10   18.40    6.40
  -2  10 -10   16.50    7.10
   2 -10 -10   25.60    7.20
   2   0  11  138.79    8.10
  -2   0  11  147.29    8.00
   2   0 -11  127.89    7.90
  -2   0 -11  155.38    8.10
   2   0 -11  137.19    7.70
  -2   1  11    4.40    2.60
   2  -1  11    4.00    2.70
   2   1 -11    6.10    2.80
  -2  -1 -11    5.60    2.80
   2  -1 -11    7.10    2.50
  -2   1 -11    8.60    2.80
  -2  -1  11    2.40    2.30
   2  -1 -11    9.90    2.50
   2   1  11    5.90    2.60
  -2  -1  11    4.80    2.60
   2   2 -11   47.50    4.50
   2  -2  11   45.10    4.20
  -2  -2 -11   40.00    4.30
  -2   2  11   43.10    4.40
  -2  -2  11   41.40    4.10
   2  -2 -11   45.90    4.20
   2   2  11   47.30    4.50
   2  -2 -11   51.19    4.30
  -2   2 -11   46.30    4.50
  -2  -2  11   42.00    4.00
  -2  -3 -11  129.59    7.70
   2   3 -11  132.29    8.00
  -2   3  11  134.89    8.40
  -2  -3 -11  129.69    8.00
   2  -3  11  124.39    7.60
  -2  -3  11  135.59    7.60
  -2  -3  11  123.99    7.50
   2   3  11  129.79    8.00
  -2   3 -11  133.09    8.40
   2  -3 -11  137.99    7.90
  -2   4  11   51.19    5.30
   2  -4  11   54.99    5.20
   2   4 -11   63.59    5.50
  -2  -4 -11   52.29    5.20
   2   4  11   51.99    5.20
   2  -4 -11   66.79    5.50
  -2  -4  11   62.99    4.80
  -2   4 -11   52.89    5.40
  -2   5  11    0.50    3.20
  -2  -5 -11   -1.10    3.20
   2  -5  11   -0.20    2.70
   2   5 -11    8.90    3.60
   2   5  11    2.20    3.60
   2  -5 -11    0.10    3.00
  -2   5 -11    1.90    3.40
   2  -6  11   65.59    5.70
  -2  -6 -11   59.49    6.10
   2   6 -11   58.89    6.10
  -2   6  11   42.60    5.60
  -2   6 -11   57.89    6.10
   2  -6 -11   58.79    6.30
   2   6  11   66.89    6.60
  -2   7  11   26.70    5.10
  -2  -7 -11   30.60    5.10
   2   7 -11   28.20    5.20
   2   7  11   23.00    4.90
   2  -7 -11   16.20    4.40
  -2   7 -11   25.60    4.80
  -2  -8 -11   16.00    5.20
   2   8 -11   12.40    5.10
  -2   8  11    9.90    5.00
  -2   8 -11   12.50    4.90
   2   8  11    8.60    5.30
   2  -8 -11   14.20    4.90
  -2  -9 -11   75.19    8.20
  -2   9  11   62.89    7.90
   2   9 -11   68.79    8.10
   2  -9 -11   61.59    7.70
  -2   9 -11   67.99    8.20
   2   9  11   65.79    7.80
   2   0 -12  130.49    7.20
  -2   0 -12  119.69    7.60
   2   0 -12  120.79    7.00
  -2   0  12  108.69    7.20
   2   0  12  110.29    7.30
   2  -1  12   13.00    3.20
  -2  -1 -12   16.20    3.20
  -2   1  12   18.70    3.60
   2   1 -12   17.10    3.30
   2  -1 -12   16.80    3.00
   2   1  12   10.70    3.10
   2  -1 -12   21.90    3.40
  -2   1 -12   25.90    3.80
  -2  -1  12   19.20    3.40
   2   2 -12   84.49    6.10
  -2   2  12   74.79    6.40
  -2  -2 -12   84.89    5.90
   2  -2  12   84.19    5.90
   2  -2 -12   81.49    5.80
  -2  -2  12   81.49    5.80
  -2   2 -12   84.09    6.10
   2   2  12   73.09    6.10
   2  -3  12  137.59    8.20
  -2  -3 -12  135.39    8.20
   2   3 -12  145.69    8.60
  -2   3  12  130.49    8.50
  -2  -3  12  140.39    8.00
   2  -3 -12  137.49    8.30
  -2   3 -12  129.59    8.50
   2   3  12  131.19    8.80
   2   4 -12   51.59    5.30
   2  -4  12   42.20    4.50
  -2   4  12   32.20    4.70
   2   4  12   39.60    4.80
   2  -4 -12   44.50    4.80
  -2   4 -12   34.30    4.90
  -2   5  12    6.30    3.70
   2   5 -12    2.50    3.80
   2  -5  12    1.20    3.50
   2   5  12    1.10    3.90
   2  -5 -12   -0.40    3.20
  -2   5 -12    0.20    3.50
  -2   6  12    9.60    4.20
   2  -6  12   15.90    4.90
   2   6 -12    6.70    4.20
  -2   6 -12   11.30    4.40
   2   6  12   10.70    4.20
   2  -6 -12   13.90    4.10
   2   7 -12    8.00    4.90
  -2  -7 -12    1.30    4.50
  -2   7  12   -0.60    4.90
   2  -7 -12    5.00    4.80
   2   7  12    8.90    4.70
  -2   7 -12    6.30    4.40
  -2  -8 -12   10.50    5.70
   2   8 -12   17.80    5.90
  -2   8  12   18.80    6.00
   2   8  12   11.30    5.50
  -2   8 -12   16.30    5.70
   2  -8 -12   21.10    5.60
   2   9 -12    7.40    7.90
  -2  -9 -12    1.00    6.40
  -2   9  12    1.80    6.80
  -2   9 -12   -0.10    5.70
   2  -9 -12   -4.50    5.70
   2   9  12   -0.80    6.80
   2   0 -13   67.19    5.30
   2   0  13   60.89    5.50
  -2   0  13   57.09    5.40
  -2   0 -13   79.89    5.80
  -2   1  13   12.60    3.50
   2  -1  13    9.80    3.30
   2   1 -13   11.70    3.70
  -2  -1 -13   20.00    3.60
  -2  -1  13   13.50    3.60
   2   1  13    9.00    3.50
  -2   1 -13   11.00    3.60
   2  -1 -13   13.30    3.50
   2  -2  13   14.50    3.40
  -2  -2 -13   18.40    4.00
   2   2 -13   16.30    3.80
  -2   2  13   16.30    4.10
  -2   2 -13   16.90    3.90
   2   2  13   17.70    4.00
  -2  -2  13   20.40    3.50
   2  -2 -13   17.00    3.60
   2   3 -13    8.10    3.70
   2  -3  13    8.00    3.70
  -2   3  13   10.60    3.70
  -2  -3  13    9.20    3.30
   2   3  13    9.10    3.50
  -2   3 -13    3.50    3.50
   2  -3 -13    7.60    3.40
  -2   4  13    3.80    3.60
   2  -4  13    4.40    3.40
   2   4 -13    4.10    4.30
   2  -4 -13    9.40    3.90
  -2   4 -13    7.80    4.00
   2   4  13    3.40    3.60
   2   5 -13   22.10    5.30
   2  -5  13   20.50    4.50
  -2   5  13   18.50    5.20
   2   5  13   29.20    4.90
  -2   5 -13   15.10    4.50
   2  -5 -13   19.00    4.50
   2   6 -13    0.10    4.50
  -2   6  13    2.80    4.40
  -2   6 -13    2.60    4.60
   2   6  13    2.30    4.40
   2  -6 -13    2.70    3.90
   2   7 -13   52.19    7.10
  -2   7  13   56.29    7.30
  -2   7 -13   66.19    7.30
   2  -7 -13   56.49    6.70
   2   7  13   62.89    7.80
  -2   8  13   11.00    6.90
   2   8 -13    7.60    6.10
   2  -8 -13    1.60    6.30
   2   8  13    9.30    6.00
  -2   8 -13    7.80    6.10
  -2   0 -14   49.70    5.50
   2   0  14   33.00    4.70
   2   0 -14   40.90    4.90
  -2   0  14   53.29    5.50
   2  -1  14  117.99    7.60
  -2   1  14   85.39    7.00
   2   1 -14  103.89    7.10
  -2  -1 -14   89.49    6.90
  -2   1 -14   92.89    7.20
   2   1  14   93.99    7.60
  -2  -1  14   96.29    7.40
  -2   2  14  159.18    9.60
  -2  -2 -14  144.69    8.80
   2   2 -14  142.39    9.10
   2  -2  14  130.19    8.80
   2   2  14  135.99    9.10
  -2   2 -14  142.89    9.20
  -2  -2  14  143.89    9.00
   2  -3  14   34.30    5.00
   2   3 -14   32.10    4.80
  -2   3  14   27.00    5.10
  -2   3 -14   21.60    4.60
  -2  -3  14   28.70    4.60
   2   3  14   30.20    4.80
   2  -4  14   27.20    4.90
   2   4 -14   17.80    4.70
  -2   4  14   18.70    5.00
  -2   4 -14   20.30    4.80
   2   4  14   25.10    5.30
   2   5 -14   12.20    5.00
   2  -5  14   13.20    4.80
  -2   5  14   11.60    5.20
  -2   5 -14   17.70    5.00
   2   5  14   14.10    4.70
  -2   6  14   13.70    6.20
   2   6 -14   23.10    6.00
   2  -6 -14   32.60    7.20
   2   6  14   18.90    5.70
  -2   6 -14   28.90    6.00
   2   7 -14    4.60    6.00
  -2   7  14   12.60    6.80
   2   7  14    6.10    6.60
   2  -7 -14   12.30    6.20
  -2   7 -14   13.70    6.20
   2   0  15   77.79    7.00
   2   0 -15   89.59    7.40
  -2   0 -15   93.79    7.50
  -2   0  15   82.69    6.90
   2   1 -15   42.40    5.20
   2  -1  15   34.60    5.00
  -2   1  15   27.60    4.70
  -2  -1 -15   38.80    5.50
  -2   1 -15   36.20    5.60
  -2  -1  15   40.70    5.30
   2   1  15   37.90    5.30
  -2   2  15   -0.80    3.80
   2  -2  15    0.50    4.10
   2   2 -15    2.60    4.40
  -2  -2  15   -0.80    4.00
  -2   2 -15   -1.50    4.10
   2   2  15   -2.40    3.80
   2  -3  15   42.10    5.70
  -2   3  15   30.40    5.80
   2   3 -15   35.40    5.90
  -2   3 -15   31.70    5.50
   2   3  15   31.90    5.70
  -2   4  15    3.30    4.60
   2   4 -15    3.70    4.60
   2  -4  15    3.70    4.10
   2   4  15   10.80    4.90
  -2   4 -15   11.50    4.90
   2   5 -15  154.38   10.80
  -2   5  15  139.49   10.70
   2   5  15  143.59   10.70
  -2   5 -15  152.88   10.70
   2   6 -15    2.60    5.70
  -2   6  15    3.40    6.30
   2   6  15    2.20    6.30
  -2   6 -15   -5.20    5.70
   2   0  16  355.26   18.80
  -2   0 -16  350.96   18.70
  -2   0  16  360.26   18.60
   2   1 -16   23.80    4.90
  -2   1  16   31.50    5.70
  -2  -1 -16   28.80    5.30
   2  -1  16   35.60    5.80
  -2   1 -16   26.10    5.50
  -2  -1  16   36.20    5.30
   2   1  16   34.20    6.10
  -2   2  16   54.59    6.50
   2   2 -16   40.20    6.40
   2  -2  16   51.79    6.60
  -2  -2  16   62.49    6.70
  -2   2 -16   59.69    7.10
   2   2  16   56.19    6.60
   2   3 -16   -1.20    4.80
  -2   3  16   -0.60    4.70
   2  -3  16    3.10    5.10
  -2   3 -16   -1.00    5.00
   2   3  16   -0.50    4.70
   2  -4  16   61.09    6.90
  -2   4  16   58.39    7.30
   2   4 -16   60.49    7.90
  -2   4 -16   51.69    7.20
   2   4  16   63.69    7.40
   2   5 -16   20.40    6.50
  -2   5  16   18.40    7.00
  -2   5 -16   29.20    7.30
   2   5  16   15.70    6.30
  -2   0 -17   14.00    5.30
   2   0  17    6.30    5.20
  -2   0  17   16.60    5.40
  -2   1  17   21.20    5.60
   2  -1  17   30.00    5.90
   2   1 -17   28.20    6.00
  -2  -1  17   25.40    6.20
  -2   1 -17   28.60    6.60
   2   1  17   18.90    5.80
   2  -2  17    2.40    5.50
  -2   2  17    8.40    5.30
   2   2 -17    3.70    5.60
   2   2  17    9.20    5.50
  -2   2 -17    2.70    6.00
   2  -3  17   10.10    5.40
   2   3 -17    8.20    5.80
  -2   3  17    1.90    6.30
   2   3  17    2.00    5.50
  -2   3 -17    5.80    5.80
   2   4 -17   11.40    7.10
   2  -4  17    9.40   11.30
  -2   4  17    2.10    7.50
  -2   4 -17    0.30    6.20
   2   0  18   30.00    6.90
  -2   0  18   25.70    6.40
   2  -1  18   10.30    6.80
  -2   1  18    4.60    6.70
  -2   1 -18    0.50    5.80
   2   1  18    2.40    6.60
  -2  -1  18    3.80    6.50
   2  -2  18   51.49    7.80
  -2   2  18   59.89    8.60
   2   2 -18   54.79    8.30
  -2   2 -18   58.99    8.80
  -3   0   0   -0.10    0.60
  -3   0   0    0.10    0.60
  -3   0   0   -0.40    0.50
  -3   1   0  329.37   15.50
   3   1   0  340.07   15.30
   3  -1   0  331.47   15.50
  -3   1   0  344.97   15.40
  -3  -1   0  340.47   15.60
   3   2   0  910.21   41.00
  -3   2   0  878.91   40.90
   3   2   0  932.81   40.60
  -3  -2   0  886.31   40.90
  -3   2   0  919.51   40.70
   3  -2   0  870.01   40.80
   3   3   0  279.77   13.00
  -3  -3   0  269.17   13.00
  -3   3   0  277.27   12.70
   3  -3   0  257.67   12.90
  -3   3   0  271.27   13.00
   3   3   0  286.47   12.60
  -3   4   0    8.30    1.20
   3   4   0    4.70    1.60
   3   4   0    6.60    1.20
  -3   4   0    2.60    1.40
  -3  -4   0    4.00    1.50
   3  -4   0    4.40    1.60
  -3  -5   0   15.10    2.30
  -3   5   0   14.40    1.70
   3   5   0   11.10    2.00
   3   5   0   15.80    1.80
   3  -5   0   17.20    2.40
  -3   5   0    9.80    2.00
  -3   6   0  109.09    5.70
  -3  -6   0  106.59    6.30
  -3   6   0  100.89    6.30
   3  -6   0  104.09    6.30
   3   6   0  102.19    6.10
   3   6   0  110.89    5.80
   3  -7   0   -1.20    2.20
  -3  -7   0    0.10    2.30
  -3   7   0    1.10    2.00
   3   7   0    0.60    2.50
  -3   7   0    1.00    2.50
   3   8   0   74.09    5.90
  -3   8   0   90.09    5.90
  -3  -8   0   74.79    5.90
   3  -8   0   65.79    5.70
  -3  -9   0   23.40    4.20
   3  -9   0   11.80    3.70
  -3   9   0   15.00    3.80
   3   9   0   15.90    4.00
  -3  10   0   39.50    5.80
  -3 -10   0   40.90    5.60
   3 -10   0   29.80    5.00
  -3 -11   0    0.10    5.40
   3 -11   0    1.80    5.30
   3 -12   0    6.20    6.80
  -3   0   1    0.00    0.60
   3   0  -1    0.40    0.60
  -3   0  -1   -0.20    0.50
  -3   0   1   -0.20    0.70
   3   0   1    0.70    0.70
  -3   0  -1    0.10    0.70
  -3   1   1 3484.45  159.38
  -3  -1  -1 3593.04  159.38
   3   1  -1 3620.64  159.48
  -3   1   1 3546.25  159.28
  -3  -1  -1 3612.74  159.48
   3  -1   1 3614.24  159.28
  -3   1  -1 3535.25  159.48
  -3  -1   1 3443.96  159.48
   3   1   1 3410.56  159.28
  -3   1  -1 3615.64  159.38
   3  -1  -1 3554.84  159.38
  -3  -1   1 3479.75  159.18
  -3   2   1 1325.47   57.69
   3  -2   1 1246.18   57.89
  -3  -2  -1 1294.57   57.99
  -3   2   1 1254.77   58.09
  -3  -2  -1 1274.37   57.99
   3   2  -1 1273.07   58.09
  -3  -2   1 1305.47   58.09
  -3   2  -1 1259.07   57.89
   3   2   1 1332.77   57.79
   3  -2  -1 1253.87   57.99
  -3   2  -1 1269.77   57.99
   3   3  -1  193.08    9.60
   3   3  -1  204.18    9.10
  -3   3   1  181.68    9.60
  -3   3   1  207.48    9.10
   3  -3   1  191.38    9.50
  -3  -3  -1  190.58    9.60
  -3   3  -1  202.08    9.40
   3  -3  -1  192.88    9.60
   3   3   1  206.58    9.60
  -3  -3   1  201.88    9.60
   3   3   1  197.68    9.30
  -3   3  -1  196.98    9.60
  -3   4   1  516.15   24.40
  -3  -4  -1  541.65   24.50
  -3   4   1  530.35   23.90
   3   4  -1  545.45   24.50
   3  -4   1  509.45   24.30
   3   4  -1  543.15   23.90
  -3  -4   1  500.75   24.40
   3   4   1  532.15   24.30
  -3   4  -1  526.75   24.40
  -3   4  -1  515.05   24.10
   3  -4  -1  504.75   24.40
   3   4   1  530.15   24.10
   3   5  -1   94.59    4.80
   3  -5   1   86.79    5.30
  -3  -5  -1   99.39    5.50
  -3   5   1   98.19    4.80
  -3   5   1   79.59    5.30
   3   5  -1  100.29    5.40
  -3   5  -1   93.19    5.10
   3   5   1   87.59    5.00
  -3   5  -1   91.39    5.40
   3  -5  -1   90.09    5.40
  -3  -5   1   89.29    5.40
   3   5   1   95.79    5.40
   3  -6   1  310.47   15.90
   3   6  -1  318.07   15.80
  -3   6   1  324.27   15.20
  -3  -6  -1  330.27   16.00
   3   6  -1  331.47   15.30
  -3   6   1  305.67   15.80
   3   6   1  351.46   15.80
   3   6   1  338.57   15.50
  -3  -6   1  294.27   15.90
   3  -6  -1  313.87   15.90
  -3   6  -1  327.27   15.50
  -3   6  -1  351.16   16.00
  -3  -7  -1  121.19    7.30
   3  -7   1  124.49    7.10
  -3   7   1  135.59    7.50
   3   7  -1  110.39    6.90
   3  -7  -1  130.19    7.30
   3   7   1  117.69    6.90
  -3   7  -1  111.29    6.70
  -3  -7   1  116.49    7.30
   3   7   1  115.89    6.80
  -3   7  -1  113.89    7.00
   3  -8   1   33.40    4.10
  -3  -8  -1   28.60    4.00
  -3   8   1   25.80    3.80
   3   8  -1   33.20    4.20
   3  -8  -1   22.30    3.80
  -3   8  -1   28.50    4.10
  -3  -8   1   25.40    4.00
   3   8   1   29.90    3.90
   3  -9   1   83.29    7.00
   3   9  -1   79.79    6.70
  -3   9   1   76.29    6.90
  -3  -9  -1   80.49    6.60
  -3  -9   1   77.99    6.60
   3  -9  -1   76.39    6.50
   3   9   1   81.89    7.20
  -3   9  -1   86.49    6.80
   3 -10   1    8.50    4.60
  -3  10   1    8.20    4.70
  -3 -10  -1   10.40    4.70
  -3 -10   1    9.20    4.20
   3 -10  -1    6.10    4.10
   3 -11   1   28.60    6.30
  -3 -11  -1   18.30    5.60
  -3 -11   1   20.60    5.60
   3 -11  -1   21.10    5.50
   3 -12   1   39.90    7.90
   3 -12  -1   37.20    8.00
  -3 -12   1   44.00   11.80
  -3   0  -2   -0.60    0.90
   3   0  -2    2.30    0.80
  -3   0  -2    0.00    0.40
  -3   0   2    1.30    0.80
   3   0   2   -0.20    0.70
  -3   0   2    1.60    0.70
  -3  -1  -2 3059.69  134.79
  -3  -1  -2 3083.49  134.69
   3  -1   2 3064.19  134.49
  -3   1   2 3015.60  134.79
   3   1  -2 2832.12  134.79
   3  -1   2 2945.21  134.79
   3  -1  -2 2894.41  134.79
  -3  -1   2 3078.99  134.49
   3  -1  -2 2935.51  134.49
  -3  -1   2 3005.20  134.79
  -3   1  -2 2967.70  134.79
   3   1   2 3024.10  134.69
   3   2  -2  238.88   11.00
  -3  -2  -2  236.98   10.80
   3  -2   2  228.98   10.60
  -3  -2  -2  221.38   10.90
  -3   2   2  235.48   10.90
   3  -2  -2  228.88   10.90
  -3  -2   2  226.58   10.40
  -3   2  -2  227.08   10.80
  -3   2  -2  227.78   10.90
  -3  -2   2  221.58   10.90
   3   2   2  233.08   10.70
  -3   3   2 1188.98   55.49
   3   3  -2 1209.28   55.49
  -3  -3  -2 1206.38   55.39
  -3  -3  -2 1201.58   55.39
  -3   3   2 1279.87   54.89
   3  -3   2 1220.88   55.29
  -3  -3   2 1261.77   54.89
   3  -3  -2 1192.78   55.39
  -3  -3   2 1190.28   55.49
  -3   3  -2 1208.48   55.29
   3   3   2 1223.88   55.19
  -3   3  -2 1235.88   55.39
  -3   4   2  214.98    9.80
   3   4  -2  214.38   10.50
   3   4  -2  222.48    9.90
  -3   4   2  205.58   10.50
  -3  -4  -2  203.78   10.40
   3  -4   2  217.48   10.30
  -3  -4   2  205.28   10.50
  -3   4  -2  215.68   10.40
  -3   4  -2  214.98   10.30
   3   4   2  215.88   10.20
   3   4   2  213.88   10.40
   3  -4  -2  198.78   10.50
  -3   5   2  165.78    9.10
   3   5  -2  181.08    8.40
   3   5  -2  172.58    9.00
  -3   5   2  177.18    8.30
  -3  -5  -2  186.08    9.10
   3  -5   2  176.48    9.00
  -3   5  -2  178.28    8.80
  -3  -5   2  156.18    9.00
   3   5   2  173.18    8.90
   3  -5  -2  168.88    9.00
   3   5   2  177.58    8.70
  -3   5  -2  181.28    9.10
   3   6  -2  408.16   19.20
   3   6  -2  435.66   19.90
   3  -6   2  394.26   19.70
  -3   6   2  412.36   19.30
  -3  -6  -2  419.86   20.00
  -3   6   2  397.46   19.80
  -3   6  -2  413.86   19.80
   3   6   2  424.46   19.70
   3   6   2  421.36   19.50
  -3   6  -2  417.46   19.50
  -3  -6   2  401.56   19.90
   3  -6  -2  423.96   20.00
   3  -7   2   57.39    4.40
  -3  -7  -2   50.29    4.80
   3   7  -2   45.70    4.30
  -3   7   2   56.69    4.80
  -3   7  -2   41.20    4.10
   3   7   2   44.20    3.90
  -3  -7   2   46.30    4.40
   3   7   2   45.50    4.20
   3  -7  -2   46.30    4.40
  -3   7  -2   46.00    3.90
   3  -8   2   78.29    6.20
  -3   8   2   71.29    6.30
   3   8  -2   86.49    6.20
  -3  -8  -2   70.39    5.90
  -3   8  -2   75.09    5.40
  -3   8  -2   84.79    6.10
   3   8   2   70.69    5.70
  -3  -8   2   72.19    5.90
   3  -8  -2   75.09    6.00
  -3  -9  -2  116.59    8.10
   3   9  -2  113.79    7.90
  -3   9   2  125.29    8.10
   3  -9   2  124.69    8.20
   3  -9  -2  121.79    8.20
  -3   9  -2  117.09    8.20
  -3  -9   2  126.39    8.30
  -3 -10  -2   74.39    7.10
   3 -10   2   75.49    7.60
  -3  10   2   84.99    7.60
   3  10  -2   73.99    6.90
   3 -10  -2   85.09    7.30
  -3 -10   2   71.39    7.10
  -3 -11  -2   18.90    6.00
   3 -11   2   22.30    5.50
  -3 -11   2   24.10    5.70
   3 -11  -2   18.60    5.60
   3 -12   2   -0.60    6.70
  -3 -12   2   -1.40    6.90
   3   0   3   -0.70    0.70
  -3   0   3    0.40    0.80
  -3   0   3    0.00    0.80
  -3   0  -3   -0.10    0.40
  -3   0  -3    0.60    0.90
   3   0  -3    0.40    0.80
  -3  -1  -3 1484.25   66.49
   3   1  -3 1385.96   66.69
  -3  -1  -3 1485.45   66.69
   3  -1   3 1471.45   66.69
   3  -1   3 1463.75   66.29
  -3   1   3 1467.45   66.69
  -3  -1   3 1508.25   66.49
  -3  -1   3 1485.75   66.69
  -3   1  -3 1525.85   66.79
   3  -1  -3 1491.05   66.39
   3   1   3 1455.25   66.69
   3  -2   3 1939.01   85.89
   3   2  -3 1876.91   85.99
  -3  -2  -3 1870.21   85.89
  -3  -2  -3 1863.41   85.79
   3  -2   3 1924.31   85.59
  -3   2   3 1906.91   85.99
  -3  -2   3 1867.71   85.89
  -3  -2   3 1946.81   85.49
   3   2   3 1910.31   85.79
  -3   2  -3 1902.91   85.89
   3  -2  -3 1896.31   85.99
  -3   3   3 1429.16   66.89
  -3  -3  -3 1457.95   66.79
   3   3  -3 1487.45   66.89
   3  -3   3 1466.45   66.59
  -3  -3  -3 1464.85   66.79
  -3  -3   3 1496.85   66.89
   3   3   3 1464.65   66.69
  -3   3  -3 1480.05   66.89
  -3   3  -3 1483.15   66.79
  -3  -3   3 1503.55   66.39
   3  -3  -3 1473.05   66.89
   3   4  -3   95.79    5.50
   3  -4   3   90.39    5.20
  -3  -4  -3  111.99    5.60
  -3   4   3   93.19    5.50
   3  -4  -3   99.59    5.50
  -3   4  -3   93.79    5.50
  -3  -4   3  107.79    4.80
  -3  -4   3   93.39    5.60
  -3   4  -3  105.79    5.50
   3   4   3   87.79    5.20
  -3  -5  -3   35.10    3.20
  -3   5   3   37.00    2.10
   3  -5   3   35.80    3.10
   3   5  -3   40.80    3.30
  -3   5   3   33.00    3.40
  -3   5  -3   33.60    3.10
  -3  -5   3   34.80    3.20
  -3   5  -3   29.40    2.90
   3  -5  -3   38.90    3.30
   3   5   3   31.30    3.00
   3   5   3   31.70    3.00
  -3  -6  -3  410.36   20.10
   3  -6   3  421.56   20.00
   3   6  -3  432.56   20.10
  -3   6   3  400.16   20.10
  -3   6  -3  423.66   20.00
  -3  -6   3  419.66   20.20
   3  -6  -3  430.06   20.20
   3   6   3  406.36   19.80
  -3   6  -3  413.96   19.70
   3   6   3  416.86   19.80
   3  -7   3  111.59    6.50
  -3   7   3  105.09    6.60
   3   7  -3  106.59    6.90
  -3  -7  -3  101.19    6.60
  -3   7  -3   99.79    6.60
  -3  -7   3  116.19    6.90
   3   7   3   99.29    6.50
   3   7   3  100.89    6.30
   3  -7  -3  107.79    6.80
  -3   7  -3   96.79    6.30
   3   8  -3   69.99    5.90
   3  -8   3   68.39    6.20
  -3  -8  -3   95.29    6.40
  -3   8   3   77.59    6.10
  -3   8  -3   76.09    5.80
   3   8   3   67.69    5.80
  -3  -8   3   95.99    6.80
  -3   8  -3   93.29    6.20
   3  -8  -3   77.39    6.20
   3   9  -3  202.88   11.10
   3  -9   3  172.08   10.90
  -3  -9  -3  178.98   11.10
  -3   9   3  206.78   11.60
   3  -9  -3  186.98   11.50
  -3   9  -3  205.18   11.10
  -3  -9   3  188.38   11.20
   3  10  -3    5.00    4.10
  -3  10   3    6.80    4.60
  -3 -10  -3    3.20    4.60
   3 -10   3   12.90    4.20
   3 -10  -3    8.40    4.20
  -3 -10   3    4.90    4.30
   3 -11   3    0.00    4.70
  -3 -11  -3    0.70    4.80
   3 -11  -3    3.50    4.90
  -3 -11   3    1.20    5.10
   3 -12   3   11.30    6.40
   3   0   4    0.60    1.00
   3   0  -4    0.60    0.90
  -3   0   4    0.60    0.90
  -3   0  -4    0.60    0.40
  -3   0   4    0.30    0.90
  -3   0  -4    1.00    1.00
  -3  -1  -4  769.02   35.40
   3   1  -4  775.72   35.70
   3  -1   4  789.82   35.80
  -3   1   4  788.82   35.70
  -3  -1  -4  784.22   35.80
  -3  -1   4  785.82   35.50
   3   1   4  774.52   35.70
   3  -1  -4  778.02   35.50
   3  -1  -4  793.62   35.80
  -3   1  -4  796.82   35.80
  -3  -1   4  779.82   35.70
  -3   2   4  630.04   29.10
   3   2  -4  623.94   29.10
   3  -2   4  641.94   28.70
  -3  -2  -4  614.84   28.90
   3  -2   4  620.34   29.10
  -3  -2  -4  631.54   29.10
  -3  -2   4  635.44   28.70
   3  -2  -4  665.83   28.60
  -3   2  -4  616.64   29.10
   3  -2  -4  643.94   29.10
   3   2   4  633.34   29.00
  -3  -2   4  625.44   29.10
  -3  -3  -4 1427.76   65.19
   3  -3   4 1460.05   64.99
  -3  -3  -4 1388.56   65.09
  -3   3   4 1407.86   65.29
   3  -3   4 1454.65   65.29
   3   3  -4 1412.96   65.29
  -3  -3   4 1436.86   64.79
  -3  -3   4 1433.66   65.29
   3   3   4 1452.95   65.19
   3  -3  -4 1430.06   65.29
  -3   3  -4 1495.85   65.29
   3  -4   4  982.80   44.60
  -3  -4  -4  991.50   44.70
  -3  -4  -4  963.30   44.80
   3   4  -4  958.00   44.90
  -3   4   4  944.51   44.90
   3   4   4  991.80   44.70
  -3  -4   4  997.80   44.30
  -3  -4   4  944.31   44.90
  -3   4  -4 1003.10   44.80
  -3   4  -4  979.90   44.80
   3  -4  -4 1002.80   44.90
   3   5  -4   54.29    4.30
  -3   5   4   46.50    3.90
  -3  -5  -4   54.59    3.90
   3  -5   4   49.40    3.70
   3   5   4   47.00    3.80
  -3  -5   4   62.19    3.10
  -3   5  -4   53.59    3.80
   3  -5  -4   54.09    4.00
   3   5   4   52.19    3.80
  -3  -5   4   44.60    3.80
  -3   5  -4   53.89    3.80
  -3   6   4  141.89    8.10
  -3  -6  -4  152.98    8.10
   3  -6   4  133.09    7.80
   3   6  -4  149.09    8.10
   3   6   4  136.99    7.80
   3  -6  -4  146.49    8.20
  -3  -6   4  152.78    8.10
  -3   6  -4  145.29    7.90
   3   6   4  142.39    7.80
  -3   6  -4  140.59    7.90
  -3  -7  -4   13.80    3.00
   3  -7   4   14.80    2.80
  -3   7   4   15.20    3.20
   3   7  -4   14.10    3.20
  -3  -7   4    8.80    2.90
   3   7   4   10.20    2.80
  -3   7  -4    8.20    2.90
  -3   7  -4   10.20    3.00
   3  -7  -4   13.90    3.20
   3   7   4    8.60    2.90
   3   8  -4  159.98   10.10
  -3  -8  -4  163.78   10.00
  -3   8   4  170.38   10.00
   3  -8   4  193.78   10.10
  -3  -8   4  168.78   10.00
   3  -8  -4  177.48   10.30
  -3   8  -4  184.68    9.90
  -3   8  -4  154.08    9.60
   3   8   4  183.48    9.70
  -3  -9  -4  119.39    8.50
   3  -9   4  135.09    8.40
   3   9  -4  131.79    8.90
  -3   9   4  130.09    8.60
  -3  -9   4  133.09    8.70
  -3   9  -4  119.09    7.90
   3  -9  -4  127.59    8.70
  -3  10   4   21.90    5.40
   3 -10   4   18.90    4.60
   3  10  -4   22.40    4.90
  -3 -10  -4   17.60    4.70
   3 -10  -4    9.40    4.30
  -3 -10   4   24.90    5.00
  -3 -11  -4   18.30    5.70
  -3  11   4   18.20    6.20
   3 -11   4   17.20    6.00
   3  11  -4   20.20    6.30
   3 -11  -4   26.00    5.80
  -3 -11   4   28.60    6.50
   3   0   5    0.00    1.10
  -3   0  -5    0.40    0.50
  -3   0   5   -0.20    1.00
  -3   0   5    0.50    1.10
   3   0  -5   -0.90    1.00
  -3   0  -5    0.10    1.20
  -3  -1  -5   81.19    4.60
   3   1  -5   87.49    4.70
  -3  -1  -5   87.59    4.20
   3  -1   5   81.19    4.60
  -3   1   5   91.89    4.70
   3  -1  -5   86.29    4.30
  -3  -1   5   86.39    4.40
   3  -1  -5   80.69    4.60
   3   1   5   78.49    4.60
  -3  -1   5   94.49    4.70
  -3   1  -5   84.99    4.70
   3  -2   5  161.58    8.40
  -3   2   5  167.78    8.50
  -3  -2  -5  170.38    8.40
   3  -2   5  177.78    7.90
  -3  -2  -5  172.38    8.20
   3   2  -5  156.58    8.40
   3  -2  -5  172.88    7.90
  -3   2  -5  176.58    8.50
  -3  -2   5  164.88    8.00
   3   2   5  161.98    8.40
  -3  -2   5  164.58    8.40
   3  -2  -5  172.48    8.40
  -3   3   5    8.70    1.90
   3  -3   5    7.70    1.80
   3   3  -5   12.00    2.00
  -3  -3  -5   10.70    1.60
  -3  -3  -5   11.00    1.80
   3  -3   5    9.30    1.30
   3  -3  -5   11.70    1.90
   3  -3  -5    9.60    1.00
   3   3   5    8.00    1.70
  -3   3  -5   12.90    2.00
  -3  -3   5    9.80    1.20
  -3  -3   5    6.30    1.80
   3   4  -5  108.89    6.00
  -3  -4  -5  102.09    5.70
   3  -4   5   97.59    5.70
  -3   4   5   95.49    5.90
  -3  -4  -5  108.39    5.70
   3  -4   5   94.09    5.50
  -3   4  -5  109.59    5.90
   3   4   5   93.99    5.70
  -3  -4   5  109.39    5.20
  -3  -4   5  112.99    6.00
   3  -4  -5  100.79    6.00
  -3  -5  -5  176.18    9.30
  -3  -5  -5  191.98    9.60
   3   5  -5  190.98    9.70
   3  -5   5  170.38    9.20
   3  -5   5  186.88    9.40
  -3   5   5  170.78    9.60
  -3  -5   5  195.28    8.80
  -3   5  -5  193.28    9.60
   3   5   5  177.88    9.40
  -3  -5   5  173.88    9.60
   3  -5  -5  178.88    9.60
   3   6  -5  223.88   11.40
   3  -6   5  193.98   10.90
  -3   6   5  215.68   11.30
  -3  -6  -5  219.58   11.20
  -3   6  -5  214.08   11.00
   3  -6  -5  232.38   11.40
  -3  -6   5  222.08   11.30
   3   6   5  218.58   11.00
   3   6   5  205.38   11.10
  -3  -7  -5  177.88   10.70
  -3   7   5  189.68   11.00
   3   7  -5  193.08   10.80
   3  -7   5  204.38   10.60
  -3   7  -5  182.68   10.40
  -3   7  -5  212.48   10.70
   3   7   5  210.18   10.50
   3   7   5  202.48   10.50
  -3  -7   5  195.98   10.70
   3  -7  -5  206.48   10.90
   3  -8   5    3.20    3.20
  -3  -8  -5    3.00    3.00
  -3   8   5    2.70    3.30
   3   8  -5    2.90    3.10
  -3   8  -5    1.10    3.10
  -3   8  -5    7.90    3.20
   3  -8  -5    9.30    3.50
   3   8   5    3.10    3.40
  -3  -8   5    4.10    3.10
   3  -9   5   33.40    4.90
  -3  -9  -5   29.60    5.00
  -3   9   5   31.40    4.80
   3   9  -5   27.50    4.80
   3  -9  -5   27.90    4.80
  -3   9  -5   37.70    5.00
  -3  -9   5   28.10    4.60
   3 -10   5   17.80    5.20
  -3 -10  -5   23.20    5.20
  -3  10   5   35.90    5.50
   3  10  -5   33.00    5.40
   3 -10  -5   33.70    5.80
  -3 -10   5   32.10    5.40
   3  11  -5   75.89    8.90
  -3 -11  -5   91.39    8.80
  -3  11   5   80.39    8.70
  -3 -11   5   78.49    8.70
   3 -11  -5   74.49    8.80
  -3   0   6    0.20    1.20
  -3   0   6    1.20    1.20
   3   0  -6   -0.10    1.10
   3   0   6    1.60    1.30
  -3   0  -6    1.50    0.70
  -3   0  -6    1.40    1.40
  -3   1   6   16.70    2.00
  -3  -1  -6   17.60    1.60
   3   1  -6   19.00    2.10
  -3  -1  -6   18.30    2.10
   3  -1   6   16.60    2.10
   3   1   6   17.40    2.10
  -3   1  -6   16.90    2.20
  -3  -1   6   19.10    2.10
   3  -1  -6   16.30    1.90
  -3  -1   6   18.80    1.90
   3  -1  -6   17.30    1.80
  -3   1  -6   15.40    1.10
   3  -2   6  161.78    7.50
  -3   2   6  153.18    8.20
   3  -2   6  165.38    8.10
  -3  -2  -6  155.08    8.00
   3   2  -6  155.88    8.20
  -3  -2  -6  153.08    7.80
   3  -2  -6  163.78    7.60
  -3   2  -6  163.08    8.20
  -3  -2   6  152.88    8.00
   3  -2  -6  163.28    8.10
   3   2   6  163.88    8.20
  -3  -2   6  160.68    7.70
   3   3  -6  260.87   13.50
  -3   3   6  290.97   13.70
   3  -3   6  278.47   13.00
  -3  -3  -6  284.77   13.30
  -3  -3  -6  268.77   13.30
   3  -3   6  285.37   13.50
   3   3   6  263.57   13.50
   3  -3  -6  286.37   12.80
   3  -3  -6  274.87   13.50
  -3  -3   6  286.77   13.00
  -3  -3   6  269.67   13.40
  -3   3  -6  277.37   13.60
   3  -4   6  240.78   12.00
  -3  -4  -6  234.68   11.90
  -3   4   6  237.48   12.20
  -3  -4  -6  237.38   11.90
   3  -4   6  249.58   11.70
   3   4  -6  244.48   12.20
  -3  -4   6  241.18   12.10
  -3   4  -6  240.48   12.10
   3  -4  -6  245.98   12.10
   3   4   6  245.78   12.10
  -3  -4   6  252.07   11.50
   3  -5   6  182.38    9.50
  -3   5   6  193.68   10.20
   3  -5   6  192.28    9.80
  -3  -5  -6  191.68    9.70
  -3  -5  -6  177.28    9.80
   3   5  -6  185.08   10.10
   3   5   6  176.48    9.80
  -3  -5   6  200.28    9.20
   3  -5  -6  207.78   10.20
  -3   5  -6  201.28   10.00
  -3  -5   6  185.38    9.90
  -3  -6  -6  509.75   23.90
   3  -6   6  481.25   23.50
   3  -6   6  505.35   23.50
  -3   6   6  482.65   24.00
   3   6  -6  499.75   24.00
   3   6   6  479.95   23.70
  -3   6  -6  491.75   23.80
  -3  -6   6  526.05   24.00
   3  -6  -6  477.35   23.90
   3   6   6  527.35   23.50
   3  -7   6  244.58   12.60
  -3  -7  -6  253.47   13.10
  -3   7   6  242.58   13.00
   3  -7   6  249.38   12.60
   3   7  -6  253.07   13.20
  -3  -7   6  242.78   12.90
   3  -7  -6  243.18   13.10
   3   7   6  250.67   12.90
  -3   7  -6  228.08   12.70
  -3   8   6   24.70    4.80
  -3  -8  -6   34.60    4.90
   3   8  -6   39.00    4.90
   3  -8   6   32.60    4.10
   3  -8   6   41.80    4.70
  -3   8  -6   29.20    4.60
   3   8   6   40.70    4.80
  -3  -8   6   36.20    4.60
   3  -8  -6   44.40    5.40
  -3  -9  -6    2.80    3.60
   3  -9   6    3.60    4.40
  -3   9   6    5.00    3.90
   3   9  -6    9.60    4.60
  -3  -9   6    2.50    3.70
   3  -9  -6    2.70    3.80
  -3   9  -6   -0.80    4.10
  -3  10   6   21.60    5.70
  -3 -10  -6   25.90    5.30
   3  10  -6   16.10    5.20
   3 -10  -6   16.80    5.50
  -3 -10   6   11.40    4.80
  -3  11   6   32.20    7.20
  -3 -11  -6   34.70    6.70
   3  11  -6   25.50    7.30
   3 -11  -6   22.70    6.20
  -3 -11   6   25.10    6.70
   3   0   7   -0.40    1.40
  -3   0   7    0.50    1.50
  -3   0   7   -0.10    1.50
   3   0  -7    0.80    1.50
  -3   0  -7    0.20    1.50
  -3   0  -7   -0.30    0.80
  -3   1   7   26.50    2.70
  -3  -1  -7   19.00    2.50
   3  -1   7   27.30    2.70
   3   1  -7   19.70    2.40
  -3  -1  -7   21.20    1.90
  -3  -1   7   25.20    2.30
   3  -1  -7   22.30    2.20
  -3   1  -7   16.80    2.40
  -3   1  -7   23.40    1.50
   3   1   7   19.90    2.30
  -3  -1   7   25.40    2.30
   3  -1  -7   22.50    2.40
   3   2  -7  402.06   19.00
   3  -2   7  400.66   18.90
  -3   2   7  394.46   19.00
  -3  -2  -7  378.36   18.80
   3  -2   7  409.56   18.20
  -3  -2  -7  406.86   18.60
   3  -2  -7  402.16   18.90
  -3   2  -7  400.06   19.00
  -3  -2   7  405.96   18.60
   3  -2  -7  400.06   18.50
  -3  -2   7  390.76   18.80
   3   2   7  394.46   18.90
  -3  -3  -7  282.27   13.90
  -3   3   7  277.97   14.10
   3  -3   7  297.57   13.40
  -3  -3  -7  283.97   13.70
   3  -3   7  317.47   14.10
   3   3  -7  286.77   14.10
  -3   3  -7  293.67   14.20
  -3  -3   7  270.97   13.90
   3  -3  -7  302.07   13.40
   3   3   7  270.37   14.00
  -3  -3   7  278.57   13.50
   3  -3  -7  280.47   14.00
  -3  -4  -7    4.20    2.00
   3   4  -7    2.90    2.30
  -3  -4  -7    3.30    1.90
   3  -4   7    5.80    2.10
   3  -4   7    5.30    1.70
  -3   4   7    4.10    2.40
   3   4   7    2.60    2.00
   3  -4  -7    3.20    2.20
  -3   4  -7    8.90    2.30
  -3  -4   7    2.80    1.50
  -3  -4   7    3.70    2.20
  -3  -5  -7  354.96   16.70
  -3  -5  -7  330.67   16.50
   3  -5   7  332.97   16.50
  -3   5   7  339.47   16.90
   3  -5   7  343.47   16.30
   3   5  -7  349.07   17.00
  -3  -5   7  322.07   16.60
   3  -5  -7  358.36   16.90
   3   5   7  353.36   16.90
  -3  -6  -7    2.90    2.50
   3  -6   7    2.40    2.30
  -3  -6  -7    5.00    2.60
  -3   6   7    0.30    3.00
   3  -6   7    4.30    2.50
   3   6  -7    3.10    2.80
  -3   6  -7    6.40    2.90
   3   6   7    3.60    2.70
  -3  -6   7    4.10    2.70
   3  -6  -7    4.60    2.70
   3   7  -7   64.29    5.60
  -3  -7  -7   56.39    5.20
  -3   7   7   71.69    6.20
   3  -7   7   59.69    5.00
  -3   7  -7   49.60    5.60
   3   7   7   62.09    5.70
   3  -7  -7   63.49    5.70
  -3  -7   7   63.19    5.80
  -3  -8  -7   31.10    4.50
  -3   8   7   22.20    4.40
   3  -8   7   20.60    3.90
   3   8  -7   31.10    5.00
   3   8   7   36.60    5.00
  -3   8  -7   28.30    4.80
   3  -8  -7   35.10    5.20
  -3  -8   7   29.10    4.40
  -3  -9  -7    6.50    4.30
   3   9  -7   13.00    4.60
  -3   9   7   12.30    4.40
  -3  -9   7    9.60    4.60
   3   9   7   16.20    5.10
  -3   9  -7    9.00    4.60
   3  -9  -7    9.30    4.20
  -3 -10  -7   33.70    5.80
   3  10  -7   39.70    6.90
  -3  10   7   25.90    5.70
   3 -10  -7   23.70    6.20
  -3 -10   7   45.10    6.10
  -3  10  -7   33.30    6.10
  -3 -11  -7   19.20    6.40
   3  11  -7   15.00    6.70
  -3  11   7   30.70    7.50
  -3 -11   7   29.10    7.10
   3 -11  -7   15.70    7.20
  -3   0  -8   -0.20    1.00
   3   0  -8   -0.60    1.60
   3   0   8    0.30    1.70
  -3   0   8    1.00    1.60
  -3   0  -8   -0.50    1.70
  -3   0   8    0.10    1.50
   3   1  -8  596.74   28.10
   3  -1   8  627.94   28.30
  -3   1   8  575.34   28.20
  -3  -1  -8  584.24   28.20
  -3  -1  -8  620.84   27.60
  -3   1  -8  589.14   28.30
   3  -1  -8  609.24   28.10
  -3  -1   8  610.74   28.10
  -3   1  -8  639.84   27.40
   3  -1  -8  601.34   27.90
  -3  -1   8  593.94   28.00
   3   1   8  595.34   28.20
   3  -2   8   63.39    3.90
  -3   2   8   73.99    4.60
   3  -2   8   81.99    4.70
  -3  -2  -8   71.79    4.60
   3   2  -8   54.89    4.40
  -3  -2  -8   80.19    4.10
   3  -2  -8   67.39    4.30
   3  -2  -8   63.19    3.90
  -3  -2   8   66.59    4.40
   3   2   8   60.39    4.40
  -3  -2   8   65.19    4.10
  -3   2  -8   56.69    4.50
   3  -3   8    5.00    2.00
  -3  -3  -8    5.70    1.80
   3   3  -8    9.30    2.50
  -3   3   8    7.30    2.40
  -3  -3  -8    5.10    2.10
  -3  -3   8    7.80    1.80
   3   3   8    6.30    2.30
   3  -3  -8    4.80    2.00
  -3  -3   8    5.90    2.00
  -3   3  -8    7.50    2.40
   3  -3  -8    4.60    1.60
  -3   4   8   77.39    5.80
   3   4  -8   90.89    6.00
  -3  -4  -8   89.19    5.50
  -3  -4  -8   90.39    5.50
   3  -4   8   91.09    5.50
   3  -4  -8   94.59    5.70
  -3  -4   8   89.49    5.10
  -3   4  -8   87.99    5.90
   3   4   8   95.09    5.80
  -3  -4   8   88.39    5.80
   3   5  -8  479.75   24.10
  -3   5   8  495.15   24.20
   3  -5   8  498.25   23.90
  -3  -5  -8  519.85   23.80
  -3  -5  -8  506.45   23.90
   3   5   8  496.35   24.00
   3  -5  -8  528.75   24.20
  -3   5  -8  490.75   24.10
  -3  -5   8  503.65   24.00
   3  -6   8  174.58    9.40
  -3  -6  -8  165.48    9.50
   3   6  -8  165.28    9.80
  -3   6   8  178.28   10.00
   3   6   8  176.08    9.70
  -3   6  -8  162.38    9.60
   3  -6  -8  173.08    9.80
  -3  -6   8  173.18    9.80
   3   7  -8  248.38   13.50
   3  -7   8  234.88   12.80
  -3  -7  -8  256.17   13.40
  -3   7   8  241.98   13.50
   3   7   8  240.48   13.40
  -3  -7   8  263.47   13.40
  -3   7  -8  236.68   13.20
   3  -7  -8  262.57   13.50
  -3  -8  -8   69.79    6.50
   3   8  -8   74.49    6.80
  -3   8   8   78.69    6.70
   3   8   8   79.69    6.60
  -3   8  -8   76.19    6.50
  -3  -8   8   82.19    7.10
   3  -8  -8   78.39    6.80
   3   9  -8   22.00    5.20
  -3  -9  -8   24.40    5.30
  -3   9   8   12.70    5.20
   3  -9  -8   27.10    5.10
   3   9   8   21.90    4.70
  -3  -9   8   20.30    5.00
  -3   9  -8   26.50    5.20
  -3  10   8    2.50    5.70
   3  10  -8   -1.00    6.00
  -3 -10  -8   -1.10    4.90
   3 -10  -8    2.60    5.20
  -3  10  -8    4.60    5.60
  -3 -10   8    0.40    4.70
  -3   0   9   -0.10    1.70
   3   0   9   -0.30    1.90
  -3   0   9   -0.90    1.90
   3   0  -9   -0.90    1.70
  -3   0  -9   -1.50    2.10
  -3  -1  -9  204.68   10.90
  -3   1   9  218.08   11.00
  -3  -1  -9  231.78   10.30
   3   1  -9  216.38   10.90
   3  -1   9  225.28   11.10
  -3  -1   9  208.38   10.70
  -3  -1   9  214.08   10.80
   3   1   9  212.28   11.00
   3  -1  -9  213.18   10.60
  -3   1  -9  197.28   11.00
   3  -1  -9  216.18   10.80
   3  -2   9  124.89    7.30
   3   2  -9  127.59    7.40
  -3  -2  -9  139.39    6.90
  -3  -2  -9  120.69    7.20
  -3   2   9  129.59    7.40
   3  -2  -9  132.79    7.20
  -3   2  -9  125.99    7.40
  -3  -2   9  124.09    7.20
   3   2   9  139.29    7.50
  -3  -2   9  138.49    7.00
   3  -2  -9  134.39    6.90
  -3  -3  -9  107.89    6.50
   3  -3   9  109.09    6.50
  -3   3   9  108.99    6.60
   3   3  -9   97.99    6.50
  -3  -3  -9  105.69    6.00
  -3  -3   9  111.19    6.00
  -3  -3   9  106.59    6.40
  -3   3  -9  104.89    6.60
   3  -3  -9  108.59    6.40
   3   3   9  110.39    6.60
   3   4  -9   65.19    5.10
  -3   4   9   62.09    5.10
   3  -4   9   55.29    4.50
  -3  -4  -9   65.19    4.50
  -3  -4  -9   62.59    4.80
   3  -4  -9   69.49    5.10
  -3  -4   9   52.99    4.00
  -3   4  -9   57.89    5.00
   3   4   9   64.99    5.30
  -3  -4   9   55.39    4.80
  -3   5   9    8.10    3.20
   3  -5   9   13.60    3.10
  -3  -5  -9    3.90    2.70
   3   5  -9    8.10    3.20
  -3  -5  -9   10.10    2.90
  -3  -5   9    9.60    3.10
   3  -5  -9    5.90    3.10
  -3   5  -9    8.30    3.20
   3   5   9    8.00    3.00
   3  -6   9   20.70    3.50
   3   6  -9   26.80    4.60
  -3   6   9   22.40    4.10
  -3  -6  -9   17.90    3.40
  -3  -6   9   25.00    3.90
  -3   6  -9   17.90    3.80
   3  -6  -9   15.90    3.60
   3   6   9   12.80    3.90
  -3  -7  -9  131.59    8.50
   3  -7   9  132.49    8.40
  -3   7   9  145.89    9.10
   3   7  -9  141.49    9.00
   3  -7  -9  143.89    8.90
   3   7   9  122.29    8.60
  -3   7  -9  138.69    9.10
  -3  -7   9  141.49    8.90
  -3   8   9   42.90    5.70
   3   8  -9   51.99    6.00
  -3  -8  -9   47.10    5.80
  -3  -8   9   52.19    5.60
   3   8   9   39.60    5.80
   3  -8  -9   47.50    5.70
  -3   8  -9   51.99    5.70
  -3   9   9   57.49    7.40
   3   9  -9   69.69    7.50
  -3  -9  -9   72.09    7.30
   3  -9  -9   71.19    7.70
  -3  -9   9   72.69    7.80
  -3   9  -9   70.69    7.20
   3   9   9   65.29    7.20
  -3 -10  -9    8.10    5.50
  -3  10   9    6.50    5.60
   3  10  -9    3.90    6.00
   3 -10  -9   -3.80    5.30
  -3  10  -9    8.10    6.30
  -3   0 -10    2.70    2.60
  -3   0  10   -1.00    2.10
   3   0 -10   -0.90    1.90
   3   0  10    0.90    2.10
  -3   0  10   -2.00    1.90
   3  -1  10   27.60    3.30
   3   1 -10   25.10    3.30
  -3  -1 -10   22.60    3.20
  -3   1  10   26.30    3.20
  -3  -1  10   26.20    3.10
   3  -1 -10   26.70    3.10
   3   1  10   27.40    3.40
  -3  -1  10   29.20    3.20
  -3   1 -10   26.60    3.50
   3  -1 -10   29.90    3.10
   3  -2  10   54.19    4.50
  -3   2  10   47.80    4.20
  -3  -2 -10   41.30    3.90
   3   2 -10   58.69    4.70
  -3  -2  10   42.30    4.00
  -3  -2  10   45.60    3.90
   3  -2 -10   48.30    3.90
   3  -2 -10   41.30    3.60
  -3   2 -10   45.10    4.30
   3   2  10   50.09    4.30
   3   3 -10   40.40    4.30
  -3  -3 -10   34.80    3.70
   3  -3  10   39.10    3.90
  -3  -3 -10   39.60    4.10
  -3   3  10   37.30    4.10
  -3  -3  10   31.00    3.50
  -3   3 -10   40.80    4.30
   3  -3 -10   41.50    3.80
  -3  -3  10   34.90    3.40
   3   3  10   39.70    4.20
   3   4 -10  138.09    8.70
  -3  -4 -10  133.49    8.30
  -3  -4 -10  152.58    8.20
  -3   4  10  150.68    9.00
   3  -4  10  148.19    8.30
   3   4  10  150.88    8.70
  -3   4 -10  148.89    9.00
  -3  -4  10  151.88    8.00
   3  -4 -10  142.19    8.40
  -3  -4  10  148.79    8.40
   3  -5  10   82.99    6.10
  -3   5  10   80.69    6.40
  -3  -5 -10   82.49    6.10
   3   5 -10   85.19    6.40
  -3   5 -10   78.59    6.40
   3   5  10   81.99    6.30
  -3  -5  10   96.09    6.40
   3  -5 -10   80.59    6.50
   3   6 -10   41.70    5.00
  -3  -6 -10   38.50    4.60
  -3   6  10   43.30    5.40
   3  -6  10   34.00    4.20
   3   6  10   37.80    4.90
   3  -6 -10   46.20    4.90
  -3  -6  10   30.40    4.50
  -3   6 -10   37.80    5.10
  -3   7  10    2.90    3.90
  -3  -7 -10    8.10    4.00
   3   7 -10   -0.80    3.90
   3  -7  10    9.30    3.60
  -3   7 -10    3.60    3.70
   3  -7 -10    5.70    3.70
   3   7  10    4.50    4.30
  -3  -7  10   11.40    3.70
  -3  -8 -10   73.69    7.50
   3   8 -10   75.79    7.50
  -3   8  10   75.09    7.50
   3   8  10   67.49    7.00
   3  -8 -10   76.89    7.30
  -3   8 -10   83.79    7.80
   3   9 -10    0.80    5.50
  -3  -9 -10   -0.80    5.20
  -3   9  10    2.70    5.00
   3  -9 -10    2.30    5.00
   3   9  10    0.20    5.40
  -3   9 -10    3.30    4.90
  -3 -10 -10    7.40    6.00
   3  10 -10    7.90    6.50
  -3  10  10    6.80    7.10
  -3  10 -10    0.30    6.80
   3 -10 -10    5.60    6.10
  -3   0 -11   -1.90    2.50
  -3   0  11   -0.50    2.20
   3   0 -11    0.80    2.20
   3   0  11   -1.00    2.50
   3   0 -11    0.30    2.50
   3   1 -11   77.39    5.40
   3  -1  11   68.29    5.10
  -3   1  11   56.79    4.80
  -3  -1 -11   69.19    5.00
   3  -1 -11   60.89    4.70
   3   1  11   64.39    5.00
  -3   1 -11   69.99    5.20
  -3  -1  11   63.29    5.00
   3  -1 -11   61.79    4.80
  -3  -1  11   57.99    4.90
  -3   2  11  287.87   14.60
   3  -2  11  285.27   14.50
   3   2 -11  311.17   14.80
  -3  -2 -11  298.27   14.60
  -3  -2  11  279.87   14.30
  -3   2 -11  289.17   14.70
   3  -2 -11  276.27   14.30
  -3  -2  11  275.87   14.20
   3   2  11  291.27   14.70
   3   3 -11  369.16   17.90
  -3   3  11  342.77   17.80
  -3  -3 -11  382.16   17.70
   3  -3  11  353.16   17.70
  -3  -3  11  352.66   17.30
  -3   3 -11  346.17   18.00
   3  -3 -11  352.16   17.60
   3   3  11  371.16   17.90
  -3  -3  11  347.97   17.50
   3   4 -11   21.00    4.00
   3  -4  11   19.90    3.70
  -3   4  11   15.50    3.70
  -3  -4 -11   19.50    3.70
  -3   4 -11   16.40    3.80
   3  -4 -11   16.40    3.30
   3   4  11   14.30    3.60
  -3  -4  11   23.30    3.70
   3   5 -11   52.99    5.60
  -3   5  11   53.19    5.60
  -3  -5 -11   54.19    5.20
   3  -5  11   56.59    4.90
   3   5  11   56.89    5.50
  -3   5 -11   39.30    5.20
  -3  -5  11   50.29    5.40
   3  -5 -11   47.30    5.10
   3  -6  11   57.79    5.50
   3   6 -11   64.29    6.60
  -3   6  11   58.99    6.20
  -3  -6 -11   61.29    6.10
   3   6  11   60.99    6.20
  -3   6 -11   59.49    6.10
   3  -6 -11   64.59    6.00
  -3  -7 -11   18.90    4.60
   3   7 -11   23.00    5.50
  -3   7  11   25.00    5.10
   3  -7 -11   25.30    4.70
   3   7  11   23.90    4.80
  -3   7 -11   20.00    5.20
  -3  -8 -11   11.40    4.60
  -3   8  11   13.30    5.40
   3   8 -11   13.40    5.90
   3   8  11   17.60    5.10
  -3   8 -11   17.50    5.30
   3  -8 -11   14.20    5.10
   3   9 -11    3.90    6.00
  -3  -9 -11    3.40    5.90
  -3   9  11    2.60    6.10
   3   9  11    7.00    5.60
   3  -9 -11    3.40    6.30
  -3   9 -11    4.20    6.40
  -3   0  12    2.40    2.90
   3   0  12   -0.70    2.60
   3   0 -12   -0.10    2.40
  -3   0 -12   -0.30    2.80
   3   0 -12    0.70    2.90
   3  -1  12   91.79    6.50
   3   1 -12   80.59    6.20
  -3   1  12   81.39    5.90
  -3  -1 -12   95.79    6.20
  -3   1 -12   81.19    6.20
   3  -1 -12   75.19    5.70
  -3  -1  12   84.39    6.10
  -3  -1  12   88.69    6.00
   3  -1 -12   89.89    5.90
   3   1  12   86.29    6.10
   3   2 -12  109.39    7.10
   3  -2  12  110.79    7.30
  -3   2  12   93.19    6.90
  -3  -2 -12  106.59    7.10
  -3  -2  12  106.09    6.80
   3  -2 -12  103.59    6.50
   3   2  12   99.89    7.10
  -3  -2  12  107.39    6.80
  -3   2 -12  112.49    7.30
  -3   3  12   -0.40    3.00
   3   3 -12    1.00    3.20
  -3  -3 -12    2.60    3.20
   3  -3  12    1.80    2.80
  -3  -3  12    1.50    2.80
  -3   3 -12   -2.70    3.00
   3  -3 -12    1.60    2.60
   3   3  12    0.40    2.90
   3  -4  12  348.57   16.80
  -3   4  12  327.17   17.10
   3   4 -12  322.97   17.10
   3   4  12  329.87   17.00
   3  -4 -12  314.27   16.80
  -3   4 -12  338.37   17.10
  -3   5  12  131.99    9.00
   3   5 -12  106.89    8.20
   3  -5  12  116.29    8.20
   3  -5 -12  126.49    8.10
   3   5  12  120.49    8.30
  -3   5 -12  115.89    8.70
   3  -6  12   68.89    6.40
   3   6 -12   65.49    6.70
  -3   6  12   53.19    6.40
  -3   6 -12   47.10    6.10
   3   6  12   69.39    6.60
   3  -6 -12   69.59    6.90
   3   7 -12   15.00    5.30
  -3   7  12   20.60    5.60
   3  -7 -12   24.90    5.10
   3   7  12   29.30    5.90
  -3   7 -12   21.90    5.30
  -3   8  12   88.59    9.00
   3   8 -12   85.49    8.70
  -3   8 -12   82.89    8.80
   3  -8 -12   91.49    8.60
   3   8  12   86.39    8.50
  -3   9  12   27.20    8.40
  -3   9 -12   21.10    6.80
   3   9  12   30.30    7.50
   3  -9 -12   15.20    7.30
   3   0 -13    1.50    3.10
  -3   0 -13    0.70    3.00
   3   0  13   -0.80    2.80
  -3   0  13   -1.70    3.20
   3  -1  13  151.08    9.00
   3   1 -13  153.48    8.90
  -3  -1 -13  134.89    8.80
  -3   1  13  125.39    8.40
  -3  -1  13  139.09    8.30
   3  -1 -13  141.49    8.30
   3   1  13  137.19    8.60
  -3   1 -13  140.99    8.70
  -3  -2 -13  194.18   11.00
   3  -2  13  205.28   11.20
  -3   2  13  182.18   10.90
   3   2 -13  192.88   11.00
  -3   2 -13  210.48   11.30
  -3  -2  13  195.58   10.80
   3   2  13  189.38   11.10
   3  -2 -13  188.88   10.70
   3  -3  13   30.60    4.60
  -3   3  13   29.80    4.50
   3   3 -13   28.00    4.60
  -3  -3 -13   23.00    4.50
  -3   3 -13   31.10    4.70
  -3  -3  13   25.40    4.10
   3   3  13   22.30    4.20
   3  -3 -13   38.10    4.60
   3  -4  13   69.59    5.70
   3   4 -13   57.39    6.10
  -3   4  13   53.09    6.20
   3  -4 -13   57.09    6.10
   3   4  13   58.09    6.00
  -3   4 -13   44.60    5.70
   3  -5  13    9.40    4.20
   3   5 -13   14.30    5.00
  -3   5  13   14.00    5.00
   3  -5 -13   12.20    4.40
   3   5  13   15.20    4.40
  -3   5 -13    8.90    4.40
   3  -6  13   34.30    5.50
   3   6 -13   31.70    5.80
  -3   6  13   28.60    6.00
  -3   6 -13   33.90    5.70
   3   6  13   28.60    5.50
   3  -6 -13   29.30    5.50
  -3   7  13    3.50    6.00
   3   7 -13    8.90    6.00
   3   7  13    5.10    5.20
  -3   7 -13    5.80    5.30
   3  -7 -13   10.20    5.00
  -3   8  13    8.80    6.90
   3   8 -13   20.00    6.70
   3   8  13   15.00    6.40
   3  -8 -13   17.30    6.10
  -3   8 -13   11.90    6.40
   3   0  14   -3.50    3.40
  -3   0  14   -0.70    3.60
  -3   0 -14   -1.50    3.40
   3   0 -14    1.30    3.50
  -3   1  14   85.49    7.00
   3  -1  14   83.09    7.10
   3   1 -14   88.49    7.10
  -3  -1 -14   76.79    6.50
  -3   1 -14   76.79    6.70
  -3  -1  14   81.09    6.80
   3   1  14   92.19    6.90
   3   2 -14   17.00    4.10
  -3   2  14   11.50    4.30
   3  -2  14   22.00    4.20
  -3  -2 -14   15.00    4.30
  -3   2 -14   14.10    4.20
  -3  -2  14   17.80    4.10
   3   2  14   12.40    4.10
  -3   3  14   30.50    4.90
   3   3 -14   26.70    4.80
   3  -3  14   36.60    5.10
  -3   3 -14   28.40    5.30
   3   3  14   28.80    4.80
   3   4 -14   22.50    5.00
  -3   4  14   14.70    4.50
   3  -4  14   11.20    4.10
   3  -4 -14    8.70    4.00
   3   4  14   16.90    4.60
  -3   4 -14   19.10    5.10
   3  -5  14    4.20    3.90
  -3   5  14    2.90    4.70
   3   5 -14    4.40    4.80
   3  -5 -14    4.80    4.70
   3   5  14    4.30    4.50
  -3   5 -14    5.20    4.50
   3   6 -14  131.09   10.60
  -3   6  14  115.69    9.80
   3   6  14  113.99   10.30
  -3   6 -14  113.49    9.50
   3  -6 -14  127.39    9.80
   3   7 -14    8.80    6.10
  -3   7  14   15.40    6.40
  -3   7 -14   10.10    6.80
   3  -7 -14   15.20    6.40
   3   7  14   14.70    6.20
  -3   0  15   -0.10    3.90
  -3   0 -15    0.00    4.30
   3   0  15    1.80    3.70
  -3  -1 -15  111.39    7.90
   3   1 -15  110.79    7.80
  -3   1  15  113.49    7.90
   3  -1  15   94.99    8.10
  -3  -1  15   98.49    8.00
   3   1  15  115.49    8.70
  -3   1 -15  102.79    8.00
  -3  -2 -15    7.70    4.10
  -3   2  15    8.00    4.20
   3  -2  15    4.00    4.40
   3   2 -15    5.10    4.60
  -3   2 -15    6.30    4.30
   3   2  15    3.60    4.30
  -3  -2  15    7.00    4.30
  -3   3  15   28.60    5.30
   3   3 -15   33.30    5.50
   3  -3  15   40.40    5.80
   3   3  15   45.40    6.00
  -3   3 -15   56.29    6.60
   3   4 -15   51.79    6.90
   3  -4  15   65.59    6.70
  -3   4  15   43.70    6.40
   3   4  15   51.99    6.50
  -3   4 -15   59.49    6.90
   3   5 -15    6.90    5.30
  -3   5  15    8.00    6.00
   3  -5  15    7.60    5.50
   3   5  15    7.60    5.30
  -3   5 -15    7.30    5.90
  -3   6  15    3.20    5.80
   3   6 -15    4.30    5.90
   3   6  15    1.80    5.70
  -3   6 -15   -0.10    5.60
   3   0  16    0.60    4.30
  -3   0 -16    2.90    4.90
  -3   0  16   -2.00    3.90
  -3   1  16   33.10    5.40
   3  -1  16   32.90    5.40
   3   1 -16   39.00    5.80
  -3  -1 -16   33.90    5.90
  -3  -1  16   32.50    5.70
   3   1  16   24.70    5.50
  -3   1 -16   38.00    5.80
   3  -2  16   53.09    6.50
  -3   2  16   47.30    6.70
   3   2 -16   48.40    6.30
  -3   2 -16   56.39    7.20
   3   2  16   52.69    6.70
   3  -3  16   25.30    5.90
  -3   3  16   25.40    5.70
   3   3 -16   22.20    6.20
  -3   3 -16   24.50    5.90
   3   3  16   23.80    5.70
   3  -4  16   47.60    7.00
   3   4 -16   53.19    7.10
  -3   4  16   44.90    6.90
  -3   4 -16   52.19    7.40
   3   4  16   44.60    6.80
   3   5 -16    2.10    5.90
  -3   5  16    0.90    5.90
  -3   5 -16    5.00    5.90
   3   5  16    7.10    6.50
  -3   0 -17   -1.10    5.50
   3   0  17    4.00    5.10
  -3   0  17   -0.50    5.40
  -3   1  17   14.00    6.00
   3  -1  17   29.50    6.40
  -3   1 -17   29.90    6.20
   3   1  17   25.80    6.10
  -3  -1  17   27.10    6.20
   3  -2  17   11.40    5.40
  -3   2  17    7.40    5.40
   3   2 -17   13.80    6.00
  -3   2 -17   11.70    5.90
   3   2  17    9.50    5.70
   3  -3  17    5.00    6.20
  -3   3  17    4.10    6.40
   3   3 -17   -3.00    5.50
   3   3  17    1.80    6.30
  -3   3 -17    0.90    5.80
   3  -4  17   26.30    7.20
  -3   4  17   30.20    8.00
   3   4 -17   23.40    7.60
  -3   4 -17   31.40    8.40
   3   0  18    1.90    6.00
  -3   0 -18    6.70    6.60
  -3   0  18   -0.10    6.30
   3  -1  18   23.60    7.20
  -3   1  18   11.50    7.10
   3   1  18   16.60   11.00
  -3   1 -18   41.90    7.90
  -3   2  18   25.10    7.50
   3  -2  18   30.90    6.90
  -3   2 -18   37.90    8.00
  -4   0   0 9999.00  442.06
  -4   0   0 9995.10  441.96
  -4   0   0 9464.95  441.16
  -4   1   0 8815.62  396.66
  -4   1   0 8699.93  396.66
  -4  -1   0 8859.21  396.56
  -4   1   0 8783.12  396.56
  -4  -1   0 8647.83  396.36
   4   1   0 9096.19  396.66
  -4   2   0 4229.88  185.48
   4  -2   0 4092.29  185.68
  -4  -2   0 4014.10  185.68
  -4   2   0 4072.79  185.78
   4   2   0 4154.08  185.78
   4   2   0 4178.38  185.38
  -4   3   0  437.46   20.10
   4   3   0  446.46   20.50
   4  -3   0  432.66   20.40
  -4  -3   0  453.15   20.50
   4   3   0  446.46   20.00
  -4   3   0  423.76   20.50
  -4  -4   0  284.97   13.80
  -4   4   0  274.47   13.80
  -4   4   0  287.17   13.30
   4   4   0  291.17   13.80
   4  -4   0  271.27   13.60
   4   4   0  300.07   13.20
   4   5   0  222.88   10.10
   4   5   0  220.38   10.70
   4  -5   0  200.48   10.60
  -4   5   0  189.98   10.60
  -4  -5   0  211.88   10.80
  -4   5   0  214.68   10.10
  -4  -6   0  250.57   12.60
   4  -6   0  238.98   12.50
   4   6   0  237.28   12.40
  -4   6   0  252.07   11.80
   4   6   0  243.68   11.80
  -4   6   0  260.27   12.70
  -4  -7   0   26.70    3.60
   4  -7   0   26.10    3.50
   4   7   0   28.60    3.70
  -4   7   0   22.40    3.40
  -4  -8   0   25.00    4.00
  -4   8   0   28.70    4.30
   4   8   0   29.00    3.90
   4  -8   0   30.10    4.00
   4  -9   0    9.60    3.60
  -4   9   0    4.80    3.50
  -4  -9   0    4.50    3.50
   4   9   0    9.10    3.90
   4 -10   0    7.20    4.10
  -4  10   0    6.70    4.20
  -4 -10   0    2.20    3.90
   4 -11   0    3.80    5.50
  -4 -11   0    0.30    4.80
   4 -12   0   19.10    6.70
  -4   0  -1 3352.96  151.98
  -4   0  -1 3353.96  152.08
  -4   0   1 3484.95  152.08
  -4   0   1 3234.18  152.18
  -4   0   1 3445.26  152.08
  -4   0  -1 3405.96  152.18
  -4   1   1  439.96   19.80
   4  -1   1  451.95   19.70
  -4   1   1  422.86   19.60
  -4  -1  -1  433.76   19.70
  -4   1   1  433.16   19.80
  -4  -1  -1  420.96   19.90
   4   1  -1  411.36   19.80
  -4   1  -1  432.16   19.80
  -4  -1   1  425.66   19.80
  -4  -1   1  429.06   19.50
   4   1   1  425.06   19.60
  -4   1  -1  444.96   19.80
  -4   2   1   55.39    2.70
  -4  -2  -1   48.20    3.10
   4  -2   1   49.20    2.90
  -4  -2  -1   60.89    3.10
   4   2  -1   49.00    3.10
  -4   2   1   50.19    3.10
   4   2   1   49.60    2.70
  -4   2  -1   46.00    3.10
  -4   2  -1   53.39    2.80
   4  -2  -1   52.09    3.10
  -4  -2   1   53.59    3.10
   4   3  -1 1988.60   90.49
   4   3  -1 2027.50   89.89
   4  -3   1 1991.50   90.29
  -4  -3  -1 1951.60   90.49
  -4   3   1 1991.60   90.49
  -4   3   1 2049.40   89.99
  -4   3  -1 1993.90   90.19
   4   3   1 2034.50   90.09
   4   3   1 1982.70   90.49
   4  -3  -1 1978.50   90.39
  -4  -3   1 1968.30   90.49
  -4   3  -1 2026.30   90.49
   4   4  -1   99.89    5.60
   4  -4   1   90.49    5.30
  -4  -4  -1   92.89    5.60
   4   4  -1   99.89    4.80
  -4   4   1  105.99    4.90
  -4   4   1   98.09    5.50
   4   4   1  101.19    5.50
   4   4   1   96.59    5.00
  -4   4  -1   96.99    5.10
  -4  -4   1  101.79    5.60
   4  -4  -1   96.09    5.40
   4   5  -1  281.37   13.30
  -4   5   1  240.08   13.20
  -4  -5  -1  265.37   13.20
   4  -5   1  257.17   13.10
   4   5  -1  283.77   12.50
  -4   5   1  280.27   12.60
   4   5   1  273.87   12.70
  -4  -5   1  247.38   13.20
  -4   5  -1  272.57   12.80
  -4   5  -1  263.57   13.20
   4  -5  -1  260.67   13.20
   4   5   1  288.97   13.30
  -4   6   1  160.08    8.60
  -4   6   1  153.98    7.70
   4   6  -1  156.58    8.50
   4  -6   1  157.38    8.50
  -4  -6  -1  164.38    8.60
   4   6   1  158.48    8.40
  -4   6  -1  153.58    8.00
   4   6   1  158.98    8.00
  -4  -6   1  162.38    8.70
   4  -6  -1  153.58    8.70
  -4  -7  -1  589.54   28.20
   4  -7   1  583.44   28.00
  -4   7   1  600.04   28.10
   4   7  -1  572.04   27.90
  -4   7  -1  617.14   28.10
   4   7   1  582.44   27.90
   4  -7  -1  631.64   28.20
  -4   7  -1  573.04   27.40
  -4  -7   1  580.04   28.20
  -4   8   1    0.30    2.80
  -4  -8  -1   -2.40    3.00
   4   8  -1    0.70    2.80
   4  -8   1    4.50    2.80
  -4  -8   1    2.40    2.90
  -4   8  -1    1.20    2.90
   4  -8  -1    0.90    3.20
   4   8   1    2.70    3.10
   4  -9   1  227.58   13.00
  -4  -9  -1  218.08   12.90
   4   9  -1  223.18   12.60
  -4   9   1  239.78   13.10
   4  -9  -1  242.18   13.20
  -4   9  -1  230.78   12.90
  -4  -9   1  244.08   13.00
   4   9   1  232.08   12.80
   4  10  -1   53.09    6.20
  -4 -10  -1   45.80    5.80
   4 -10   1   47.80    5.80
  -4  10   1   44.10    6.10
  -4  10  -1   49.40    6.00
  -4 -10   1   45.20    5.90
   4 -10  -1   35.80    5.50
   4 -11   1    7.50    5.70
  -4 -11  -1   14.00    5.50
   4 -11  -1   12.10    5.30
  -4 -11   1    9.80    5.20
   4 -12   1    6.40    6.30
   4 -12  -1    0.80    6.10
  -4   0  -2 3052.79  136.39
  -4   0  -2 3013.30  136.09
  -4   0   2 3059.59  136.29
   4   0   2 3015.80  136.39
   4   0  -2 3012.40  136.29
  -4   0   2 3009.50  136.39
   4   1  -2   73.19    3.90
   4  -1   2   71.99    3.60
  -4  -1  -2   73.09    4.00
  -4   1   2   69.99    3.90
  -4  -1  -2   77.29    3.70
  -4   1   2   71.89    3.90
   4   1   2   69.49    3.80
  -4  -1   2   77.59    4.00
  -4  -1   2   77.59    3.60
  -4   1  -2   76.39    4.00
   4  -1  -2   73.49    3.60
  -4   1  -2   70.99    3.90
  -4   2   2  423.46   19.80
  -4  -2  -2  424.46   19.60
  -4  -2  -2  416.56   19.80
   4   2  -2  401.26   19.70
   4  -2   2  431.06   19.50
   4  -2  -2  434.36   19.80
  -4  -2   2  425.36   19.80
  -4   2  -2  436.26   19.60
   4  -2  -2  442.26   19.30
   4   2   2  429.26   19.50
  -4   2  -2  408.76   19.70
  -4  -3  -2   83.49    5.00
  -4  -3  -2   94.09    5.00
   4  -3   2   99.69    4.90
   4   3  -2   96.49    5.20
  -4   3   2   96.29    4.30
  -4   3   2   87.29    5.10
   4   3   2   96.79    4.80
   4  -3  -2   83.69    5.00
  -4   3  -2   94.19    5.10
  -4   3  -2   98.09    4.90
   4   4  -2   99.89    5.60
  -4   4   2   91.49    5.50
  -4  -4  -2   95.79    5.40
   4  -4   2   88.09    5.20
  -4   4   2  105.09    4.60
   4   4   2  104.39    5.40
  -4  -4   2   93.09    5.50
  -4   4  -2   94.49    5.20
   4   4   2   99.59    5.10
   4  -4  -2   87.29    5.40
  -4   4  -2   97.89    5.50
  -4  -5  -2   30.00    3.00
   4   5  -2   38.60    3.20
  -4   5   2   29.30    3.00
  -4   5   2   33.20    2.00
   4  -5   2   21.30    2.60
   4   5  -2   27.70    2.10
   4   5   2   33.90    2.80
  -4   5  -2   28.90    2.70
  -4  -5   2   34.00    3.10
  -4   5  -2   25.50    2.90
   4  -5  -2   31.20    3.00
   4   5   2   30.50    2.90
   4  -6   2   60.99    4.70
  -4   6   2   55.69    4.60
  -4  -6  -2   63.59    4.70
   4   6  -2   66.99    4.70
   4   6   2   65.09    4.20
  -4   6  -2   63.19    4.80
   4   6   2   66.89    4.80
  -4   6  -2   70.39    4.30
   4  -6  -2   76.09    5.10
  -4  -6   2   61.59    4.80
   4   7  -2   64.39    4.90
   4  -7   2   60.19    5.00
  -4  -7  -2   61.49    4.90
  -4   7   2   65.49    5.40
   4   7   2   55.79    4.40
  -4   7  -2   55.79    4.30
   4   7   2   49.00    4.80
   4  -7  -2   66.29    5.10
  -4   7  -2   61.89    4.80
  -4  -7   2   56.49    4.90
  -4   8   2   24.50    4.10
   4   8  -2   21.50    3.70
  -4  -8  -2   21.30    3.80
   4  -8   2   18.80    3.50
   4   8   2   21.10    3.80
   4  -8  -2   20.00    3.70
  -4  -8   2   19.60    3.80
  -4   8  -2   17.60    3.70
  -4  -9  -2   32.80    5.00
   4  -9   2   31.80    4.50
   4   9  -2   31.00    4.60
  -4   9   2   26.10    4.70
   4  -9  -2   27.10    4.60
  -4  -9   2   28.80    4.60
  -4   9  -2   34.90    4.80
  -4  10   2  133.09    9.20
   4 -10   2  131.29    9.10
   4  10  -2  129.89    9.00
  -4 -10  -2  140.99    9.50
  -4 -10   2  125.99    9.40
   4 -10  -2  138.79    9.80
  -4  10  -2  123.89   10.60
   4 -11   2   -0.80    4.70
  -4 -11  -2    4.90    5.50
  -4  11   2   -1.00    5.80
  -4 -11   2    1.90    5.70
   4 -11  -2   -4.50    4.80
   4 -12   2   16.60    6.60
  -4   0  -3  340.77   15.10
  -4   0   3  322.77   15.50
   4   0   3  312.67   15.50
  -4   0  -3  338.27   15.60
   4   0  -3  341.37   15.40
  -4   0   3  340.67   15.40
  -4  -1  -3  128.39    6.60
  -4   1   3  120.99    6.50
   4  -1   3  132.89    6.00
  -4   1   3  135.49    6.50
  -4  -1  -3  132.99    6.30
   4  -1   3  118.19    6.50
   4   1  -3  129.19    6.50
  -4   1  -3  131.29    6.50
  -4  -1   3  128.89    6.60
   4   1   3  129.49    6.50
  -4  -1   3  140.19    6.20
   4  -1  -3  138.29    6.20
   4  -2   3  444.46   20.40
  -4  -2  -3  447.76   20.60
  -4  -2  -3  444.96   20.80
   4   2  -3  432.26   20.80
  -4   2   3  450.05   20.80
   4   2   3  449.36   20.60
  -4  -2   3  440.06   20.80
  -4   2  -3  465.85   20.70
  -4  -2   3  469.25   20.30
  -4   2  -3  446.66   20.80
   4  -2  -3  442.06   20.20
   4  -2  -3  431.56   20.80
   4  -3   3   34.40    2.30
  -4   3   3   35.00    2.70
   4   3  -3   36.10    2.80
  -4  -3  -3   32.30    2.60
  -4  -3  -3   36.00    2.50
  -4   3  -3   29.60    2.60
   4  -3  -3   31.50    2.70
  -4   3  -3   35.70    2.60
  -4  -3   3   35.80    1.70
   4   3   3   33.90    2.50
  -4  -3   3   33.80    2.70
   4   4  -3  174.88    8.70
   4  -4   3  158.58    8.30
  -4  -4  -3  166.08    8.50
  -4   4   3  165.88    8.70
  -4  -4  -3  167.68    8.60
  -4   4  -3  173.78    8.40
  -4  -4   3  161.78    8.60
  -4   4  -3  158.98    8.50
  -4  -4   3  178.78    7.70
   4  -4  -3  161.58    8.60
   4   4   3  165.18    8.30
   4   5  -3   78.39    4.90
  -4   5   3   63.69    4.80
  -4  -5  -3   85.49    5.10
   4  -5   3   77.89    4.60
   4   5   3   64.19    4.50
  -4   5  -3   72.89    4.50
  -4  -5   3   74.59    4.90
  -4  -5   3   83.29    3.80
  -4   5  -3   66.39    4.70
   4  -5  -3   70.09    4.80
   4   5   3   80.59    4.80
   4   6  -3   21.90    3.10
  -4   6   3   18.10    3.20
   4  -6   3   17.50    2.60
  -4  -6  -3   24.20    3.10
   4  -6  -3   22.90    3.30
  -4   6  -3   26.70    2.90
   4   6   3   13.40    2.60
   4   6   3   24.60    3.10
  -4   6  -3   20.50    2.90
  -4  -6   3   26.20    3.20
  -4   7   3  192.48   10.00
   4  -7   3  188.08    9.90
  -4  -7  -3  178.28    9.90
   4   7  -3  180.08    9.90
   4   7   3  170.88    9.40
   4   7   3  165.28    9.60
  -4  -7   3  183.78   10.20
  -4   7  -3  171.68    9.50
   4  -7  -3  185.38   10.00
  -4   7  -3  186.18   10.00
   4   8  -3   14.90    3.60
  -4   8   3    8.90    3.40
   4  -8   3   13.90    3.20
  -4  -8  -3   11.70    3.30
   4  -8  -3   10.30    3.40
  -4   8  -3   11.70    3.50
  -4  -8   3    9.30    3.70
   4   8   3    5.70    3.20
  -4   8  -3   13.30    3.30
  -4   9   3   88.09    7.50
   4   9  -3  101.39    7.10
   4  -9   3   87.59    7.30
  -4  -9  -3   79.69    7.40
  -4  -9   3   81.59    7.50
   4  -9  -3   75.39    6.90
  -4   9  -3   99.99    7.30
  -4  10   3   89.49    8.10
  -4 -10  -3   85.49    7.60
   4 -10   3   87.99    7.50
   4  10  -3   89.89    8.20
   4 -10  -3   89.49    7.80
  -4 -10   3   91.59    7.90
  -4 -11  -3   17.10    5.70
  -4  11   3   23.20    6.30
   4 -11   3   23.00    5.50
   4 -11  -3   25.90    6.40
  -4 -11   3   27.10    6.50
   4   0   4  386.86   18.20
  -4   0  -4  402.46   17.70
   4   0  -4  384.36   18.00
  -4   0   4  376.86   18.20
  -4   0  -4  402.26   18.20
  -4   0   4  388.16   18.00
   4  -1   4  543.45   25.10
  -4   1   4  515.25   25.00
   4   1  -4  527.55   25.00
  -4  -1  -4  545.65   25.10
  -4   1   4  542.25   25.00
  -4  -1  -4  546.95   24.70
   4   1   4  531.25   25.00
  -4  -1   4  548.75   24.80
  -4  -1   4  549.54   25.10
  -4   1  -4  569.14   25.10
   4  -1  -4  554.34   24.70
  -4   2   4  133.29    6.60
  -4  -2  -4  123.69    6.60
   4  -2   4  125.49    6.00
   4   2  -4  119.39    6.50
   4  -2   4  132.79    6.50
  -4  -2  -4  128.29    6.30
  -4   2  -4  129.89    6.50
   4  -2  -4  125.89    5.90
  -4  -2   4  129.09    6.00
   4  -2  -4  125.49    6.50
   4   2   4  130.29    6.50
  -4  -2   4  113.69    6.50
   4  -3   4  201.88    9.70
  -4   3   4  207.48   10.20
   4  -3   4  214.48   10.10
  -4  -3  -4  197.88   10.10
  -4  -3  -4  203.68    9.90
   4   3  -4  181.78   10.10
   4   3   4  212.18   10.00
  -4   3  -4  214.88   10.10
  -4  -3   4  208.88    9.40
  -4  -3   4  198.98   10.20
   4  -3  -4  206.28   10.20
  -4  -4  -4  657.03   30.30
  -4  -4  -4  663.93   30.30
  -4   4   4  613.74   30.40
   4  -4   4  656.43   30.10
   4   4  -4  658.13   30.50
  -4   4  -4  660.43   30.40
   4  -4  -4  678.13   30.50
  -4  -4   4  656.43   30.50
  -4  -4   4  655.43   29.60
   4   4   4  650.93   30.20
  -4   4  -4  654.13   30.30
  -4  -5  -4  317.47   14.70
   4  -5   4  315.57   14.40
   4   5  -4  314.87   14.70
  -4   5   4  259.27   14.60
  -4   5  -4  284.17   14.50
   4  -5  -4  307.87   14.80
   4   5   4  287.37   14.40
   4   5   4  297.97   14.40
  -4  -5   4  296.07   14.60
   4  -6   4   86.39    5.40
   4   6  -4   90.09    5.80
  -4   6   4   84.69    6.00
  -4  -6  -4   87.89    5.60
  -4  -6   4   84.69    5.90
   4  -6  -4   92.29    5.80
  -4   6  -4   80.49    5.30
   4   6   4   92.39    5.50
   4   6   4   74.09    5.30
  -4   6  -4   85.59    5.70
   4   7  -4   54.29    4.90
  -4   7   4   49.90    4.80
   4  -7   4   54.69    4.80
  -4  -7  -4   49.60    4.70
   4   7   4   48.70    4.60
  -4   7  -4   54.69    4.60
   4   7   4   53.09    4.70
  -4  -7   4   53.99    4.80
  -4   7  -4   48.10    4.60
   4  -7  -4   60.49    5.00
  -4   8   4   48.60    5.20
  -4  -8  -4   60.39    5.30
   4  -8   4   44.20    4.70
   4   8  -4   42.40    5.20
  -4  -8   4   50.59    5.20
  -4   8  -4   49.60    5.30
   4   8   4   45.40    5.50
   4  -8  -4   49.00    5.20
  -4   8  -4   50.59    5.00
   4   9  -4   12.70    4.10
   4  -9   4   15.40    4.30
  -4   9   4   15.40    4.60
  -4  -9  -4    9.00    3.80
  -4  -9   4   14.80    4.10
   4  -9  -4   18.00    4.30
  -4   9  -4   16.70    4.40
  -4 -10  -4   28.90    5.30
   4 -10   4   28.80    5.00
  -4  10   4   16.00    5.40
   4  10  -4   29.30    5.60
   4 -10  -4   30.50    5.90
  -4 -10   4   20.40    5.40
  -4  11   4   38.90    6.80
  -4 -11  -4   42.40    6.80
   4 -11   4   47.60    7.00
   4  11  -4   33.40    7.20
  -4 -11   4   38.60    6.60
   4 -11  -4   47.10    6.90
  -4   0  -5  906.11   39.30
   4   0   5  843.02   39.90
  -4   0   5  864.11   39.90
  -4   0   5  878.91   39.80
  -4   0  -5  848.72   39.90
   4   0  -5  886.91   39.80
  -4   1   5  610.54   28.80
   4  -1   5  630.14   28.90
   4   1  -5  605.74   28.80
  -4  -1  -5  635.64   28.90
  -4   1   5  607.74   28.80
  -4  -1  -5  630.04   28.40
   4  -1  -5  625.34   28.50
  -4   1  -5  648.84   28.90
  -4  -1   5  622.24   28.80
   4   1   5  641.64   28.90
  -4  -1   5  628.84   28.60
   4  -2   5  857.51   39.90
   4   2  -5  871.51   39.90
  -4   2   5  888.81   39.90
  -4  -2  -5  842.22   39.60
   4  -2   5  909.51   39.30
   4  -2  -5  881.31   39.40
   4  -2  -5  858.31   39.90
  -4   2  -5  872.01   39.90
  -4  -2   5  844.12   39.90
   4   2   5  864.41   39.80
  -4  -2   5  875.51   39.50
   4   3  -5  220.58   11.40
   4  -3   5  226.58   11.30
  -4  -3  -5  225.88   11.30
  -4   3   5  230.28   11.50
  -4  -3  -5  236.38   11.20
   4  -3   5  233.38   10.90
   4  -3  -5  229.58   11.40
  -4   3  -5  241.18   11.40
   4   3   5  235.48   11.30
  -4  -3   5  238.28   10.80
  -4  -3   5  224.18   11.40
   4  -4   5   80.99    4.40
  -4  -4  -5   72.89    4.70
  -4   4   5   72.89    4.90
   4   4  -5   88.89    5.10
   4  -4   5   78.89    4.70
  -4  -4  -5   75.09    4.60
   4   4   5   69.09    4.60
  -4  -4   5   82.09    4.00
   4  -4  -5   75.39    4.90
  -4   4  -5   74.69    4.80
  -4  -4   5   78.09    4.90
   4  -5   5  101.79    5.80
  -4  -5  -5   95.59    5.70
  -4   5   5   88.79    5.80
   4   5  -5   98.89    6.00
   4  -5   5   88.09    5.40
  -4  -5  -5   93.39    5.80
   4  -5  -5   97.99    5.90
  -4   5  -5   94.79    5.60
  -4  -5   5   90.89    5.80
   4   5   5   85.69    5.60
  -4  -6  -5    9.00    2.80
   4   6  -5   13.60    3.10
   4  -6   5    8.30    2.30
  -4   6   5   13.20    3.00
  -4  -6   5   13.20    2.80
  -4   6  -5   13.70    3.00
   4   6   5    8.60    2.70
  -4   6  -5   14.40    2.90
   4   6   5   14.30    2.60
   4  -6  -5   11.80    2.90
  -4  -7  -5   26.30    3.80
  -4   7   5   25.70    4.10
   4  -7   5   32.80    3.70
   4   7  -5   28.10    4.30
  -4   7  -5   31.40    3.90
  -4  -7   5   32.70    4.00
   4   7   5   29.70    3.70
   4   7   5   29.10    3.80
  -4   7  -5   29.80    3.80
   4  -7  -5   32.90    4.20
   4   8  -5   34.10    4.80
   4  -8   5   44.80    4.80
  -4  -8  -5   29.60    4.50
  -4   8   5   39.70    4.90
   4   8   5   46.80    5.00
   4  -8  -5   38.80    4.90
  -4   8  -5   53.59    5.10
  -4  -8   5   45.20    5.20
  -4   8  -5   45.00    4.80
  -4  -9  -5    9.90    3.90
   4  -9   5    7.50    3.70
  -4   9   5    6.30    4.30
   4   9  -5    5.30    4.30
  -4  -9   5   10.60    4.30
  -4   9  -5    4.50    3.90
  -4   9  -5    3.90    3.90
   4  -9  -5   10.60    4.00
   4  10  -5   54.69    7.00
  -4 -10  -5   53.09    6.50
  -4  10   5   53.69    6.90
  -4 -10   5   64.09    7.00
   4 -10  -5   57.19    7.20
  -4  11   5   13.80    6.30
   4  11  -5   24.60    6.40
  -4 -11  -5   23.20    6.60
   4 -11  -5   16.20    6.50
  -4 -11   5   17.80    6.40
  -4   0  -6  142.29    7.80
  -4   0  -6  157.78    7.10
  -4   0   6  150.08    7.80
   4   0  -6  152.88    7.70
   4   0   6  148.89    7.80
  -4   0   6  166.78    7.80
  -4  -1  -6  139.89    7.50
  -4  -1  -6  153.68    7.00
  -4   1   6  143.39    7.60
   4   1  -6  154.18    7.60
   4  -1   6  148.19    7.60
  -4   1   6  147.89    7.50
  -4  -1   6  147.79    7.60
   4   1   6  144.19    7.50
  -4  -1   6  149.69    7.30
   4  -1  -6  149.29    7.20
  -4   1  -6  132.79    7.50
  -4  -2  -6  111.69    6.20
  -4  -2  -6  113.59    5.70
   4   2  -6  100.39    6.10
   4  -2   6  115.29    5.20
   4  -2   6  118.89    6.20
  -4   2   6  116.39    6.20
  -4  -2   6  112.19    5.70
  -4  -2   6   96.69    6.00
   4   2   6  110.49    6.10
   4  -2  -6  114.59    6.10
  -4   2  -6  107.29    6.10
   4  -2  -6  115.29    5.50
   4  -3   6  258.67   11.70
  -4   3   6  237.88   12.30
  -4  -3  -6  241.88   12.20
   4  -3   6  253.07   12.20
   4   3  -6  235.48   12.30
  -4  -3  -6  250.07   12.00
  -4  -3   6  254.27   11.70
   4  -3  -6  241.18   12.30
  -4  -3   6  253.47   12.30
   4  -3  -6  259.47   11.50
  -4   3  -6  245.28   12.40
   4   3   6  244.88   12.30
  -4   4   6  315.17   16.90
   4   4  -6  335.67   16.90
  -4  -4  -6  360.86   16.70
   4  -4   6  358.96   16.30
   4  -4   6  359.66   16.80
  -4  -4  -6  341.87   16.70
   4  -4  -6  361.96   16.90
  -4   4  -6  347.37   16.80
   4   4   6  352.56   16.80
  -4  -4   6  330.97   16.80
  -4  -4   6  355.06   16.10
  -4   5   6  158.78    8.00
   4  -5   6  131.89    7.10
   4  -5   6  134.49    7.50
  -4  -5  -6  122.99    7.40
   4   5  -6  129.39    7.70
  -4  -5  -6  136.39    7.40
  -4   5  -6  147.89    7.60
   4   5   6  125.89    7.50
  -4  -5   6  122.29    7.50
   4  -5  -6  144.49    7.80
   4  -6   6   18.80    3.10
   4  -6   6   22.20    2.90
  -4   6   6    9.60    2.90
  -4  -6  -6   15.40    3.20
   4   6  -6   19.20    3.50
  -4  -6   6   21.70    3.30
   4  -6  -6   16.50    3.40
   4   6   6   24.20    3.20
  -4   6  -6   20.30    3.10
   4   6   6   15.90    2.90
  -4  -7  -6  174.78    9.80
   4  -7   6  153.38    9.30
  -4   7   6  169.88    9.80
   4   7  -6  177.78   10.10
   4  -7   6  167.28    9.20
  -4   7  -6  157.78    9.30
   4  -7  -6  163.78   10.00
  -4  -7   6  181.98    9.70
   4   7   6  165.68    9.40
   4   7   6  160.68    9.20
   4  -8   6   53.89    5.40
  -4   8   6   46.60    5.40
  -4  -8  -6   54.69    5.50
   4   8  -6   55.39    5.70
   4  -8  -6   58.49    6.30
  -4  -8   6   56.79    5.70
   4   8   6   62.59    5.80
  -4   8  -6   50.59    5.20
  -4  -9  -6  105.09    8.20
  -4   9   6  121.59    8.50
   4   9  -6  105.49    8.30
  -4  -9   6  114.39    8.80
   4  -9  -6  125.49    8.60
  -4   9  -6  109.39    8.20
  -4  10   6   25.60    6.20
   4  10  -6   44.70    6.70
  -4 -10  -6   43.30    6.50
   4 -10  -6   34.80    5.90
  -4 -10   6   43.60    6.10
  -4 -11  -6    7.30    5.80
   4  11  -6   20.40    7.30
  -4  11   6   15.80    6.90
  -4 -11   6   15.50    6.80
   4 -11  -6   13.90    6.00
  -4   0   7  175.18    9.30
   4   0   7  181.78    9.30
  -4   0  -7  193.58    8.50
  -4   0   7  184.88    9.20
   4   0  -7  182.08    9.10
  -4   0  -7  179.88    9.30
  -4   1   7   23.30    2.60
   4   1  -7   24.50    2.70
  -4  -1  -7   22.50    2.50
  -4  -1  -7   25.30    1.80
   4  -1   7   24.30    2.50
   4  -1  -7   20.70    2.10
   4  -1  -7   22.40    2.60
  -4   1  -7   18.40    2.60
   4   1   7   23.20    2.50
  -4  -1   7   23.70    2.30
  -4  -1   7   22.30    2.50
   4  -2   7  404.56   18.20
  -4   2   7  411.76   19.10
  -4  -2  -7  398.96   18.60
   4   2  -7  394.16   19.10
  -4  -2  -7  401.46   19.10
   4  -2   7  394.16   19.10
   4   2   7  395.26   19.10
   4  -2  -7  411.26   19.10
  -4  -2   7  403.46   19.00
  -4  -2   7  398.96   18.70
   4  -2  -7  411.56   18.60
  -4   2  -7  392.26   19.10
  -4  -3  -7   65.99    4.00
  -4  -3  -7   62.39    4.30
  -4   3   7   65.49    4.50
   4  -3   7   69.69    4.40
   4   3  -7   54.99    4.40
   4  -3   7   64.99    3.60
  -4  -3   7   65.09    3.70
   4  -3  -7   66.79    3.50
   4  -3  -7   62.99    4.50
   4   3   7   56.89    4.30
  -4  -3   7   57.89    4.40
  -4   3  -7   63.39    4.50
   4  -4   7   85.99    5.30
   4   4  -7   86.09    5.40
  -4  -4  -7   69.19    5.00
  -4  -4  -7   84.99    5.00
   4  -4   7   79.39    5.20
  -4   4   7   93.49    5.50
  -4  -4   7   74.19    5.10
   4   4   7   73.49    5.10
  -4  -4   7   83.39    4.50
  -4   4  -7   77.09    5.30
   4  -4  -7   81.59    5.30
  -4  -5  -7  140.99    8.20
   4  -5   7  162.58    8.40
  -4   5   7  150.18    8.60
  -4  -5  -7  138.99    8.20
   4   5  -7  150.88    8.50
   4  -5  -7  155.38    8.50
  -4  -5   7  148.39    8.30
  -4   5  -7  141.39    8.40
   4   5   7  156.48    8.50
  -4  -6  -7   39.40    4.20
  -4  -6  -7   39.70    4.10
   4   6  -7   38.10    4.40
   4  -6   7   38.20    4.10
  -4   6   7   42.60    4.50
   4   6   7   41.80    4.20
   4  -6  -7   40.20    4.50
  -4   6  -7   39.60    4.40
  -4  -6   7   42.20    4.40
  -4  -7  -7  110.49    7.30
  -4   7   7   96.49    7.80
   4  -7   7  124.79    7.10
   4   7  -7  118.49    7.70
   4  -7  -7  115.09    8.00
  -4   7  -7  103.29    7.20
   4   7   7  113.69    7.30
  -4  -7   7  119.59    7.50
   4  -8   7   20.40    3.90
  -4   8   7   22.30    4.80
  -4  -8  -7   20.00    4.00
   4   8  -7   17.60    4.30
   4   8   7   19.70    4.40
  -4  -8   7   20.90    4.50
   4  -8  -7   27.30    4.80
  -4   8  -7   17.20    4.40
  -4   9   7    9.60    4.80
  -4  -9  -7    3.00    3.90
   4   9  -7    6.80    4.90
   4  -9  -7    8.00    4.40
  -4   9  -7    7.00    4.00
  -4  -9   7    5.60    4.50
  -4 -10  -7   59.09    7.40
  -4  10   7   48.90    7.40
   4  10  -7   56.49    7.60
   4 -10  -7   58.69    7.00
  -4 -10   7   49.10    6.70
  -4 -11  -7    5.70    6.60
   4  11  -7    9.10    6.80
  -4  11   7    5.60    7.00
  -4 -11   7    9.80    6.10
   4   0  -8   67.99    4.30
  -4   0  -8   67.59    3.40
  -4   0   8   75.99    4.30
  -4   0  -8   58.09    4.40
   4   0   8   69.69    4.40
  -4   0   8   61.69    4.50
  -4  -1  -8  196.78   10.30
  -4  -1  -8  197.08    9.50
   4   1  -8  201.08   10.20
   4  -1   8  215.38   10.40
  -4   1   8  221.58   10.40
  -4  -1   8  202.78   10.30
  -4   1  -8  191.68   10.30
   4  -1  -8  209.48   10.00
   4   1   8  188.88   10.20
   4  -1  -8  195.28   10.20
  -4  -1   8  208.08   10.00
  -4  -2  -8   90.09    4.80
   4   2  -8   85.49    5.70
  -4   2   8   87.49    5.50
  -4  -2  -8   86.09    5.40
   4  -2   8   90.69    5.50
  -4  -2   8   97.69    5.10
  -4   2  -8   78.79    5.50
   4   2   8   80.19    5.60
  -4  -2   8   95.49    5.40
   4  -2  -8   93.89    4.90
   4  -2  -8   87.19    5.40
  -4  -3  -8  229.08   11.40
  -4   3   8  222.38   11.50
   4  -3   8  218.78   11.30
  -4  -3  -8  247.08   11.00
   4   3  -8  217.38   11.40
   4  -3  -8  218.38   11.30
  -4   3  -8  228.08   11.50
   4   3   8  211.38   11.40
  -4  -3   8  211.38   11.30
  -4  -3   8  223.58   10.80
  -4   4   8  169.78    9.10
   4  -4   8  160.58    8.80
  -4  -4  -8  149.69    8.70
   4   4  -8  159.48    9.00
  -4  -4  -8  169.08    8.50
   4  -4  -8  152.18    9.00
  -4  -4   8  157.78    8.90
  -4   4  -8  171.08    9.10
   4   4   8  164.98    8.90
  -4  -4   8  159.58    8.50
  -4   5   8  158.48    8.90
  -4  -5  -8  146.99    8.50
  -4  -5  -8  159.58    8.50
   4   5  -8  164.38    9.10
   4  -5   8  152.48    8.50
   4   5   8  153.48    8.60
  -4  -5   8  146.29    8.60
   4  -5  -8  137.09    8.60
  -4   5  -8  143.79    8.60
   4   6  -8   60.69    5.50
  -4   6   8   64.79    5.60
   4  -6   8   61.79    5.10
  -4  -6  -8   51.89    6.60
  -4  -6  -8   56.39    4.90
  -4   6  -8   55.69    5.70
  -4  -6   8   61.69    5.20
   4   6   8   67.79    5.30
   4  -6  -8   59.99    5.30
   4  -7   8   27.70    4.00
  -4   7   8   13.70    4.00
   4   7  -8   28.20    4.50
  -4  -7  -8   36.60    4.60
   4   7   8   32.20    4.60
  -4   7  -8    9.70    3.60
   4  -7  -8   43.60    4.80
  -4  -7   8   30.70    4.50
  -4  -8  -8    7.20    3.70
   4  -8   8   10.60    3.80
   4   8  -8    4.80    4.00
  -4   8   8    6.70    4.00
  -4  -8   8    9.90    4.40
   4  -8  -8    6.40    3.90
  -4   8  -8    9.00    3.70
   4   8   8    5.80    4.20
  -4   9   8   36.70    5.90
  -4  -9  -8   43.00    5.70
   4   9  -8   44.00    6.40
  -4  -9   8   47.20    5.80
   4  -9  -8   37.50    5.90
  -4   9  -8   40.70    5.80
   4  10  -8    0.90    6.20
  -4  10   8    0.70    5.30
  -4 -10  -8    1.00    5.10
   4 -10  -8    4.00    5.40
  -4 -10   8    0.10    5.60
  -4  10  -8    3.90    5.80
  -4   0  -9   32.60    3.50
  -4   0   9   32.70    3.20
   4   0  -9   21.50    2.90
  -4   0   9   26.30    3.00
   4   0   9   28.70    3.30
  -4   1   9  275.47   13.40
   4  -1   9  277.47   13.50
   4   1  -9  267.57   13.40
  -4  -1  -9  251.77   13.40
  -4  -1   9  266.07   13.20
   4  -1  -9  268.67   13.10
   4  -1  -9  287.97   13.40
   4   1   9  265.97   13.60
  -4   1  -9  270.37   13.50
  -4  -1   9  275.47   13.40
   4   2  -9  335.97   16.50
  -4  -2  -9  343.97   15.80
  -4   2   9  343.57   16.50
   4  -2   9  341.97   16.50
  -4  -2  -9  330.77   16.40
  -4   2  -9  333.67   16.60
   4   2   9  341.87   16.50
  -4  -2   9  330.57   16.40
   4  -2  -9  336.57   15.90
   4  -2  -9  338.87   16.30
  -4  -2   9  323.07   16.00
  -4   3   9  240.58   12.00
   4  -3   9  238.68   11.90
   4   3  -9  228.38   11.90
  -4  -3  -9  222.98   11.70
  -4  -3  -9  229.78   11.30
   4  -3  -9  220.98   11.70
  -4   3  -9  231.08   11.90
  -4  -3   9  225.58   11.30
  -4  -3   9  239.48   11.80
   4   3   9  225.88   11.90
  -4  -4  -9  263.77   12.60
  -4  -4  -9  247.08   12.90
   4   4  -9  255.67   13.20
  -4   4   9  235.88   13.00
   4  -4   9  265.97   13.00
  -4   4  -9  250.27   13.10
   4   4   9  259.17   13.00
  -4  -4   9  247.88   12.80
   4  -4  -9  240.28   13.00
  -4  -5  -9  815.12   39.00
  -4  -5  -9  835.32   39.10
  -4   5   9  828.32   39.60
   4   5  -9  822.92   39.50
   4  -5   9  852.41   39.20
   4   5   9  873.21   39.50
  -4   5  -9  837.02   39.50
  -4  -5   9  856.31   39.30
   4  -5  -9  846.72   39.40
  -4  -6  -9    7.50    2.80
  -4   6   9    2.50    3.30
   4  -6   9    6.50    3.20
   4   6  -9    6.00    3.50
   4   6   9    7.80    3.30
  -4  -6   9    4.70    3.00
   4  -6  -9    6.30    3.50
  -4   6  -9    8.60    3.90
   4   7  -9   30.60    5.00
  -4  -7  -9   30.50    4.30
   4  -7   9   37.70    4.60
  -4   7   9   34.80    4.90
   4  -7  -9   25.50    4.50
  -4  -7   9   34.50    4.80
   4   7   9   32.60    5.00
  -4   7  -9   32.60    5.00
  -4   8   9   -1.30    3.90
  -4  -8  -9    4.10    4.10
   4  -8   9    6.80    4.40
   4   8  -9   10.20    4.50
   4  -8  -9    3.90    4.00
  -4   8  -9    1.90    3.90
  -4  -8   9    3.30    4.30
   4   8   9    4.60    4.00
   4   9  -9    4.90    5.10
  -4  -9  -9    0.40    4.90
  -4   9   9    5.80    5.40
   4  -9  -9   13.40    5.10
  -4  -9   9    3.70    5.00
  -4   9  -9    2.70    5.30
   4  10  -9    0.80    6.70
  -4  10   9    1.00    6.40
  -4 -10  -9   -0.20    6.10
   4 -10  -9    0.20    5.50
  -4  10  -9   -1.60    5.50
  -4 -10   9    2.60    5.20
   4   0 -10    3.30    2.30
  -4   0  10    2.40    2.30
  -4   0  10    6.30    2.20
   4   0  10    6.00    2.50
  -4   0 -10   -0.90    2.20
  -4  -1 -10    5.40    2.80
  -4   1  10    6.70    2.40
   4  -1  10    4.90    2.60
   4   1 -10    6.90    2.40
   4   1  10    3.10    2.30
  -4   1 -10    4.20    2.50
  -4  -1  10    7.00    2.30
   4  -1 -10    3.40    2.20
  -4  -1  10    6.60    2.60
   4  -1 -10    5.90    2.40
  -4  -2 -10  265.87   12.70
  -4   2  10  253.97   12.80
   4  -2  10  259.57   12.80
   4   2 -10  256.77   12.90
   4  -2 -10  247.98   12.60
  -4   2 -10  245.88   12.90
  -4  -2  10  231.58   12.50
  -4  -2  10  227.58   12.30
   4   2  10  256.37   12.80
  -4  -3 -10   54.19    4.60
   4   3 -10   60.39    5.00
  -4   3  10   68.49    5.40
   4  -3  10   58.49    4.70
  -4  -3  10   53.99    4.80
  -4   3 -10   50.49    4.90
  -4  -3  10   58.89    4.30
   4   3  10   56.59    4.90
   4  -3 -10   53.69    4.50
  -4   4  10  134.09    8.70
   4  -4  10  150.88    8.70
  -4  -4 -10  156.68    8.50
  -4  -4 -10  124.29    8.00
   4   4 -10  164.08    8.90
   4  -4 -10  143.19    8.70
  -4   4 -10  139.69    8.70
   4   4  10  147.19    8.70
  -4  -4  10  167.88    8.80
  -4   5  10   41.50    5.10
   4   5 -10   33.80    4.60
  -4  -5 -10   46.50    4.80
  -4  -5 -10   44.20    4.40
   4  -5  10   32.90    4.10
  -4  -5  10   43.90    4.50
  -4   5 -10   45.00    5.10
   4   5  10   44.40    4.70
   4  -5 -10   30.60    4.30
  -4  -6 -10  102.09    7.00
   4  -6  10   96.29    6.60
  -4   6  10   86.39    7.30
   4   6 -10   84.29    7.10
   4   6  10  102.99    7.60
   4  -6 -10   92.99    7.40
  -4   6 -10   98.89    7.60
  -4  -6  10   94.79    6.80
  -4   7  10   20.40    4.80
   4  -7  10   24.40    4.40
  -4  -7 -10   30.80    4.80
   4   7 -10   21.60    4.70
  -4   7 -10   27.30    4.80
   4   7  10   21.50    4.80
   4  -7 -10   29.60    4.70
  -4  -7  10   27.40    4.40
   4   8 -10   10.30    4.60
  -4  -8 -10    7.20    4.60
  -4   8  10    5.10    4.60
   4  -8 -10    9.80    5.00
   4   8  10    7.90    4.90
  -4  -8  10   13.10    4.30
  -4   8 -10   10.90    4.60
   4   9 -10   34.40    7.20
  -4  -9 -10   51.79    7.00
  -4   9  10   37.10    6.70
   4   9  10   39.10    6.60
  -4   9 -10   41.50    6.90
   4  -9 -10   43.20    7.10
  -4  10  10   91.99    9.70
  -4 -10 -10   84.59    9.50
  -4  10 -10   87.99    9.80
  -4   0  11  199.58   11.30
  -4   0 -11  236.38   11.60
   4   0 -11  207.98   11.00
   4   0  11  224.98   11.50
  -4   0  11  215.08   11.20
   4  -1  11   14.50    3.20
   4   1 -11   19.70    3.50
  -4   1  11   15.60    3.30
  -4  -1 -11   20.60    3.60
  -4  -1  11   14.90    3.00
   4  -1 -11   19.00    3.00
  -4  -1  11   14.60    3.10
   4  -1 -11   22.80    3.20
  -4   1 -11   18.60    3.50
   4   1  11   19.40    3.30
   4   2 -11   55.79    4.80
   4  -2  11   56.99    4.70
  -4  -2 -11   59.49    5.10
  -4   2  11   46.50    4.70
  -4  -2  11   41.40    4.30
  -4   2 -11   45.00    4.90
   4   2  11   56.79    4.80
   4  -2 -11   47.60    4.70
  -4  -2  11   53.69    4.80
  -4   3  11  106.59    7.30
   4  -3  11  107.49    7.10
  -4  -3 -11  117.89    7.40
   4   3 -11  103.99    7.60
   4  -3 -11  108.69    6.90
  -4   3 -11  109.29    7.60
  -4  -3  11  125.19    7.30
   4   3  11  116.59    7.40
  -4  -3  11  109.49    6.60
  -4   4  11   28.20    4.30
   4  -4  11   24.90    4.00
  -4  -4 -11   31.80    4.20
   4   4 -11   21.90    4.10
   4   4  11   25.80    4.40
  -4  -4  11   31.40    4.20
   4  -4 -11   23.60    4.00
  -4   4 -11   21.40    4.00
   4  -5  11   93.79    7.10
  -4   5  11   87.69    7.60
   4  -5 -11   87.89    7.20
   4   5  11   95.09    7.30
  -4  -5  11  103.79    7.20
  -4   5 -11  102.29    7.70
  -4   6  11   40.60    5.60
   4  -6  11   40.40    4.80
   4   6 -11   51.69    6.00
  -4   6 -11   31.90    5.00
  -4  -6  11   46.10    5.00
   4  -6 -11   45.20    5.20
   4   6  11   35.40    5.10
   4  -7  11  141.99    9.00
   4   7 -11  127.99    9.40
  -4  -7 -11  121.39   10.00
  -4   7  11  142.19   10.10
  -4   7 -11  129.69    9.30
   4  -7 -11  120.59    9.00
   4   7  11  146.49    9.90
   4   8 -11   17.30    5.60
  -4  -8 -11   18.90    5.00
  -4   8  11   30.50    6.50
   4  -8 -11   28.00    6.10
   4   8  11   25.10    5.50
  -4   8 -11   26.20    5.60
  -4   9  11   36.70    7.50
   4   9 -11   42.10    7.40
  -4  -9 -11   31.50    6.30
  -4   9 -11   32.10    6.60
   4  -9 -11   34.40    6.70
   4   9  11   32.10    6.40
   4   0 -12   56.89    4.60
  -4   0 -12   59.89    5.20
  -4   0  12   59.49    4.80
   4   0 -12   60.19    5.00
   4   0  12   53.19    5.10
   4   1 -12   70.49    5.80
   4  -1  12   75.49    6.10
  -4  -1 -12   77.79    5.70
  -4   1  12   70.59    5.80
  -4   1 -12   70.19    5.70
   4   1  12   64.39    5.50
   4  -1 -12   66.39    5.40
  -4  -1  12   71.89    5.60
  -4  -1  12   58.49    5.40
   4  -1 -12   66.79    5.30
  -4   2  12  349.47   17.90
  -4  -2 -12  362.26   18.00
   4   2 -12  337.67   17.80
   4  -2  12  342.87   17.90
   4   2  12  356.16   18.00
   4  -2 -12  338.97   17.70
  -4   2 -12  358.56   18.10
  -4  -2  12  378.86   17.60
  -4  -2  12  397.06   17.80
  -4  -3 -12    3.20    3.50
   4   3 -12    5.50    3.80
   4  -3  12   -0.60    2.80
  -4   3  12    0.70    3.20
  -4   3 -12    2.20    3.30
   4  -3 -12   -1.30    3.00
   4   3  12    0.10    3.10
  -4  -3  12    1.20    3.20
  -4   4  12    9.50    3.80
   4  -4  12   14.70    4.10
   4   4 -12   16.90    4.10
  -4  -4 -12   12.20    4.20
  -4  -4  12   14.30    5.00
   4   4  12   18.40    4.10
  -4   4 -12   15.60    3.90
   4  -4 -12   17.00    3.70
   4  -5  12   18.30    3.80
   4   5 -12    8.20    4.60
  -4   5  12   13.00    4.30
  -4   5 -12   15.60    4.30
   4   5  12   16.20    4.10
   4  -5 -12   12.20    3.80
   4   6 -12   29.70    5.90
   4  -6  12   39.90    5.20
  -4   6  12   32.40    5.30
   4  -6 -12   36.60    5.50
   4   6  12   30.90    5.20
  -4   6 -12   32.80    5.30
  -4   7  12    9.20    5.70
   4   7 -12    2.60    5.40
   4   7  12    4.50    4.70
   4  -7 -12    3.80    4.90
  -4   7 -12    8.90    4.90
  -4   8  12   24.30    6.30
   4   8 -12   15.00    6.10
   4  -8 -12   33.90    6.70
   4   8  12   22.80    6.60
  -4   8 -12   23.80    6.20
  -4   9 -12   12.50    7.40
   4  -9 -12   10.80    7.10
   4   9  12    9.70    7.20
   4   0  13  161.58    9.40
   4   0 -13  149.99    8.70
  -4   0 -13  138.49    9.20
   4   0 -13  152.28    8.80
  -4   0  13  132.09    8.50
   4   1 -13   36.00    4.40
  -4  -1 -13   35.00    4.80
   4  -1  13   25.60    4.20
  -4   1  13   27.10    4.10
   4   1  13   30.80    4.40
  -4  -1  13   36.40    4.40
  -4   1 -13   37.40    4.80
   4  -1 -13   29.90    4.00
  -4  -1  13   37.90    4.70
   4   2 -13   30.30    4.80
  -4   2  13   25.10    4.60
   4  -2  13   23.20    4.20
  -4  -2 -13   26.80    4.60
  -4   2 -13   24.70    4.50
   4   2  13   24.40    4.50
   4  -2 -13   29.90    4.10
  -4  -2  13   28.30    4.10
  -4  -3 -13   77.99    6.70
   4   3 -13   78.39    6.50
   4  -3  13   72.69    6.20
  -4   3  13   64.79    6.40
   4  -3 -13   76.69    6.40
  -4   3 -13   72.69    6.60
   4   3  13   74.59    6.40
  -4   4  13   -0.10    3.60
   4   4 -13   -0.10    3.80
   4  -4  13    6.70    3.90
   4  -4 -13    1.60    3.70
   4   4  13    6.30    4.30
  -4   4 -13    3.10    3.90
   4  -5  13   65.99    6.70
   4   5 -13   66.29    6.90
  -4   5  13   75.69    7.10
  -4   5 -13   63.89    6.80
   4  -5 -13   73.49    7.10
   4   5  13   75.19    6.90
   4  -6  13    4.50    4.50
  -4   6  13    3.20    5.30
   4   6 -13    5.40    4.80
   4   6  13   10.50    4.80
   4  -6 -13    5.70    4.70
  -4   6 -13    4.90    4.60
   4   7 -13    4.70    5.40
  -4   7  13    2.60    5.60
   4   7  13    1.80    5.80
   4  -7 -13   10.10    5.60
  -4   7 -13    2.40    5.00
   4   8 -13    2.00    6.80
  -4   8  13    7.90    7.00
   4  -8 -13    4.70    6.50
  -4   8 -13    0.80    6.70
   4   8  13    4.40    6.00
   4   0  14   71.59    6.40
  -4   0 -14   73.99    7.10
   4   0 -14   80.79    6.90
  -4   0  14   96.79    7.00
  -4   1  14   38.50    4.90
  -4  -1 -14   40.70    5.20
   4   1 -14   39.00    4.80
   4  -1  14   33.00    4.90
  -4   1 -14   39.70    5.20
  -4  -1  14   43.20    5.00
   4   1  14   27.70    4.90
   4   2 -14   74.09    6.30
  -4  -2 -14   62.19    6.10
  -4   2  14   60.89    6.10
   4  -2  14   61.89    6.00
   4  -2 -14   58.59    5.70
  -4   2 -14   77.09    7.10
  -4  -2  14   56.79    6.10
   4   2  14   68.99    6.90
  -4   3  14   43.60    5.60
   4  -3  14   33.30    5.30
   4   3 -14   41.50    5.50
  -4  -3 -14   38.50    6.70
   4   3  14   41.70    5.50
   4  -3 -14   35.90    5.00
  -4   3 -14   46.30    5.80
   4   4 -14    3.10    4.40
   4  -4  14    7.60    4.50
  -4   4  14    7.00    4.40
   4  -4 -14    5.60    4.30
  -4   4 -14    5.80    4.50
   4   4  14    7.80    4.80
  -4   5  14    4.30    4.70
   4  -5  14    6.40    4.60
   4   5 -14   16.80    5.70
   4  -5 -14   10.90    4.70
  -4   5 -14   10.10    4.70
   4   5  14   16.90    5.10
  -4   6  14   19.30    6.40
   4   6 -14    8.60    5.60
   4  -6  14   16.70    5.40
  -4   6 -14   13.10    5.90
   4   6  14   17.70    5.70
   4  -6 -14   20.80    5.70
   4   7 -14    3.50    6.60
  -4   7  14   -0.70    5.80
  -4   7 -14    1.20    5.60
   4   7  14    7.20    6.70
   4  -7 -14    8.70    6.30
  -4   0  15   40.30    5.50
  -4   0 -15   41.50    5.80
   4   0  15   46.30    5.80
   4   1 -15  116.39    7.90
  -4  -1 -15  110.29    8.50
   4  -1  15  110.59    8.10
  -4   1  15   98.39    8.30
  -4  -1  15  106.29    8.00
   4   1  15  104.39    8.70
  -4   1 -15   95.09    8.00
  -4  -2 -15   42.80    6.00
   4  -2  15   45.10    6.00
   4   2 -15   31.70    5.20
  -4   2  15   35.20    5.30
  -4   2 -15   42.10    6.30
   4   2  15   41.30    5.70
  -4   3  15   -2.50    4.80
   4  -3  15   -0.80    4.50
   4   3 -15   -0.50    4.10
   4   3  15   -0.20    4.90
  -4   3 -15    1.40    5.20
   4  -4  15    3.60    4.40
   4   4 -15    4.20    4.80
  -4   4  15    5.10    4.80
  -4   4 -15    5.10    5.70
   4   4  15    8.60    5.50
   4   5 -15    6.40    6.20
   4  -5  15   13.80    5.70
  -4   5  15    4.30    5.30
  -4   5 -15   12.80    5.70
   4   5  15   10.30    6.00
   4   6 -15    3.00    6.20
  -4   6  15   -1.50    6.40
  -4   6 -15    4.60    6.00
   4   6  15    5.60    6.00
   4   0  16  156.08   10.80
  -4   0  16  192.28   11.20
  -4   0 -16  161.28   10.80
  -4   1  16   -1.10    4.30
  -4  -1 -16    7.70    4.80
   4  -1  16    3.30    4.40
   4   1  16    3.40    4.60
  -4  -1  16    3.30    4.10
  -4   1 -16   10.60    5.30
   4  -2  16    7.10    4.70
   4   2 -16    9.80    5.30
  -4   2  16    8.60    4.80
  -4   2 -16    7.80    5.60
   4   2  16    1.30    5.00
   4  -3  16   21.30    5.40
  -4   3  16   19.10    6.10
   4   3 -16   23.40    5.60
  -4   3 -16   30.10    6.70
   4   3  16   20.30    5.70
   4   4 -16    1.90    5.40
   4  -4  16    5.60    5.70
  -4   4  16    7.10    5.60
  -4   4 -16    4.20    5.80
   4   4  16   -2.10    6.10
   4  -5  16   40.70    7.20
   4   5 -16   41.10    7.30
  -4   5  16   41.30    7.90
   4   5  16   36.90    7.00
  -4   5 -16   27.70    7.20
  -4   0  17   37.20    6.60
  -4   0 -17   30.70    6.60
   4   0  17   31.90    6.40
  -4  -1 -17   12.00    5.30
  -4   1  17   13.40    5.40
   4  -1  17   11.30    5.40
  -4   1 -17   10.60    6.20
   4   1  17    5.80    5.60
   4   2 -17   35.20    7.10
   4  -2  17   26.20    6.00
  -4   2  17   25.10    6.70
  -4   2 -17   32.70    6.60
   4   2  17   20.10    6.80
   4   3 -17   32.40    6.70
   4  -3  17   22.70    6.30
  -4   3  17   22.30    7.00
   4   3  17   28.00    6.70
  -4   3 -17   30.00    7.10
   4   4 -17   14.60    7.30
   4  -4  17   12.20    7.00
  -4   0  18   24.40    7.00
  -4   0 -18   12.10    7.30
   4  -1  18    6.40    7.30
  -4   1  18    5.60    6.00
  -4   1 -18   12.10    7.20
  -5   0   0    0.40    0.90
  -5   0   0    1.30    0.90
  -5   0   0    0.50    0.80
  -5   1   0 1617.04   72.79
   5   1   0 1660.43   72.69
  -5   1   0 1607.04   72.89
  -5   1   0 1573.14   72.79
  -5  -1   0 1617.44   72.99
  -5  -1   0 1596.04   72.89
  -5   2   0   91.19    4.80
   5   2   0   86.19    4.80
  -5  -2   0   86.99    4.70
   5  -2   0   81.79    4.50
  -5   2   0   93.89    4.50
   5   2   0   87.99    4.20
  -5   3   0 1351.96   63.19
  -5  -3   0 1384.66   63.09
   5  -3   0 1361.96   62.99
   5   3   0 1359.06   63.19
   5   3   0 1431.66   62.59
  -5   3   0 1433.36   62.79
  -5   4   0  130.69    7.30
  -5  -4   0  145.09    7.30
   5   4   0  141.19    6.50
   5  -4   0  130.59    7.00
   5   4   0  127.49    7.20
  -5   4   0  135.49    6.70
   5   5   0    9.90    1.50
   5   5   0    3.90    2.20
  -5   5   0   10.90    1.60
  -5   5   0    7.00    2.10
  -5  -5   0   10.60    2.30
   5  -5   0    7.70    2.10
  -5   6   0  332.47   15.60
  -5  -6   0  349.07   16.50
   5  -6   0  326.67   16.30
   5   6   0  349.67   16.40
  -5   6   0  308.77   16.30
  -5   7   0   10.40    3.00
  -5  -7   0   10.20    2.90
   5   7   0   13.20    3.00
   5  -7   0    8.60    2.80
   5   8   0    3.50    3.10
  -5  -8   0    8.40    3.40
   5  -8   0    3.40    3.00
  -5   8   0    4.00    3.50
  -5   9   0   92.89    7.10
   5   9   0   84.09    6.80
   5  -9   0   99.89    7.20
  -5  -9   0   79.49    6.90
  -5  10   0   11.90    5.00
   5  10   0   23.30    4.80
   5 -10   0   26.30    5.20
  -5 -10   0   14.80    4.60
  -5 -11   0   31.00    6.30
   5 -11   0   41.90    6.40
   5 -12   0    5.00    6.30
  -5   0   1    1.10    0.80
  -5   0  -1   -0.30    0.70
  -5   0   1   -0.90    0.90
  -5   0  -1    1.10    0.90
  -5   0  -1    0.70    0.80
  -5   0   1    0.20    0.80
   5   1  -1  336.97   15.50
  -5   1   1  327.37   15.40
  -5   1   1  323.97   15.40
  -5  -1  -1  322.87   15.50
  -5   1   1  325.67   15.20
  -5  -1  -1  336.77   15.30
   5   1   1  323.57   15.20
  -5  -1   1  336.27   15.10
  -5   1  -1  327.37   15.30
  -5   1  -1  329.57   15.40
  -5  -1   1  336.57   15.40
  -5   1  -1  343.87   15.30
  -5  -2  -1  673.43   31.30
  -5   2   1  690.33   31.30
  -5  -2  -1  691.63   31.20
   5   2  -1  662.53   30.70
   5   2  -1  688.43   31.30
   5  -2   1  691.23   31.10
  -5   2   1  673.13   30.90
  -5  -2   1  670.83   31.30
   5  -2  -1  695.83   31.20
  -5   2  -1  671.63   31.30
   5   2   1  697.13   30.90
  -5   2  -1  680.13   31.10
   5   3  -1  761.12   34.90
  -5   3   1  780.42   34.30
   5  -3   1  753.62   34.60
  -5  -3  -1  726.63   34.80
  -5   3   1  760.12   34.90
  -5   3  -1  742.13   34.80
   5   3   1  768.92   34.90
  -5   3  -1  763.52   34.50
  -5  -3   1  747.33   34.80
   5   3   1  777.52   34.40
   5  -3  -1  749.33   34.80
  -5   4   1  215.38    9.40
   5   4  -1  200.48   10.10
  -5  -4  -1  193.48   10.00
   5   4  -1  207.18    9.20
  -5   4   1  202.18   10.10
   5  -4   1  190.38    9.90
   5  -4  -1  181.08    9.90
  -5  -4   1  196.18   10.00
  -5   4  -1  203.08    9.60
   5   4   1  212.48   10.20
  -5   4  -1  198.68   10.10
   5   4   1  193.48    9.50
  -5   5   1    3.30    1.20
   5   5  -1    4.10    2.00
   5  -5   1    3.60    2.00
  -5   5   1    3.50    2.00
  -5  -5  -1    2.50    1.80
   5   5  -1    3.60    1.00
   5  -5  -1    1.60    1.80
  -5   5  -1    5.20    1.60
   5   5   1    2.20    1.90
  -5   5  -1    1.50    1.90
  -5  -5   1    5.70    2.00
   5   5   1    3.60    1.40
   5  -6   1  244.18   12.40
   5   6  -1  255.27   12.60
  -5  -6  -1  247.28   12.50
  -5   6   1  232.48   12.50
  -5   6  -1  228.18   12.50
  -5  -6   1  251.27   12.60
   5  -6  -1  241.78   12.40
  -5   6  -1  242.88   11.90
   5   6   1  251.87   12.40
   5   6   1  247.88   11.80
  -5  -7  -1  212.68   11.50
   5   7  -1  234.18   11.50
   5  -7   1  201.18   11.30
  -5   7   1  223.28   11.70
  -5   7  -1  217.88   11.50
   5   7   1  208.68   11.40
  -5  -7   1  208.48   11.50
   5  -7  -1  214.08   11.50
   5   8  -1   57.49    5.50
  -5  -8  -1   61.29    5.60
  -5   8   1   70.29    5.80
   5  -8   1   69.59    6.00
   5   8   1   58.39    5.40
  -5   8  -1   73.89    5.70
  -5  -8   1   72.29    5.80
   5  -8  -1   68.69    5.70
   5  -9   1    0.90    3.30
   5   9  -1    0.00    3.90
  -5   9   1    5.30    3.80
  -5  -9  -1    6.80    3.80
   5  -9  -1    5.30    3.60
  -5  -9   1    4.80    3.50
  -5   9  -1    0.80    3.80
   5   9   1    2.30    3.50
  -5 -10  -1    9.10    4.40
   5  10  -1   -1.50    4.70
   5 -10   1    0.80    4.00
  -5  10   1    2.70    4.70
  -5 -10   1    7.50    4.30
   5 -10  -1    0.70    3.90
  -5  10  -1   -0.60    4.50
   5 -11   1    5.00    5.00
  -5  11   1    7.00    5.30
  -5 -11  -1    6.10    5.20
   5 -11  -1   11.90    5.80
  -5 -11   1    9.00    6.10
  -5   0   2    1.70    0.90
  -5   0   2   -0.10    0.90
   5   0   2    0.60    0.90
   5   0  -2   -0.60    0.90
  -5   0  -2   -1.80    1.00
  -5   0  -2    0.30    0.70
  -5  -1  -2 1510.75   67.69
  -5   1   2 1479.15   67.89
  -5  -1  -2 1481.15   67.89
   5   1  -2 1528.55   67.89
   5  -1   2 1524.25   67.59
  -5   1   2 1512.75   67.89
  -5   1  -2 1450.75   67.79
   5   1   2 1479.55   67.69
  -5   1  -2 1497.45   67.89
  -5  -1   2 1481.15   67.89
   5  -1  -2 1523.55   67.69
  -5  -1   2 1515.65   67.59
   5   2  -2 1431.66   65.19
  -5  -2  -2 1447.56   64.99
   5  -2   2 1444.06   64.79
  -5   2   2 1463.55   64.69
  -5  -2  -2 1418.46   65.19
  -5   2   2 1452.45   65.09
  -5   2  -2 1392.86   64.99
  -5   2  -2 1443.06   65.09
  -5  -2   2 1438.76   64.49
  -5  -2   2 1435.26   65.09
   5  -2  -2 1396.66   65.09
   5   2   2 1450.65   64.89
  -5   3   2  103.09    4.70
   5  -3   2  100.89    5.20
  -5  -3  -2  102.09    5.30
  -5  -3  -2   96.09    5.50
   5   3  -2  102.29    5.60
  -5   3   2  107.99    5.60
  -5   3  -2   97.89    5.60
  -5   3  -2  106.59    5.30
   5   3   2   87.39    5.00
   5  -3  -2   89.19    5.50
  -5  -3   2  105.89    5.50
   5   4  -2   77.09    4.50
  -5  -4  -2   64.19    4.20
  -5   4   2   73.59    3.30
  -5   4   2   58.29    4.30
   5  -4   2   64.89    3.90
   5   4   2   68.69    4.40
  -5   4  -2   61.89    4.30
   5   4   2   63.89    3.80
  -5   4  -2   69.09    4.00
  -5  -4   2   66.39    4.30
   5  -4  -2   58.49    4.10
  -5  -5  -2   86.69    5.20
  -5   5   2   70.09    5.10
  -5   5   2   91.39    4.20
   5  -5   2   73.59    5.00
   5   5  -2   84.59    5.30
  -5   5  -2   84.59    5.20
   5  -5  -2   73.99    5.10
   5   5   2   75.99    5.00
  -5  -5   2   79.89    5.20
  -5   5  -2   87.19    4.80
   5   5   2   82.19    4.60
  -5   6   2  600.74   28.60
   5   6  -2  611.44   28.60
  -5  -6  -2  585.04   28.60
   5  -6   2  595.34   28.40
   5  -6  -2  626.44   28.60
  -5  -6   2  612.24   28.70
  -5   6  -2  597.24   28.60
   5   6   2  625.94   28.10
  -5   6  -2  593.14   28.10
   5   6   2  614.14   28.50
  -5   7   2  110.69    7.30
  -5  -7  -2  124.99    7.40
   5  -7   2  106.69    7.20
   5   7  -2  114.29    7.30
   5   7   2  118.99    7.10
  -5   7  -2  119.59    6.70
  -5   7  -2  121.69    7.60
   5  -7  -2  111.79    7.30
  -5  -7   2  123.09    7.50
  -5  -8  -2   53.79    5.90
   5  -8   2   60.69    5.70
   5   8  -2   57.29    5.40
  -5   8   2   55.19    5.40
   5   8   2   60.59    5.70
  -5   8  -2   68.89    6.00
  -5  -8   2   62.79    5.70
   5  -8  -2   63.49    5.70
   5  -9   2   73.29    6.90
   5   9  -2   87.09    7.20
  -5  -9  -2   64.29    6.40
  -5   9   2   80.89    7.10
  -5   9  -2   77.29    6.50
  -5  -9   2   70.89    6.60
   5   9   2   63.19    6.60
   5  -9  -2   73.39    6.60
   5 -10   2   55.89    6.20
  -5  10   2   58.79    6.90
   5  10  -2   54.79    6.80
  -5  10  -2   68.99    7.00
   5 -10  -2   69.69    7.20
  -5 -10   2   60.09    6.70
  -5  11   2   87.99    9.40
   5 -11   2   92.09    9.30
  -5 -11  -2   81.29    8.80
   5 -11  -2   79.09    8.50
  -5 -11   2   74.69    8.20
  -5   0  -3   -0.90    1.00
  -5   0  -3    0.40    0.60
   5   0  -3    0.30    1.00
  -5   0   3    0.50    1.00
  -5   0   3    0.10    0.80
   5   0   3   -0.50    0.90
  -5   1   3   55.29    3.40
   5  -1   3   57.99    2.90
   5   1  -3   61.09    3.40
  -5   1   3   57.89    3.50
  -5  -1  -3   58.39    3.10
   5  -1   3   54.79    3.40
  -5  -1   3   62.29    3.10
  -5  -1   3   56.09    3.40
   5   1   3   59.19    3.40
   5  -1  -3   56.69    3.10
  -5   1  -3   53.19    3.40
   5  -2   3 1129.29   49.99
  -5  -2  -3 1078.39   50.39
  -5   2   3 1087.09   50.39
  -5  -2  -3 1095.59   50.19
   5   2  -3 1061.19   50.39
  -5   2  -3 1069.89   50.39
  -5   2  -3 1125.49   50.29
   5  -2  -3 1113.19   50.39
  -5  -2   3 1116.89   50.39
  -5  -2   3 1176.08   49.80
   5   2   3 1091.99   50.19
   5  -2  -3 1105.89   49.90
   5   3  -3 1949.01   88.29
  -5  -3  -3 1928.81   88.19
   5  -3   3 1932.61   87.79
  -5   3   3 1961.30   88.29
  -5  -3  -3 1980.30   88.09
  -5  -3   3 1922.51   88.19
  -5   3  -3 1938.51   88.09
  -5   3  -3 1959.70   88.19
   5   3   3 1956.40   87.89
   5  -3  -3 1925.21   88.19
   5   4  -3   67.79    4.30
  -5   4   3   61.49    4.10
   5  -4   3   60.09    3.70
  -5  -4  -3   60.69    4.00
  -5  -4  -3   62.79    4.10
  -5   4  -3   63.89    4.10
  -5  -4   3   54.89    4.00
   5  -4  -3   58.19    4.10
   5   4   3   58.89    3.70
  -5   4  -3   53.49    3.70
   5  -5   3  262.47   13.10
   5   5  -3  288.77   13.60
  -5   5   3  252.57   13.40
  -5  -5  -3  284.17   13.40
   5   5   3  290.07   13.40
  -5   5  -3  259.57   13.10
  -5  -5   3  266.47   13.60
   5  -5  -3  258.97   13.40
   5   5   3  284.27   13.10
  -5   5  -3  264.07   13.40
  -5   6   3   26.10    3.40
  -5  -6  -3   26.80    3.20
   5  -6   3   25.00    3.10
   5   6  -3   28.50    3.60
   5  -6  -3   25.80    3.30
   5   6   3   27.70    3.20
  -5   6  -3   23.90    2.80
  -5   6  -3   20.60    3.30
   5   6   3   28.00    3.00
  -5  -6   3   22.80    3.20
  -5  -7  -3   54.79    4.70
   5   7  -3   44.10    4.70
  -5   7   3   42.50    4.60
   5  -7   3   49.20    4.60
  -5   7  -3   40.40    4.10
  -5   7  -3   51.99    5.00
   5  -7  -3   53.39    4.80
   5   7   3   48.90    4.70
  -5  -7   3   49.70    4.70
   5  -8   3  126.39    8.10
  -5   8   3  128.99    8.30
  -5  -8  -3  141.89    8.20
   5   8  -3  122.49    8.10
  -5   8  -3  125.69    7.90
  -5  -8   3  119.09    8.10
   5   8   3  123.49    8.00
   5  -8  -3  117.29    8.10
   5   9  -3  100.09    8.40
  -5  -9  -3  109.99    8.10
   5  -9   3  116.19    7.90
  -5   9   3  118.99    8.20
  -5   9  -3  105.09    7.80
  -5  -9   3  112.09    8.10
   5  -9  -3  134.59    8.40
  -5 -10  -3   67.79    7.30
   5  10  -3   67.89    7.20
  -5  10   3   85.39    8.00
   5 -10   3   84.59    7.80
  -5 -10   3   69.49    7.50
   5 -10  -3   74.89    7.40
  -5  10  -3   90.69    7.30
  -5  11   3   13.80    6.00
   5 -11   3   17.10    6.00
  -5 -11  -3   15.20    5.70
   5  11  -3   16.90    6.00
   5 -11  -3   11.80    5.40
  -5 -11   3   20.80    5.80
  -5   0   4   -0.60    0.90
   5   0  -4    0.50    1.00
  -5   0   4    0.20    1.20
  -5   0  -4    0.00    0.50
  -5   0  -4    0.50    1.20
   5   0   4    0.30    1.30
   5  -1   4  111.79    5.10
  -5  -1  -4  103.19    5.80
  -5   1   4  115.59    5.70
   5  -1   4  103.39    5.70
   5   1  -4  106.59    5.80
  -5   1   4  101.89    5.80
  -5  -1  -4  114.39    5.40
   5   1   4  109.09    5.70
  -5  -1   4  115.29    5.40
   5  -1  -4  117.39    5.40
  -5  -1   4  109.69    5.80
  -5   1  -4  101.39    5.80
  -5  -2  -4   97.89    5.70
   5   2  -4  108.19    5.80
  -5   2   4  108.49    5.80
   5  -2   4  105.89    5.80
  -5  -2  -4  107.59    5.50
   5  -2   4  103.89    5.10
   5  -2  -4  111.19    5.10
   5   2   4  102.69    5.60
  -5   2  -4  103.79    5.70
  -5  -2   4  112.69    5.20
   5  -2  -4  108.69    5.80
  -5  -2   4  103.59    5.80
   5  -3   4  167.28    8.90
  -5   3   4  183.48    9.10
   5  -3   4  177.18    8.50
  -5  -3  -4  168.88    8.90
  -5  -3  -4  179.78    8.80
   5   3  -4  176.48    9.00
   5   3   4  168.38    8.70
   5  -3  -4  176.58    9.00
  -5  -3   4  192.58    8.20
  -5  -3   4  159.58    8.90
  -5   3  -4  183.18    9.00
  -5   4   4   80.39    5.40
   5  -4   4   86.49    4.90
  -5  -4  -4   92.19    5.30
  -5  -4  -4   99.59    5.50
   5   4  -4   94.39    5.50
  -5  -4   4   91.89    5.60
  -5   4  -4   98.29    5.40
  -5   4  -4   84.79    5.30
   5  -4  -4   86.89    5.40
   5   4   4   90.19    5.00
  -5  -5  -4   65.09    4.60
   5  -5   4   55.69    4.10
  -5   5   4   61.79    4.60
   5   5  -4   73.09    4.80
  -5   5  -4   75.29    4.60
   5   5   4   74.19    4.80
   5   5   4   64.59    4.30
   5  -5  -4   64.19    4.60
  -5   5  -4   56.89    4.70
  -5  -5   4   59.29    4.60
   5  -6   4  142.59    7.80
  -5   6   4  140.09    8.10
   5   6  -4  146.59    8.40
  -5  -6  -4  143.49    8.00
   5  -6  -4  137.19    8.20
  -5   6  -4  144.09    8.00
   5   6   4  141.69    8.00
  -5   6  -4  130.99    7.80
   5   6   4  143.19    7.80
  -5  -6   4  137.99    8.10
   5   7  -4   17.40    3.80
   5  -7   4   32.50    3.70
  -5  -7  -4   18.70    3.40
  -5   7   4   23.50    4.00
   5   7   4   17.50    3.10
  -5   7  -4   25.00    3.60
  -5   7  -4   20.90    3.30
  -5  -7   4   25.50    3.70
   5  -7  -4   29.40    3.90
   5   7   4   15.60    3.40
  -5   8   4  227.68   12.70
   5   8  -4  237.78   12.80
  -5  -8  -4  219.98   12.60
   5  -8   4  237.48   12.60
   5   8   4  253.07   12.60
  -5   8  -4  224.28   12.20
  -5  -8   4  237.58   12.80
  -5   8  -4  231.98   12.50
   5  -8  -4  226.28   12.70
   5  -9   4    5.40    3.80
  -5  -9  -4    0.00    3.30
  -5   9   4    2.80    3.80
   5   9  -4    0.90    4.20
  -5   9  -4    5.60    4.10
  -5  -9   4    6.60    3.80
   5  -9  -4    5.20    3.60
   5  10  -4    4.60    5.10
  -5  10   4    6.50    5.00
   5 -10   4    5.60    4.20
  -5 -10  -4    0.90    4.30
   5 -10  -4    2.10    5.00
  -5 -10   4    0.90    4.30
  -5 -11  -4    5.10    6.10
   5  11  -4    5.70    6.30
  -5  11   4    4.80    6.00
   5 -11  -4    6.40    6.30
  -5 -11   4    5.80    5.40
  -5   0  -5   -1.00    1.40
  -5   0   5   -1.10    1.30
  -5   0   5   -0.20    1.20
   5   0   5    0.30    1.40
  -5   0  -5    0.40    0.40
   5   0  -5   -0.50    1.20
  -5   1   5  413.76   19.90
   5  -1   5  410.06   19.90
  -5   1   5  447.06   19.80
   5   1  -5  413.06   19.80
  -5  -1  -5  414.86   19.90
  -5  -1  -5  443.36   19.40
  -5  -1   5  440.86   19.60
   5   1   5  429.86   19.90
   5  -1  -5  422.46   19.50
  -5   1  -5  420.86   19.90
  -5  -1   5  399.66   19.90
  -5   2   5  192.28    9.30
   5  -2   5  194.58    8.60
  -5  -2  -5  183.78    8.90
  -5  -2  -5  178.78    9.30
   5  -2   5  184.38    9.30
   5   2  -5  172.88    9.30
   5  -2  -5  183.48    9.30
   5   2   5  181.28    9.20
   5  -2  -5  182.28    8.70
  -5   2  -5  193.58    9.40
  -5  -2   5  188.18    8.80
  -5  -2   5  186.08    9.30
  -5   3   5  318.47   15.50
   5  -3   5  312.07   15.40
  -5  -3  -5  315.87   15.50
  -5  -3  -5  342.37   15.20
   5   3  -5  295.97   15.50
   5  -3   5  326.77   14.90
  -5  -3   5  330.97   14.70
   5  -3  -5  320.47   15.50
   5   3   5  316.17   15.30
  -5   3  -5  330.27   15.50
  -5  -3   5  313.17   15.40
   5  -4   5   10.40    1.70
  -5  -4  -5   14.00    2.20
  -5   4   5   10.00    2.30
   5  -4   5   11.20    2.20
  -5  -4  -5   12.00    2.30
   5   4  -5   11.10    2.40
   5   4   5    9.30    2.20
   5  -4  -5   14.10    2.40
  -5  -4   5   13.40    2.30
  -5   4  -5   13.20    2.50
  -5  -4   5   15.00    1.60
   5   5  -5  185.58    9.70
   5  -5   5  176.08    9.10
  -5  -5  -5  184.88    9.50
  -5  -5  -5  177.38    9.50
  -5   5   5  185.28    9.70
   5  -5   5  176.58    9.40
  -5   5  -5  177.48    9.40
   5  -5  -5  190.68    9.70
  -5  -5   5  180.18    9.60
   5   5   5  173.88    9.30
   5  -6   5  102.39    6.40
  -5   6   5  109.99    7.20
   5   6  -5  115.29    7.00
  -5  -6  -5  111.19    6.70
   5   6   5  102.99    6.50
  -5  -6   5  110.69    6.90
  -5   6  -5  120.09    7.00
   5  -6  -5  126.79    7.10
   5   6   5  100.39    6.40
  -5   6  -5  107.79    6.60
  -5  -7  -5   56.79    5.00
   5   7  -5   63.89    5.50
  -5   7   5   66.39    5.80
   5  -7   5   55.49    4.80
   5   7   5   52.19    4.90
  -5  -7   5   58.59    5.70
  -5   7  -5   46.00    5.20
   5   7   5   63.69    5.10
  -5   7  -5   63.19    5.20
   5  -7  -5   47.70    5.10
  -5  -8  -5   68.99    6.00
   5   8  -5   84.59    6.90
  -5   8   5   70.89    6.70
   5  -8   5   72.69    6.10
  -5  -8   5   66.89    6.60
   5  -8  -5   63.39    6.10
  -5   8  -5   65.19    5.80
  -5   8  -5   78.19    6.40
  -5   9   5   88.69    7.70
  -5  -9  -5   60.79    6.50
   5   9  -5   71.69    7.50
   5  -9  -5   89.69    7.20
  -5   9  -5   80.29    7.10
  -5  -9   5   68.39    6.80
  -5 -10  -5   66.99    7.20
   5  10  -5   59.29    6.80
  -5  10   5   59.19    7.50
  -5 -10   5   61.89    7.10
   5 -10  -5   77.89    7.90
   5  11  -5   23.40    7.30
  -5 -11  -5   21.50    6.30
  -5  11   5   21.80    6.90
   5 -11  -5   31.20    6.70
  -5 -11   5   24.20    6.40
  -5   0   6   -0.40    1.50
  -5   0  -6   -0.20    1.60
   5   0  -6    0.30    1.40
  -5   0   6    0.00    1.30
   5   0   6    0.40    1.30
  -5   1   6   25.70    2.50
  -5   1   6   21.20    2.40
   5  -1   6   15.10    2.20
  -5  -1  -6   18.00    2.30
  -5  -1  -6   18.70    1.60
   5   1  -6   23.20    2.50
   5  -1  -6   19.30    2.00
   5   1   6   16.20    2.10
  -5  -1   6   16.20    2.20
  -5   1  -6   15.40    2.20
  -5  -1   6   17.70    1.90
  -5  -2  -6  508.95   23.90
  -5  -2  -6  521.55   24.40
   5   2  -6  502.25   24.30
   5  -2   6  519.65   24.30
  -5   2   6  533.85   24.40
   5  -2  -6  527.65   23.70
   5   2   6  501.45   24.30
   5  -2  -6  532.65   24.40
  -5   2  -6  515.45   24.40
  -5  -2   6  515.55   24.30
  -5  -2   6  536.65   23.90
  -5   3   6   43.40    3.60
   5   3  -6   39.80    3.60
  -5  -3  -6   36.40    3.40
   5  -3   6   40.70    2.60
   5  -3   6   39.00    3.50
  -5  -3  -6   38.60    3.10
   5   3   6   42.80    3.50
   5  -3  -6   42.50    3.50
  -5   3  -6   45.90    3.50
  -5  -3   6   47.30    2.70
  -5  -3   6   38.20    3.40
  -5  -4  -6  328.57   16.00
  -5   4   6  338.57   16.10
  -5  -4  -6  337.57   15.70
   5  -4   6  331.77   15.30
   5  -4   6  320.07   15.90
   5   4  -6  323.57   16.10
   5   4   6  331.87   15.90
  -5   4  -6  326.57   15.90
   5  -4  -6  331.67   16.00
  -5  -4   6  300.57   15.90
  -5   5   6   79.09    5.50
  -5  -5  -6   72.59    5.30
   5  -5   6   77.49    5.40
  -5  -5  -6   76.99    5.10
   5   5  -6   83.89    5.60
   5  -5   6   78.89    4.80
   5   5   6   72.19    5.20
  -5   5  -6   85.39    5.60
   5  -5  -6   91.09    5.60
  -5  -5   6   78.89    5.70
  -5   6   6  150.38    8.60
   5   6  -6  147.59    8.50
   5  -6   6  139.99    8.10
  -5  -6  -6  144.69    8.10
   5  -6  -6  144.19    8.40
  -5   6  -6  133.69    8.30
   5   6   6  132.69    8.10
  -5  -6   6  151.28    8.40
   5   7  -6   29.80    4.30
   5  -7   6   15.90    3.50
  -5  -7  -6   27.10    3.90
  -5   7   6   20.40    4.00
   5   7   6   38.00    4.20
   5  -7  -6   34.20    4.50
   5   7   6   37.90    4.20
  -5   7  -6   25.50    4.10
  -5  -7   6   29.60    4.10
  -5  -8  -6   11.40    3.60
   5   8  -6   10.90    4.00
  -5   8   6   12.90    4.30
   5  -8   6   11.30    3.30
  -5  -8   6   19.00    4.00
  -5   8  -6   10.70    3.90
   5  -8  -6    9.60    3.70
  -5   9   6   58.89    6.50
   5  -9   6   60.89    6.00
  -5  -9  -6   49.90    6.10
   5   9  -6   47.50    5.90
  -5  -9   6   43.10    5.70
   5  -9  -6   43.70    6.20
  -5   9  -6   47.90    5.40
  -5 -10  -6   14.20    5.40
  -5  10   6    8.20    5.10
   5  10  -6   14.80    5.50
  -5 -10   6   14.50    5.10
   5 -10  -6   19.00    5.40
  -5  11   6   23.30    7.40
  -5 -11  -6   19.30    7.00
   5  11  -6   21.80    6.90
   5 -11  -6   17.80    7.80
  -5 -11   6   25.00    7.20
   5   0   7   -0.40    1.60
   5   0  -7   -0.20    1.50
  -5   0   7   -0.10    1.50
  -5   0   7   -0.50    1.60
  -5   0  -7   -0.20    1.70
  -5  -1  -7   25.10    1.90
   5   1  -7   21.60    2.70
   5  -1   7   25.70    2.80
  -5  -1  -7   25.80    2.90
  -5   1   7   28.60    2.90
  -5   1   7   27.50    2.70
  -5  -1   7   29.30    2.50
   5  -1  -7   20.70    2.20
  -5  -1   7   27.40    2.80
  -5   1  -7   22.70    2.80
   5   1   7   23.40    2.60
  -5  -2  -7   37.40    3.30
   5  -2   7   32.60    3.10
   5   2  -7   28.90    3.10
  -5   2   7   35.50    3.20
  -5  -2  -7   38.10    2.50
   5  -2  -7   37.10    2.50
   5  -2  -7   30.80    3.10
   5   2   7   28.00    3.00
  -5  -2   7   33.40    2.50
  -5   2  -7   29.70    3.20
  -5  -2   7   29.30    3.10
  -5   3   7  236.88   11.90
   5  -3   7  235.38   11.70
   5   3  -7  229.88   11.80
  -5  -3  -7  238.78   11.30
  -5  -3  -7  230.18   11.70
   5   3   7  223.98   11.70
  -5   3  -7  225.58   11.70
  -5  -3   7  235.38   11.00
   5  -3  -7  237.28   11.70
  -5  -3   7  225.48   11.70
   5   4  -7  158.18    8.80
  -5  -4  -7  160.78    8.50
  -5  -4  -7  162.88    8.30
   5  -4   7  153.98    8.60
  -5   4   7  146.69    8.80
  -5  -4   7  156.98    8.60
   5  -4  -7  153.58    8.60
   5   4   7  159.48    8.60
  -5   4  -7  159.08    8.80
   5   5  -7    7.40    2.90
  -5   5   7   13.20    3.20
  -5  -5  -7    8.20    2.50
   5  -5   7    5.70    2.40
  -5  -5  -7   11.10    2.80
   5   5   7    5.10    2.40
   5  -5  -7   12.40    2.80
  -5  -5   7    4.80    2.70
  -5   5  -7    9.60    2.80
   5   6  -7  106.09    7.20
  -5  -6  -7   89.79    6.70
  -5  -6  -7  111.29    6.70
  -5   6   7   96.59    7.00
   5  -6   7   98.99    6.50
  -5   6  -7   99.39    7.10
  -5  -6   7  120.79    7.40
   5  -6  -7  127.19    7.30
   5   6   7  119.39    6.80
  -5  -7  -7   47.30    5.10
  -5   7   7   71.49    6.30
   5  -7   7   57.79    4.90
   5   7  -7   52.89    5.60
   5   7   7   58.19    5.50
  -5   7  -7   54.09    5.60
   5  -7  -7   50.99    5.40
  -5  -7   7   64.19    5.60
   5  -8   7  135.29    8.80
  -5  -8  -7  138.39    9.30
  -5   8   7  135.99    9.20
   5   8  -7  140.09    9.30
   5   8   7  148.59    9.20
  -5   8  -7  145.79    9.30
  -5  -8   7  142.49    9.10
   5  -8  -7  147.29    9.40
   5   9  -7   11.00    4.70
  -5  -9  -7   11.40    4.70
  -5   9   7   17.10    5.40
   5  -9   7   15.70    4.00
   5  -9  -7   13.80    5.10
  -5  -9   7   13.80    4.50
  -5   9  -7   14.20    4.30
  -5 -10  -7   -0.80    5.30
  -5  10   7    2.40    5.20
   5  10  -7   -3.60    5.20
  -5 -10   7    4.00    5.50
   5 -10  -7   -0.20    5.50
  -5 -11  -7   36.10    7.30
   5  11  -7   63.09    8.50
  -5  11   7   50.69    8.70
  -5 -11   7   43.40    8.00
  -5   0   8    0.10    1.70
   5   0  -8   -1.20    1.60
   5   0   8   -1.30    1.70
  -5   0  -8   -1.30    1.90
  -5   0   8   -1.50    1.80
  -5  -1  -8  164.68    7.80
  -5   1   8  164.58    8.50
   5   1  -8  160.98    8.40
  -5  -1  -8  161.18    8.50
   5  -1   8  152.78    8.40
  -5  -1   8  164.58    8.20
   5  -1  -8  162.58    8.10
  -5   1  -8  143.89    8.50
  -5  -1   8  159.58    8.40
   5  -1  -8  169.48    8.50
   5   1   8  148.29    8.40
  -5  -2  -8  213.58   10.80
  -5   2   8  203.98   10.80
   5  -2   8  212.78   10.80
   5   2  -8  204.58   10.90
  -5  -2  -8  216.38   10.20
   5  -2  -8  216.58   10.20
   5   2   8  208.58   10.90
  -5  -2   8  213.68   10.80
  -5   2  -8  193.78   10.80
   5  -2  -8  215.58   10.80
  -5  -2   8  216.08   10.40
  -5  -3  -8  317.27   15.80
  -5  -3  -8  326.07   15.30
   5  -3   8  319.27   15.70
  -5   3   8  318.17   15.90
   5   3  -8  307.77   15.80
  -5  -3   8  328.97   15.80
   5  -3  -8  339.97   15.90
   5   3   8  312.47   15.70
  -5  -3   8  309.07   15.10
  -5   3  -8  330.47   15.90
   5  -4   8   44.90    4.00
   5   4  -8   47.70    4.40
  -5   4   8   43.30    4.30
  -5  -4  -8   50.49    4.00
  -5  -4  -8   40.00    4.10
  -5   4  -8   49.10    4.30
   5  -4  -8   46.40    4.20
   5   4   8   44.80    4.50
  -5  -4   8   45.90    4.10
   5  -5   8  178.08    9.90
  -5  -5  -8  179.78    9.70
  -5  -5  -8  168.48    9.80
   5   5  -8  184.68   10.10
  -5   5   8  178.48   10.40
   5   5   8  178.88   10.00
  -5  -5   8  186.28    9.90
   5  -5  -8  185.18   10.00
  -5   5  -8  182.38   10.00
  -5   6   8   49.10    5.20
  -5  -6  -8   49.90    4.90
   5  -6   8   47.00    4.90
  -5  -6  -8   52.39    5.10
   5   6  -8   50.39    5.20
   5  -6  -8   46.00    5.00
   5   6   8   54.09    5.20
  -5   6  -8   52.89    5.50
  -5  -6   8   49.10    4.90
  -5  -7  -8   92.49    7.10
   5   7  -8   83.09    7.70
  -5   7   8   92.19    7.20
   5  -7   8   97.39    6.90
   5   7   8   99.69    7.30
  -5   7  -8  101.49    7.40
  -5  -7   8   93.49    7.00
   5  -7  -8  100.29    7.60
  -5  -8  -8   91.99    7.40
  -5   8   8   76.69    7.70
   5  -8   8   78.09    6.80
   5   8  -8   81.49    7.20
  -5  -8   8   89.79    7.60
   5  -8  -8   80.59    7.20
  -5   8  -8   76.19    7.20
   5   8   8   84.49    7.30
  -5  -9  -8  100.89    8.60
  -5   9   8   77.49    8.10
   5   9  -8   88.69    8.90
  -5  -9   8   91.99    7.90
   5  -9  -8   92.39    8.30
  -5   9  -8   99.29    7.80
   5  10  -8   19.20    6.40
  -5 -10  -8   22.00    5.90
  -5  10   8   15.00    6.50
  -5 -10   8   17.40    6.40
   5 -10  -8   16.70    5.90
  -5   0   9    0.10    2.00
  -5   0  -9    1.00    2.20
   5   0  -9    0.30    2.00
  -5   0   9   -2.00    1.90
   5   0   9    0.60    2.00
  -5   1   9  213.18   10.80
  -5  -1  -9  203.18   11.00
   5   1  -9  207.58   10.80
   5  -1   9  220.38   11.00
   5  -1  -9  212.58   10.60
   5   1   9  209.18   11.00
  -5   1  -9  220.98   11.10
   5  -1  -9  229.08   11.00
  -5  -1   9  213.08   11.00
  -5  -1   9  199.18   10.60
   5  -2   9    0.70    2.10
  -5  -2  -9   -0.70    2.50
  -5   2   9    3.40    2.60
   5   2  -9    2.50    2.30
   5  -2  -9    0.50    2.00
  -5  -2   9    1.80    2.10
  -5  -2   9    1.50    1.90
   5   2   9   -0.30    2.20
  -5   2  -9    0.70    2.30
   5   3  -9   29.60    3.70
  -5  -3  -9   33.40    3.90
   5  -3   9   29.80    3.70
  -5   3   9   25.10    3.50
  -5  -3  -9   28.40    2.80
   5   3   9   24.60    3.40
  -5  -3   9   23.40    3.20
   5  -3  -9   30.40    3.60
  -5  -3   9   28.50    2.80
  -5   3  -9   27.50    3.70
  -5  -4  -9  136.39    7.50
   5  -4   9  135.29    8.00
  -5  -4  -9  139.29    7.90
   5   4  -9  123.99    8.00
  -5   4   9  140.79    8.20
  -5  -4   9  145.69    8.20
   5  -4  -9  134.99    8.20
   5   4   9  126.19    7.90
  -5   4  -9  130.59    8.00
   5   5  -9   18.90    3.80
  -5  -5  -9   14.00    3.00
  -5  -5  -9   20.10    3.60
  -5   5   9   14.60    3.60
   5  -5   9   12.10    3.00
   5   5   9    9.90    3.20
   5  -5  -9   21.00    3.50
  -5  -5   9   14.70    3.50
  -5   5  -9   21.60    3.70
  -5  -6  -9  129.29    7.90
   5  -6   9  126.19    7.90
  -5   6   9  138.19    8.80
   5   6  -9  124.59    8.30
  -5   6  -9  105.59    7.90
   5  -6  -9  112.59    8.00
  -5  -6   9  135.29    8.30
   5   6   9  127.29    8.30
   5  -7   9   47.50    4.90
   5   7  -9   48.30    5.70
  -5   7   9   42.60    5.30
  -5  -7  -9   44.50    5.00
   5   7   9   40.30    5.00
  -5  -7   9   42.50    5.10
  -5   7  -9   40.70    5.20
   5  -7  -9   43.40    5.20
  -5   8   9   36.20    6.00
   5  -8   9   44.50    5.30
  -5  -8  -9   43.10    5.40
   5   8  -9   34.40    5.70
   5   8   9   50.69    6.10
  -5   8  -9   40.00    5.50
  -5  -8   9   53.19    5.90
   5  -8  -9   42.50    5.80
  -5  -9  -9   15.80    5.00
   5   9  -9    8.10    5.50
  -5   9   9   16.50    5.40
  -5  -9   9   10.00    4.80
  -5   9  -9   15.00    5.70
   5  -9  -9   15.70    5.30
   5  10  -9   49.60    7.80
  -5 -10  -9   46.10    7.80
  -5  10   9   50.59    7.60
  -5 -10   9   49.99    7.50
  -5  10  -9   38.00    7.60
   5 -10  -9   54.79    7.70
  -5   0  10    0.80    2.50
  -5   0 -10    0.20    2.40
   5   0  10   -1.00    2.30
  -5   0  10    0.20    2.00
   5   0 -10    3.30    2.40
   5   1 -10  487.25   23.50
   5  -1  10  493.15   23.60
  -5   1  10  490.95   23.50
  -5  -1 -10  513.35   23.70
  -5  -1  10  489.15   23.40
   5   1  10  508.45   23.70
  -5  -1  10  470.35   23.20
   5  -1 -10  493.55   23.50
   5  -1 -10  496.45   23.10
  -5   1 -10  490.35   23.60
   5  -2  10   88.39    6.10
  -5   2  10   91.69    6.10
  -5  -2 -10   93.09    6.30
   5   2 -10   97.79    6.40
  -5  -2  10   82.59    5.70
   5  -2 -10   96.49    6.00
  -5  -2  10   97.79    6.30
   5   2  10   92.09    6.10
  -5   2 -10   93.69    6.30
   5   3 -10   77.79    5.70
  -5   3  10   64.09    5.60
  -5  -3 -10   80.29    5.50
   5  -3  10   80.49    5.50
   5  -3 -10   77.79    5.40
   5   3  10   69.39    5.50
  -5   3 -10   71.99    5.70
  -5  -3  10   69.29    5.60
  -5   4  10  154.58    9.40
  -5  -4 -10  158.48    9.00
   5  -4  10  158.68    9.30
   5   4 -10  156.78    9.60
   5  -4 -10  164.08    9.20
  -5   4 -10  149.69    9.20
  -5  -4  10  172.18    9.40
   5   4  10  154.58    9.20
  -5  -5 -10   26.90    4.20
  -5   5  10   19.10    4.40
   5   5 -10   18.60    4.10
   5  -5  10   22.30    4.00
  -5   5 -10   17.40    3.90
  -5  -5  10   19.30    4.00
   5   5  10   21.90    3.90
   5  -5 -10   21.40    3.80
  -5   6  10   17.10    4.10
   5  -6  10   21.80    4.20
  -5  -6 -10   32.10    4.20
   5   6 -10   26.80    4.70
  -5  -6  10   23.20    4.40
   5   6  10   20.30    4.50
  -5   6 -10   21.60    4.70
   5  -6 -10   20.90    4.10
  -5   7  10   10.00    4.20
  -5  -7 -10   10.90    4.00
   5  -7  10    6.10    3.80
   5   7 -10    5.50    4.40
  -5  -7  10    7.70    3.80
  -5   7 -10    3.40    4.30
   5  -7 -10   10.30    4.40
   5   7  10   10.20    4.10
  -5   8  10   27.60    6.10
   5  -8  10   30.10    5.10
   5   8 -10   30.10    5.90
  -5  -8 -10   26.00    4.90
  -5  -8  10   25.50    5.00
  -5   8 -10   31.70    5.90
   5  -8 -10   17.30    5.00
   5   8  10   33.30    5.80
   5   9 -10   17.80    6.00
  -5  -9 -10   14.50    5.90
  -5   9  10   12.50    5.80
  -5  -9  10   13.70    5.80
   5  -9 -10   15.90    6.50
  -5   9 -10   15.30    6.10
   5   0  11    3.00    2.70
   5   0 -11    2.10    2.60
  -5   0  11    1.00    2.50
  -5   0 -11   -0.80    2.70
  -5   0  11   -3.20    2.70
   5   1 -11   20.60    3.50
  -5  -1 -11   19.60    3.40
   5  -1  11   19.20    3.40
  -5   1  11   18.90    3.20
  -5   1 -11   23.20    3.70
  -5  -1  11   15.50    2.90
  -5  -1  11   23.50    3.70
   5  -1 -11   17.00    2.80
   5  -1 -11   22.70    3.40
   5   1  11   12.50    3.10
  -5   2  11  375.26   19.10
  -5  -2 -11  403.06   19.00
   5  -2  11  385.66   19.10
   5   2 -11  396.96   19.10
  -5   2 -11  363.26   19.10
  -5  -2  11  397.16   19.00
   5   2  11  397.46   19.20
   5  -2 -11  377.56   18.80
  -5  -2  11  377.66   18.50
   5  -3  11   15.50    3.30
   5   3 -11   21.20    3.80
  -5   3  11   20.60    3.70
  -5  -3 -11   12.60    3.30
   5   3  11   16.70    3.60
  -5  -3  11   19.50    3.80
  -5   3 -11   15.10    4.10
   5  -3 -11   15.10    3.50
  -5   4  11   81.69    7.10
  -5  -4 -11   85.79    6.40
   5  -4  11   87.89    6.30
   5   4 -11   83.89    6.60
  -5  -4  11  103.69    6.90
  -5   4 -11   81.19    6.60
   5  -4 -11   84.59    6.70
   5   4  11   90.49    6.60
   5  -5  11   53.89    5.40
  -5   5  11   62.19    6.00
   5   5 -11   56.29    5.90
  -5  -5  11   59.59    5.60
   5  -5 -11   62.19    5.60
   5   5  11   65.29    5.90
  -5   5 -11   53.89    5.70
   5   6 -11  161.28    9.90
  -5   6  11  153.28    9.90
   5  -6  11  145.09    9.50
   5  -6 -11  134.49    9.40
  -5   6 -11  134.59    9.50
  -5  -6  11  163.08    9.90
   5   6  11  165.98    9.70
  -5   7  11   13.70    4.80
   5  -7  11    7.50    4.10
   5   7 -11    9.60    4.60
  -5   7 -11    8.00    4.30
   5   7  11    7.30    4.40
   5  -7 -11    8.90    4.70
  -5  -7  11   13.10    4.60
   5   8 -11   25.90    6.50
  -5   8  11   29.00    5.90
  -5   8 -11   16.60    5.30
   5   8  11   19.90    5.90
   5  -8 -11   23.80    5.50
   5   9 -11    4.00    5.90
  -5   9  11    0.20    5.90
   5  -9 -11    3.40    6.40
  -5   9 -11    2.40    6.60
  -5   0  12   -0.80    2.80
   5   0 -12    1.00    2.80
   5   0 -12    0.20    2.90
  -5   0 -12    1.90    3.10
   5   0  12   -0.20    3.10
   5   1 -12  189.98    9.90
  -5   1  12  145.19    9.70
  -5  -1 -12  184.88   10.10
  -5  -1  12  189.28    9.90
  -5  -1  12  166.68    9.50
   5   1  12  166.08   10.10
  -5   1 -12  161.58    9.80
   5  -1 -12  166.18    9.60
  -5  -2 -12  204.68   11.80
   5  -2  12  215.18   11.70
  -5   2  12  198.28   11.80
   5   2 -12  236.78   11.70
   5  -2 -12  199.68   11.30
  -5  -2  12  220.08   11.50
  -5   2 -12  207.68   11.80
  -5  -2  12  216.48   11.20
   5   2  12  223.78   11.80
   5  -3  12  196.78   11.20
  -5  -3 -12  193.68   11.50
  -5   3  12  206.98   11.40
   5   3 -12  221.38   11.50
  -5  -3  12  223.98   11.40
  -5   3 -12  195.88   11.50
   5  -3 -12  190.88   11.20
   5   3  12  192.58   11.40
   5  -4  12   25.20    4.40
  -5   4  12   15.00    4.10
   5   4 -12   21.80    4.40
  -5  -4 -12   19.70    4.40
   5  -4 -12   23.80    4.30
  -5  -4  12   19.00    3.90
   5   4  12   23.50    4.30
  -5   4 -12   14.60    4.10
   5   5 -12   24.10    4.80
  -5   5  12   11.90    4.70
   5  -5  12   12.30    3.70
   5  -5 -12   24.40    4.20
   5   5  12   12.20    4.20
  -5  -5  12   22.50    4.70
  -5   5 -12   11.20    4.20
   5   6 -12   37.30    5.70
  -5   6  12   29.80    5.50
   5  -6  12   36.90    5.30
   5  -6 -12   28.70    4.90
  -5   6 -12   30.90    5.30
   5   6  12   31.10    5.60
   5   7 -12   11.20    5.40
   5  -7  12    6.50    4.80
  -5   7  12    3.40    5.00
   5   7  12    3.10    5.20
  -5   7 -12    4.70    4.80
   5  -7 -12    6.20    4.60
  -5   8  12   26.90    7.10
   5   8 -12   11.70    6.30
  -5   8 -12   22.80    6.10
   5  -8 -12   27.10    6.70
   5   8  12   25.90    6.70
   5   0  13   -1.30    3.50
  -5   0 -13    1.30    3.40
   5   0 -13   -1.50    2.60
   5   0 -13    2.30    3.20
  -5   0  13    0.10    2.80
  -5  -1 -13  150.18    9.60
  -5   1  13  152.78    9.70
   5  -1  13  170.78    9.80
   5   1 -13  159.88    9.70
  -5  -1  13  160.88    9.40
  -5  -1  13  179.98    9.60
  -5   1 -13  172.68    9.90
   5  -1 -13  169.58    9.30
   5   1  13  146.69    9.80
   5  -2  13  126.49    8.30
  -5  -2 -13  135.49    8.30
  -5   2  13  115.29    8.20
   5   2 -13  135.19    8.30
   5  -2 -13  132.09    8.20
  -5  -2  13  131.99    8.70
  -5   2 -13  106.39    8.30
  -5  -2  13  132.59    8.50
   5   2  13  121.29    8.30
  -5  -3 -13    2.50    4.10
   5   3 -13    4.00    3.80
   5  -3  13    0.50    3.40
  -5   3  13   -1.50    3.40
  -5   3 -13    4.10    3.80
   5  -3 -13   -0.40    3.40
   5   3  13   -0.40    3.50
  -5   4  13   35.60    5.20
   5   4 -13   43.40    5.80
   5  -4  13   43.50    5.20
  -5   4 -13   36.60    5.50
   5   4  13   35.40    5.30
   5  -4 -13   37.50    5.20
  -5   5  13   23.20    5.30
   5  -5  13   36.10    5.40
   5   5 -13   36.40    5.60
   5  -5 -13   29.90    4.90
  -5   5 -13   36.20    5.60
   5   5  13   27.30    5.10
   5  -6  13   16.40    5.10
  -5   6  13   31.30    6.40
   5   6 -13   33.50    6.10
  -5   6 -13   20.40    5.30
   5  -6 -13   18.80    5.30
   5   6  13   19.60    5.20
  -5   7  13   28.40    7.00
   5   7 -13   23.20    6.40
   5  -7  13   27.10    6.50
   5   7  13   19.90    6.30
   5  -7 -13   28.70    5.90
  -5   7 -13   22.20    6.00
  -5   8 -13   31.80    6.90
   5   8  13   33.90    7.10
   5  -8 -13   21.20    7.30
  -5   0  14    0.60    3.30
  -5   0 -14   -0.40    3.60
   5   0  14    2.80    3.60
   5   0 -14    0.40    3.60
  -5   1  14    1.40    3.40
   5   1 -14   -0.70    3.30
  -5  -1 -14   -0.50    3.50
   5  -1  14   -0.40    3.40
   5   1  14    0.50    3.50
  -5  -1  14    2.40    3.60
  -5   1 -14    1.70    3.80
   5  -1 -14    0.30    3.50
  -5   2  14    2.60    4.10
  -5  -2 -14    0.70    4.20
   5  -2  14    0.20    3.60
   5   2 -14    1.50    3.80
   5  -2 -14    0.90    3.70
   5   2  14    1.20    3.50
  -5   2 -14    2.80    3.90
   5   3 -14   47.30    6.20
  -5   3  14   38.70    5.50
  -5  -3 -14   45.60    6.00
   5  -3  14   46.60    5.80
   5   3  14   40.90    5.60
   5  -3 -14   49.60    5.50
  -5   3 -14   36.20    5.60
   5  -4  14   10.80    4.20
  -5   4  14    9.00    5.00
   5   4 -14    7.00    4.50
  -5   4 -14   15.00    4.80
   5  -4 -14    8.00    3.90
   5   4  14    8.10    4.50
  -5   5  14    8.20    5.50
   5  -5  14    7.80    4.40
   5   5 -14   11.20    5.20
  -5   5 -14   10.90    5.20
   5   5  14    8.20    5.30
   5  -5 -14    9.30    5.00
   5   6 -14   -4.80    5.40
   5  -6  14   -3.40    5.10
  -5   6  14   -5.00    6.10
   5   6  14    3.70    5.80
   5  -6 -14    2.00    4.80
  -5   6 -14   -3.20    5.20
  -5   7  14    0.10    6.80
   5   7 -14   -0.10    6.90
   5   7  14    0.60    6.60
   5  -7 -14    3.20    6.30
  -5   7 -14   -4.50    5.70
   5   0  15   -0.60    3.70
  -5   0  15    0.60    4.10
  -5   0 -15   -1.70    4.50
  -5   1  15   47.10    5.60
   5  -1  15   58.49    6.50
   5   1 -15   56.69    6.30
  -5  -1 -15   50.99    6.20
  -5   1 -15   40.90    5.90
  -5  -1  15   47.00    5.40
   5   1  15   43.10    5.70
  -5  -2 -15   -1.90    4.50
   5  -2  15    3.60    4.60
  -5   2  15   12.70    4.50
   5   2 -15    3.20    4.60
   5   2  15    2.60    4.20
  -5   2 -15    7.60    4.60
  -5   3  15   17.50    4.90
   5  -3  15   21.80    5.50
   5   3 -15   17.10    5.00
   5   3  15   11.90    5.00
  -5   3 -15   23.60    5.50
  -5   4  15    8.80    5.60
   5   4 -15    5.40    5.20
   5  -4  15   12.30    5.40
  -5   4 -15    9.30    5.30
   5  -4 -15    9.80    5.10
   5   4  15    6.10    5.00
   5  -5  15   10.00    5.10
   5   5 -15    8.30    6.40
  -5   5  15    7.40    5.60
   5   5  15    4.20    5.30
  -5   5 -15    8.90    5.90
   5  -5 -15    9.00    5.50
   5  -6  15   29.80    6.90
  -5   6  15   24.40    6.80
   5   6 -15   32.20    7.10
   5   6  15   31.10    6.90
  -5   6 -15   33.00    7.20
   5  -6 -15   31.90    6.40
  -5   0  16    0.50    4.20
   5   0  16    0.40    4.30
  -5   0 -16   -2.20    5.10
  -5  -1 -16    0.60    4.40
  -5   1  16   -2.50    4.80
   5  -1  16    0.70    5.30
  -5   1 -16    0.40    5.40
   5   1  16   -4.30    4.40
  -5  -2 -16    1.40    5.20
  -5   2  16   -1.20    4.70
   5  -2  16   -2.20    4.60
   5   2 -16    3.00    5.40
  -5   2 -16    4.50    5.70
   5   2  16    4.70    5.70
   5  -3  16   20.90    6.10
   5   3 -16   23.70    5.80
  -5   3  16    9.30    5.40
  -5   3 -16   13.40    6.40
   5   3  16   14.00    5.60
  -5   4  16   20.30    6.20
   5   4 -16   19.80    6.20
   5  -4  16   21.40    6.60
  -5   4 -16   19.40    6.40
   5   4  16   24.30    6.90
   5   5 -16    2.20    6.10
  -5   5  16    5.00    7.90
   5  -5  16   10.70    6.70
   5   5  16    7.60    6.90
  -5   0  17   -0.40    5.00
  -5   0 -17    1.20    5.50
   5   0  17   -1.30    5.20
   5  -1  17    9.90    6.10
  -5   1  17   14.80    5.50
  -5  -1 -17   16.70    5.70
  -5   1 -17   12.20    6.00
   5   1  17    6.20    6.20
   5  -2  17    5.40    6.40
  -5   2  17    2.70    5.50
   5   2  17    1.30    5.80
  -5   2 -17    3.20    6.60
  -5   3  17    5.60    6.10
   5  -3  17   12.30    6.70
   5   3 -17    3.70    6.00
  -5   3 -17    7.10    6.30
  -6   0   0   71.99    3.80
  -6   0   0   69.89    3.70
  -6   0   0   65.99    3.80
  -6  -1   0  664.73   31.40
  -6   1   0  687.43   31.30
   6   1   0  710.03   31.10
  -6   1   0  678.53   31.40
  -6  -1   0  688.53   31.30
  -6   1   0  677.73   31.30
   6  -2   0  188.38    9.60
  -6   2   0  203.68    9.50
  -6  -2   0  200.78    9.70
   6   2   0  201.88    9.90
   6   2   0  204.28    9.30
  -6  -3   0   12.30    1.90
   6   3   0   13.40    1.30
  -6   3   0   11.20    2.00
   6  -3   0   13.60    1.90
   6   3   0   14.70    2.10
  -6   3   0   14.00    1.50
  -6   4   0  366.26   18.50
  -6  -4   0  379.76   18.50
   6  -4   0  373.56   18.30
   6   4   0  397.16   17.70
   6   4   0  393.76   18.60
  -6   4   0  409.16   18.00
   6   5   0  768.42   35.40
  -6   5   0  756.82   35.40
  -6   5   0  767.02   34.70
   6   5   0  799.02   34.70
   6  -5   0  711.83   35.10
  -6  -5   0  747.13   35.30
  -6  -6   0  133.29    7.70
   6   6   0  133.89    7.70
   6  -6   0  128.89    7.70
  -6   6   0  133.59    7.90
  -6  -7   0  136.29    8.90
   6  -7   0  151.18    8.90
   6   7   0  152.18    8.70
  -6   7   0  158.08    8.90
  -6   8   0  120.39    7.90
  -6  -8   0  119.19    7.90
   6  -8   0  117.69    7.80
   6   8   0  117.89    7.70
  -6  -9   0  123.39    8.70
  -6   9   0  128.59    8.70
   6  -9   0  121.19    8.50
   6   9   0  131.09    9.00
   6  10   0    6.60    4.80
   6 -10   0    5.30    4.20
  -6  10   0    5.30    4.80
  -6 -10   0    2.00    4.30
  -6  11   0   -0.40    5.70
   6 -11   0    3.20    5.70
  -6 -11   0    2.60    5.40
  -6   0   1  310.27   14.60
  -6   0  -1  307.07   14.50
  -6   0  -1  304.27   14.40
  -6   0   1  317.17   14.50
  -6   0   1  312.67   14.60
  -6   0  -1  317.77   14.60
   6   1  -1   72.49    4.20
  -6   1   1   69.79    3.80
  -6   1   1   71.69    4.00
  -6  -1  -1   65.99    4.10
  -6   1   1   72.29    4.00
  -6  -1  -1   69.79    3.90
  -6   1  -1   71.49    4.00
  -6  -1   1   75.29    4.00
  -6   1  -1   67.49    3.80
   6   1   1   74.89    3.80
  -6  -1   1   73.19    3.70
  -6   1  -1   78.89    4.00
   6  -2   1 1777.82   78.79
  -6  -2  -1 1708.83   78.89
   6   2  -1 1804.32   78.49
   6   2  -1 1760.22   79.09
  -6  -2  -1 1707.43   79.09
  -6   2   1 1699.13   78.99
  -6   2   1 1741.93   78.69
   6  -2  -1 1710.33   78.89
  -6   2  -1 1766.92   78.79
   6   2   1 1723.83   78.59
  -6   2  -1 1765.02   78.99
  -6  -2   1 1744.43   78.99
  -6   3   1  425.06   19.00
  -6  -3  -1  412.16   19.50
   6  -3   1  411.56   19.30
   6   3  -1  411.66   19.60
  -6   3   1  402.86   19.60
  -6  -3   1  420.26   19.50
  -6   3  -1  418.36   19.20
   6   3   1  411.36   19.00
   6   3   1  418.26   19.60
   6  -3  -1  416.76   19.50
   6   4  -1  233.88   11.40
  -6   4   1  205.68   11.20
  -6  -4  -1  207.18   11.10
  -6   4   1  233.98   10.60
   6  -4   1  223.38   11.00
   6  -4  -1  218.88   11.20
   6   4   1  226.68   11.30
  -6   4  -1  229.98   10.80
  -6  -4   1  224.98   11.30
   6   4   1  238.48   10.60
   6  -5   1  115.29    6.60
  -6   5   1  109.59    6.70
  -6   5   1  129.29    5.90
  -6  -5  -1  113.69    6.70
   6   5  -1  121.29    7.00
   6   5   1  122.49    6.00
  -6  -5   1  112.29    6.70
  -6   5  -1  119.59    6.20
   6  -5  -1   98.69    6.50
  -6   5  -1  104.79    6.70
   6   5   1  125.39    6.80
  -6   6   1   89.49    5.90
  -6  -6  -1   88.99    5.90
   6  -6   1   77.99    5.60
   6   6  -1  105.19    6.40
  -6  -6   1   82.49    5.80
   6   6   1   91.29    5.90
  -6   6  -1   94.19    5.30
  -6   6  -1  103.89    6.10
   6  -6  -1   86.19    5.80
   6  -7   1  126.69    7.40
  -6   7   1  107.29    7.20
  -6  -7  -1  124.49    7.30
   6   7  -1   99.69    7.10
   6   7   1  114.79    7.10
  -6   7  -1  111.89    7.50
   6  -7  -1  129.49    7.30
  -6  -7   1   92.79    7.10
   6   8  -1   69.59    6.50
  -6  -8  -1   84.29    6.20
  -6   8   1   65.99    6.00
   6  -8   1   87.49    6.50
  -6   8  -1   73.39    6.10
   6  -8  -1   74.79    6.60
  -6  -8   1   68.29    6.10
   6   8   1   70.39    5.90
   6   9  -1   -2.70    4.00
   6  -9   1   -1.60    3.80
  -6  -9  -1   -0.10    3.40
  -6   9   1    2.40    4.20
  -6   9  -1    0.80    3.60
  -6  -9   1   -3.40    3.80
   6   9   1   -0.60    3.50
   6  -9  -1    3.40    4.10
  -6 -10  -1   52.09    6.50
   6  10  -1   69.99    7.00
  -6  10   1   53.19    6.80
   6 -10   1   61.09    6.50
  -6  10  -1   67.49    6.80
   6 -10  -1   56.39    6.50
  -6 -10   1   61.59    7.10
   6  10   1   47.80    8.10
  -6 -11  -1   35.00    7.00
   6 -11   1   33.00    6.70
  -6  11   1   40.40    6.60
   6 -11  -1   29.60    6.20
  -6  11  -1   33.50    7.00
  -6 -11   1   46.70    7.40
  -6   0  -2  373.46   17.40
   6   0   2  376.76   17.30
  -6   0   2  379.66   17.20
  -6   0   2  371.86   17.40
   6   0  -2  369.66   17.30
  -6   0  -2  358.86   17.00
   6   1  -2  587.84   27.90
  -6   1   2  602.24   27.90
  -6  -1  -2  596.44   27.90
  -6  -1  -2  626.14   27.70
  -6   1   2  594.74   27.80
  -6  -1   2  609.84   27.50
  -6   1  -2  613.14   27.60
   6  -1  -2  594.44   27.70
  -6   1  -2  609.84   27.90
  -6  -1   2  618.14   27.90
  -6   1  -2  588.14   27.80
   6   1   2  624.54   27.70
  -6  -2  -2  193.28    9.40
  -6  -2  -2  194.08    9.60
  -6   2   2  190.78    9.50
  -6   2   2  199.38    9.10
   6   2  -2  172.58    9.50
   6  -2   2  199.28    9.20
  -6   2  -2  201.38    9.60
  -6  -2   2  202.78    8.90
   6   2   2  186.88    9.20
  -6  -2   2  192.28    9.50
  -6   2  -2  187.48    9.40
   6  -2  -2  186.58    9.50
  -6  -3  -2   67.59    4.40
   6   3  -2   84.29    4.80
  -6   3   2   79.79    4.70
  -6  -3  -2   85.39    4.70
   6  -3   2   67.99    4.20
  -6   3   2   82.79    3.90
   6  -3  -2   70.99    4.60
  -6   3  -2   85.79    4.40
   6   3   2   71.89    4.10
  -6   3  -2   70.79    4.60
  -6  -3   2   86.09    4.70
   6  -4   2  295.77   14.00
   6   4  -2  316.27   14.40
  -6   4   2  292.07   13.40
  -6   4   2  276.07   14.30
  -6  -4  -2  307.87   14.30
   6   4   2  275.47   14.20
  -6  -4   2  294.87   14.30
  -6   4  -2  309.27   14.00
   6   4   2  295.37   13.70
  -6   4  -2  285.47   14.30
   6  -4  -2  271.87   14.20
   6   5  -2  330.07   16.20
   6  -5   2  313.07   15.80
  -6  -5  -2  333.97   16.10
  -6   5   2  314.97   16.10
  -6  -5   2  307.17   16.10
  -6   5  -2  327.37   16.10
  -6   5  -2  339.37   15.70
   6   5   2  356.56   16.20
   6   5   2  342.57   15.50
   6  -5  -2  328.57   16.10
   6  -6   2   52.49    4.40
  -6  -6  -2   61.29    4.80
  -6   6   2   61.29    5.20
   6   6  -2   78.39    5.50
  -6  -6   2   54.29    4.70
  -6   6  -2   60.09    4.90
   6  -6  -2   73.79    5.00
  -6   6  -2   67.69    4.30
   6   6   2   70.19    5.10
  -6   7   2  135.19    7.70
  -6  -7  -2  124.19    7.60
   6  -7   2  126.89    7.60
   6   7  -2  114.29    7.60
   6   7   2  121.29    7.60
  -6  -7   2  111.69    7.70
  -6   7  -2  121.59    7.60
   6  -7  -2  116.39    7.60
  -6   7  -2  114.39    7.00
  -6   8   2   -1.90    3.40
   6  -8   2   -0.70    3.20
   6   8  -2    1.30    3.20
  -6  -8  -2    1.90    3.40
   6   8   2    0.00    3.00
  -6   8  -2    0.20    3.10
   6  -8  -2    0.40    3.50
  -6  -8   2   -0.80    2.90
  -6  -9  -2   88.19    6.90
   6  -9   2   83.79    6.70
  -6   9   2   78.39    7.40
   6   9  -2   80.59    7.30
  -6  -9   2   70.59    6.70
  -6   9  -2   76.99    7.30
   6   9   2   75.99    6.60
   6  -9  -2   74.09    6.80
   6  10  -2   11.50    4.70
  -6 -10  -2   12.50    4.60
   6 -10   2    7.40    4.60
  -6  10   2    7.10    4.60
  -6  10  -2    7.10    5.10
  -6 -10   2    5.20    4.90
   6 -10  -2    5.20    5.00
  -6  11   2   90.69    9.50
  -6 -11  -2   85.59    8.70
   6 -11   2   79.29    8.30
   6  11  -2   65.99    8.50
   6 -11  -2   66.59    7.90
  -6 -11   2   75.39    8.20
   6   0  -3  513.75   23.90
  -6   0   3  504.05   24.00
   6   0   3  520.85   24.00
  -6   0  -3  511.55   23.60
  -6   0   3  539.45   23.90
  -6   0  -3  527.15   24.10
   6  -1   3  291.77   13.80
  -6   1   3  301.57   13.80
   6   1  -3  285.07   13.70
  -6  -1  -3  281.27   13.80
  -6  -1  -3  292.77   13.40
  -6   1   3  286.77   13.70
   6  -1   3  287.17   13.30
   6  -1  -3  274.57   13.40
  -6  -1   3  306.27   13.40
  -6  -1   3  292.27   13.80
  -6   1  -3  283.67   13.70
   6   1   3  280.67   13.60
  -6   2   3 1702.23   78.19
  -6  -2  -3 1700.73   77.99
   6   2  -3 1733.23   78.29
   6  -2   3 1772.02   77.79
  -6  -2  -3 1697.53   78.29
   6  -2  -3 1788.12   77.79
   6   2   3 1699.73   77.99
  -6   2  -3 1681.53   78.29
  -6   2  -3 1718.23   78.19
   6  -2  -3 1756.42   78.29
  -6  -2   3 1672.03   78.29
  -6  -2   3 1763.32   77.69
   6   3  -3  746.33   35.20
  -6  -3  -3  775.72   35.00
  -6  -3  -3  723.63   35.10
  -6   3   3  752.92   35.20
   6  -3   3  792.42   34.80
   6  -3  -3  784.42   34.40
  -6   3  -3  769.92   35.20
  -6  -3   3  761.62   35.20
   6   3   3  762.42   34.80
  -6   3  -3  747.93   35.00
   6  -3  -3  748.53   35.10
   6  -4   3   10.90    1.80
  -6  -4  -3   16.70    2.30
  -6  -4  -3   11.10    2.20
  -6   4   3   11.90    2.40
   6   4  -3   11.60    2.40
  -6  -4   3   11.10    2.10
  -6   4  -3   12.90    2.20
  -6   4  -3   10.20    2.20
   6  -4  -3    8.00    2.00
   6   4   3    8.70    1.70
  -6  -5  -3  141.29    7.70
  -6   5   3  141.19    7.80
   6   5  -3  138.99    7.80
   6  -5   3  138.09    7.40
  -6   5  -3  135.99    7.70
   6  -5  -3  135.69    7.70
   6   5   3  146.59    7.80
  -6  -5   3  135.59    7.70
  -6   5  -3  140.79    7.40
   6   5   3  130.69    7.20
   6   6  -3   74.49    5.90
   6  -6   3   74.39    5.30
  -6  -6  -3   86.29    5.50
  -6   6   3   67.49    5.50
   6   6   3   81.39    5.60
   6  -6  -3   88.49    5.70
   6   6   3   80.39    5.00
  -6  -6   3   75.79    5.60
  -6   6  -3   70.49    5.00
  -6   6  -3   97.69    6.00
  -6  -7  -3   33.80    4.20
   6  -7   3   46.10    4.50
  -6   7   3   39.50    4.50
   6   7  -3   35.40    4.40
  -6   7  -3   42.00    4.50
   6   7   3   40.60    4.30
  -6   7  -3   38.00    3.80
  -6  -7   3   42.10    4.50
   6  -7  -3   34.50    4.30
  -6   8   3   28.90    4.70
   6   8  -3   23.40    4.20
  -6  -8  -3   22.90    4.10
   6  -8   3   27.90    4.10
   6  -8  -3   31.10    4.70
  -6   8  -3   17.70    4.00
   6   8   3   21.60    4.20
  -6  -8   3   22.00    4.10
  -6   9   3    6.00    3.90
   6   9  -3    7.00    4.10
  -6  -9  -3    3.00    3.60
   6  -9   3   13.50    4.30
   6   9   3    6.60    3.80
  -6   9  -3    5.90    4.30
   6  -9  -3    5.30    3.80
  -6  -9   3    4.10    3.60
   6  10  -3   -4.90    5.00
  -6  10   3    1.20    4.40
  -6 -10  -3    1.50    4.30
   6 -10   3    3.00    4.10
  -6 -10   3    1.40    4.80
   6 -10  -3    0.30    4.40
  -6  10  -3   -2.20    4.80
  -6 -11  -3    3.60    6.00
  -6  11   3    1.10    5.40
   6  11  -3   -0.30    6.20
   6 -11   3    5.10    6.00
  -6 -11   3    6.20    6.20
   6 -11  -3    1.60    5.40
   6   0  -4  340.07   16.40
  -6   0   4  363.26   16.70
   6   0   4  338.37   16.50
  -6   0  -4  351.86   16.00
  -6   0  -4  350.46   16.60
  -6   0   4  365.36   16.40
   6  -1   4 1078.99   49.10
   6  -1   4 1103.99   48.40
  -6   1   4 1038.50   49.10
  -6  -1  -4 1105.99   48.70
   6   1  -4 1029.30   49.00
  -6  -1  -4 1017.50   49.10
  -6   1   4 1087.39   49.00
  -6  -1   4 1052.79   49.10
   6  -1  -4 1106.79   48.70
   6   1   4 1056.49   48.90
  -6   1  -4 1087.79   49.10
  -6  -1   4 1112.89   48.70
  -6  -2  -4  268.77   13.50
   6  -2   4  275.67   12.80
  -6   2   4  281.67   13.40
   6  -2   4  280.87   13.50
   6   2  -4  253.97   13.40
  -6  -2  -4  299.67   13.10
  -6  -2   4  297.57   12.80
  -6   2  -4  281.67   13.40
  -6  -2   4  264.47   13.40
   6  -2  -4  276.07   12.80
   6   2   4  272.57   13.30
   6  -2  -4  274.57   13.50
   6  -3   4   37.40    2.50
   6  -3   4   39.50    3.10
   6   3  -4   36.00    3.40
  -6   3   4   37.10    3.30
  -6  -3  -4   31.00    2.80
  -6  -3  -4   35.30    3.10
  -6  -3   4   40.70    3.20
  -6   3  -4   35.00    2.90
   6   3   4   37.20    2.90
   6  -3  -4   33.80    3.10
  -6   4   4  260.87   12.90
   6   4  -4  255.27   13.00
  -6  -4  -4  253.97   12.90
  -6  -4  -4  267.77   12.60
   6  -4   4  255.07   12.30
   6  -4  -4  269.97   13.00
   6   4   4  266.07   12.50
  -6  -4   4  239.68   12.80
  -6   4  -4  260.27   12.60
  -6   4  -4  254.17   12.80
  -6   5   4   63.59    4.70
   6   5  -4   67.69    4.80
   6  -5   4   55.99    4.00
  -6  -5  -4   57.29    4.40
  -6  -5  -4   59.79    4.30
  -6  -5   4   62.89    4.60
   6   5   4   58.99    4.10
  -6   5  -4   64.99    4.40
   6  -5  -4   63.69    4.80
  -6   5  -4   55.59    4.80
  -6   6   4   53.99    5.00
   6   6  -4   51.09    4.70
   6  -6   4   44.60    4.00
  -6  -6  -4   49.50    4.60
  -6   6  -4   45.30    4.70
   6   6   4   49.10    4.00
  -6   6  -4   46.30    4.20
   6   6   4   50.49    4.20
  -6  -6   4   46.80    4.50
   6  -6  -4   43.10    4.40
  -6   7   4   69.79    5.90
   6   7  -4   77.79    6.00
   6  -7   4   78.59    5.60
  -6  -7  -4   69.89    5.70
   6  -7  -4   81.59    6.00
  -6   7  -4   75.99    5.50
  -6   7  -4   82.99    5.90
  -6  -7   4   67.29    5.80
   6   7   4   71.19    5.50
   6  -8   4   46.40    4.80
   6   8  -4   40.00    5.10
  -6  -8  -4   38.20    5.00
  -6   8   4   37.90    5.00
   6  -8  -4   37.30    5.00
   6   8   4   53.39    5.30
  -6  -8   4   41.40    5.00
  -6   8  -4   41.30    5.10
  -6   8  -4   42.10    5.10
   6  -9   4   18.00    4.60
   6   9  -4   19.50    4.70
  -6   9   4   16.40    4.80
  -6  -9  -4   20.90    4.50
  -6   9  -4   19.20    4.80
   6  -9  -4   21.60    4.50
  -6  -9   4   19.10    4.50
   6  10  -4   59.79    7.20
  -6  10   4   90.49    8.30
  -6 -10  -4   68.89    7.70
   6 -10  -4   63.49    7.60
  -6  10  -4   84.29    8.10
  -6 -10   4   76.69    7.70
  -6 -11  -4   51.09    7.40
  -6  11   4   52.69    7.30
   6  11  -4   42.80    7.80
  -6 -11   4   47.70    7.80
   6 -11  -4   46.50    7.40
  -6   0  -5 2093.89   96.69
  -6   0   5 2155.88   96.49
  -6   0  -5 2191.68   95.99
  -6   0   5 2123.09   96.69
   6   0   5 2090.19   96.59
   6   0  -5 2139.29   96.49
   6  -1   5  152.18    8.10
  -6  -1  -5  155.88    8.20
  -6   1   5  155.78    8.00
  -6   1   5  149.79    8.10
   6   1  -5  155.78    8.00
  -6  -1  -5  171.58    7.60
  -6   1  -5  160.18    8.10
  -6  -1   5  153.68    8.10
  -6  -1   5  162.18    7.70
   6  -1  -5  158.08    7.70
   6   1   5  150.78    8.00
   6  -2   5  749.13   33.70
  -6  -2  -5  736.83   34.50
   6  -2   5  727.63   34.40
  -6  -2  -5  760.62   34.00
  -6   2   5  736.43   34.40
   6   2  -5  746.83   34.40
  -6   2  -5  750.22   34.40
  -6  -2   5  731.83   34.40
   6  -2  -5  760.92   34.50
   6   2   5  719.53   34.30
  -6  -2   5  765.32   33.90
   6  -2  -5  751.02   33.80
   6  -3   5   14.70    2.30
  -6  -3  -5   20.30    2.10
   6  -3   5   16.40    1.60
  -6   3   5   16.90    2.40
   6   3  -5   13.20    2.40
  -6  -3  -5   11.80    2.50
   6  -3  -5   17.70    2.40
  -6  -3   5   14.60    2.40
  -6   3  -5   18.30    2.40
   6   3   5   18.00    2.30
  -6  -3   5   17.10    1.60
   6  -4   5  208.58   10.40
  -6  -4  -5  229.58   10.90
   6  -4   5  217.78   11.00
  -6   4   5  212.68   11.10
   6   4  -5  203.68   11.10
  -6  -4  -5  219.28   11.10
   6   4   5  221.68   10.90
   6  -4  -5  218.68   11.10
  -6  -4   5  205.08   11.10
  -6   4  -5  235.78   11.00
   6   5  -5  116.59    6.90
  -6  -5  -5   91.29    6.30
  -6   5   5  107.49    6.60
  -6  -5  -5  107.69    6.30
   6  -5   5  102.09    5.90
   6   5   5   96.89    6.10
  -6  -5   5  117.79    6.60
  -6   5  -5  104.89    6.20
   6  -5  -5  115.59    6.60
  -6   6   5   29.20    3.90
   6   6  -5   36.60    4.20
  -6  -6  -5   33.60    3.70
   6  -6   5   32.90    3.40
   6   6   5   30.50    3.50
  -6  -6   5   37.00    4.30
   6   6   5   36.40    3.80
  -6   6  -5   40.90    4.00
   6  -6  -5   26.30    3.80
  -6   6  -5   34.70    3.90
  -6   7   5  110.69    7.20
   6   7  -5  106.69    7.20
   6  -7   5   85.99    6.50
  -6  -7  -5  101.19    6.80
  -6   7  -5   91.09    6.70
   6  -7  -5  114.99    7.20
  -6  -7   5  114.59    7.20
   6   7   5  100.19    6.90
  -6   7  -5  105.09    6.90
   6   7   5   97.49    8.30
  -6   8   5   16.20    4.50
  -6  -8  -5   10.80    3.60
   6   8  -5    8.00    3.80
  -6   8  -5   15.00    3.80
   6  -8  -5   10.00    3.80
  -6   8  -5   15.80    4.20
  -6  -8   5   12.10    3.80
   6   8   5   11.70    3.50
   6   9  -5    8.40    4.30
  -6   9   5   11.00    4.40
  -6  -9  -5   11.90    4.10
   6  -9  -5   18.70    4.60
  -6  -9   5   13.20    4.30
  -6   9  -5   17.40    4.30
  -6  10   5    6.60    5.50
   6  10  -5   11.00    5.80
  -6 -10  -5    6.20    4.80
  -6 -10   5    6.10    5.40
  -6  10  -5    5.30    6.40
   6 -10  -5    4.20    4.90
   6  11  -5   15.10    6.50
  -6 -11  -5   10.20    5.90
  -6  11   5    7.60    6.60
  -6 -11   5   10.10    6.10
   6 -11  -5   11.00    6.70
  -6   0   6   94.19    5.80
   6   0   6  105.19    5.90
  -6   0  -6   99.99    5.80
  -6   0   6  107.19    5.60
   6   0  -6  101.59    5.50
  -6   1   6  307.57   15.10
   6   1  -6  309.17   14.90
   6  -1   6  307.17   15.00
  -6  -1  -6  335.57   14.40
  -6   1   6  314.87   14.90
  -6  -1  -6  302.87   15.10
  -6  -1   6  308.17   14.60
   6  -1  -6  315.07   14.60
   6   1   6  291.87   14.90
  -6   1  -6  304.77   15.10
  -6  -1   6  317.07   15.10
  -6   2   6  783.72   36.10
  -6  -2  -6  768.92   36.20
   6  -2   6  798.62   36.20
  -6  -2  -6  811.82   35.70
   6   2  -6  775.32   36.10
   6  -2  -6  792.32   36.20
  -6  -2   6  776.02   36.20
  -6   2  -6  759.32   36.10
   6   2   6  753.12   36.00
   6  -2  -6  778.62   35.50
  -6  -2   6  795.12   35.60
   6  -3   6    4.20    1.90
   6   3  -6    0.30    1.90
  -6   3   6    6.50    2.30
  -6  -3  -6    3.50    1.60
  -6  -3  -6    1.60    2.20
   6  -3  -6   -0.30    1.80
   6   3   6    0.70    1.70
  -6   3  -6    5.00    2.10
  -6  -3   6    1.70    1.80
  -6  -3   6    3.20    1.20
  -6   4   6   -0.90    2.10
   6  -4   6    1.20    2.00
  -6  -4  -6    2.60    2.00
   6   4  -6    2.60    2.30
  -6  -4  -6    0.50    1.80
   6  -4  -6    0.40    2.00
  -6  -4   6    0.50    2.00
  -6   4  -6   -0.70    2.30
   6   4   6    0.50    2.00
  -6  -5  -6   67.49    4.70
   6  -5   6   67.49    4.90
  -6  -5  -6   70.69    4.90
   6   5  -6   71.89    5.30
  -6   5   6   73.89    5.30
  -6  -5   6   70.99    5.10
  -6   5  -6   68.49    5.20
   6  -5  -6   79.39    5.30
   6   5   6   53.09    4.50
   6  -6   6   20.20    3.20
  -6  -6  -6   13.90    3.20
  -6   6   6   15.60    3.60
   6   6  -6   19.20    4.00
  -6  -6  -6   17.60    3.50
   6   6   6   15.40    3.20
  -6  -6   6   22.00    3.40
  -6   6  -6   11.40    2.90
   6  -6  -6   18.40    3.50
  -6   7   6   23.60    4.30
   6  -7   6   30.30    4.20
  -6  -7  -6   30.30    4.00
   6   7  -6   29.60    4.50
   6  -7  -6   29.90    4.40
   6   7   6   43.70    4.30
  -6   7  -6   32.70    4.40
  -6  -7   6   31.40    4.40
   6   7   6   46.40    4.50
   6   8  -6   -0.70    3.60
  -6  -8  -6    1.70    3.60
   6  -8   6    2.80    3.40
  -6   8   6    1.80    3.70
  -6  -8   6    0.40    3.80
  -6   8  -6    1.80    3.70
   6  -8  -6    2.30    3.50
   6  -9   6   67.49    6.90
   6   9  -6   70.89    7.30
  -6   9   6   84.99    8.10
  -6  -9  -6   78.09    6.90
   6  -9  -6   78.59    8.00
  -6  -9   6   80.09    7.90
  -6 -10  -6   10.30    5.50
   6  10  -6   11.50    6.00
  -6  10   6   10.50    5.30
   6 -10  -6    8.00    5.70
  -6 -10   6    7.40    5.70
  -6 -11  -6   12.60    6.30
  -6  11   6   16.70    6.60
   6  11  -6   16.40    7.00
  -6 -11   6    9.30    7.00
  -6   0   7  259.37   11.70
  -6   0  -7  213.98   11.80
  -6   0   7  245.08   12.00
   6   0   7  228.98   11.90
   6   0  -7  239.28   11.60
  -6   1   7    9.30    2.20
   6   1  -7    4.60    2.00
  -6  -1  -7    4.10    2.00
  -6   1   7    3.30    2.00
  -6  -1  -7   11.10    1.30
   6  -1   7    6.50    2.00
  -6  -1   7    9.10    2.40
  -6   1  -7    7.30    2.10
   6   1   7    6.60    2.00
  -6  -1   7    6.20    1.70
   6  -1  -7    5.40    1.60
  -6   2   7  413.16   19.30
  -6  -2  -7  404.96   18.70
   6   2  -7  411.96   19.30
  -6  -2  -7  395.46   19.30
   6  -2   7  412.66   19.40
   6   2   7  399.56   19.20
  -6   2  -7  404.06   19.40
   6  -2  -7  393.06   19.30
  -6  -2   7  417.06   18.80
   6  -2  -7  404.16   18.60
  -6  -2   7  378.76   19.30
  -6  -3  -7  650.53   29.90
   6   3  -7  634.74   29.80
  -6   3   7  634.64   29.90
   6  -3   7  623.64   29.80
  -6  -3  -7  630.24   29.30
  -6  -3   7  616.64   29.80
  -6  -3   7  651.23   29.10
   6  -3  -7  631.74   29.80
   6   3   7  647.94   29.80
  -6   3  -7  632.44   29.90
  -6  -4  -7  106.19    6.60
   6   4  -7  108.29    6.80
  -6   4   7  110.79    6.80
   6  -4   7  114.19    6.60
  -6  -4  -7  113.09    6.40
   6  -4  -7  106.79    6.70
  -6   4  -7  117.49    6.70
  -6  -4   7  125.39    6.80
   6   4   7   92.99    6.40
  -6   5   7   67.59    5.40
  -6  -5  -7   79.49    5.50
   6  -5   7   66.49    5.00
   6   5  -7   73.39    5.60
  -6  -5  -7   63.49    5.00
  -6   5  -7   67.49    5.10
  -6  -5   7   62.99    5.20
   6   5   7   68.19    5.00
   6  -5  -7   72.99    5.40
  -6  -6  -7   15.90    3.50
  -6  -6  -7    7.70    3.00
  -6   6   7   10.30    3.30
   6   6  -7    8.00    3.40
   6  -6   7   10.00    3.20
  -6   6  -7    8.80    2.90
   6  -6  -7   12.60    3.30
   6   6   7    5.80    3.10
  -6  -6   7    9.70    3.10
   6   7  -7   37.00    4.90
  -6  -7  -7   34.00    4.50
   6  -7   7   27.90    4.20
  -6   7   7   24.60    4.40
   6  -7  -7   31.90    4.40
   6   7   7   34.70    4.40
  -6  -7   7   27.70    4.30
   6   7   7   34.90    4.40
  -6   7  -7   40.00    4.50
  -6  -8  -7   27.60    4.50
   6  -8   7   29.70    4.40
  -6   8   7   32.60    5.50
   6   8  -7   24.40    5.20
  -6   8  -7   33.10    4.90
  -6  -8   7   31.40    5.20
   6  -8  -7   39.50    5.20
  -6  -9  -7   15.20    4.50
   6   9  -7    9.60    5.40
  -6   9   7    9.50    5.30
   6  -9   7   12.20    4.50
   6  -9  -7   13.40    4.80
  -6  -9   7   23.10    5.00
  -6   9  -7   15.20    4.80
  -6 -10  -7   17.00    6.10
   6  10  -7   12.80    6.00
  -6  10   7   20.80    6.60
   6 -10  -7   16.80    5.90
  -6 -10   7   11.40    6.00
  -6   0   8    0.30    1.80
  -6   0   8    2.10    2.10
   6   0  -8    2.60    1.80
  -6   0  -8    0.80    2.10
   6   0   8    1.60    2.00
   6  -1   8  247.48   12.10
  -6  -1  -8  219.28   12.10
   6   1  -8  255.87   12.10
  -6   1   8  234.38   12.10
  -6   1   8  253.17   12.00
   6   1   8  232.98   12.10
  -6   1  -8  219.68   12.10
   6  -1  -8  246.88   11.60
  -6  -1   8  251.47   11.80
  -6  -1   8  227.58   12.00
  -6  -2  -8   72.39    5.30
   6  -2   8   82.69    5.50
   6   2  -8   71.19    5.30
  -6   2   8   85.69    5.50
  -6  -2  -8   87.09    5.20
  -6  -2   8   81.79    5.50
  -6  -2   8   85.79    4.70
   6  -2  -8   83.99    5.30
   6  -2  -8   74.49    4.90
  -6   2  -8   78.89    5.40
   6   2   8   76.19    5.20
   6  -3   8  598.84   28.20
  -6   3   8  581.64   28.20
  -6  -3  -8  586.14   27.70
   6   3  -8  611.24   28.30
  -6  -3  -8  598.04   28.30
  -6   3  -8  583.74   28.30
  -6  -3   8  621.04   28.30
   6   3   8  605.84   28.20
   6  -3  -8  599.64   28.30
   6   4  -8   68.09    5.30
  -6   4   8   63.49    5.20
   6  -4   8   61.19    4.90
  -6  -4  -8   77.19    5.50
  -6  -4  -8   59.79    4.50
   6   4   8   70.59    5.30
  -6   4  -8   61.49    5.00
  -6  -4   8   60.59    5.00
   6  -4  -8   63.19    5.30
  -6   5   8   64.69    5.50
  -6  -5  -8   63.69    5.50
   6  -5   8   65.99    5.00
   6   5  -8   60.99    5.50
  -6  -5  -8   64.79    4.90
  -6   5  -8   64.29    5.60
   6   5   8   65.49    5.10
   6  -5  -8   62.99    5.30
  -6  -5   8   52.99    5.10
   6  -6   8   75.19    6.20
   6   6  -8   75.49    6.30
  -6  -6  -8   83.99    5.80
  -6  -6  -8   82.79    6.30
  -6   6   8   86.99    6.40
  -6   6  -8   78.49    6.10
   6   6   8   77.99    5.90
   6  -6  -8   84.39    6.40
  -6  -6   8   78.29    6.10
   6   7  -8  133.09    9.20
  -6  -7  -8  154.08    8.80
   6  -7   8  137.09    8.90
  -6   7   8  155.08    9.40
  -6   7  -8  138.49    9.10
   6   7   8  145.89    9.10
  -6  -7   8  125.69    8.80
   6  -7  -8  147.09    9.20
  -6   8   8    9.50    4.30
   6  -8   8    5.00    3.90
   6   8  -8    6.00    4.30
  -6  -8  -8    9.20    3.90
   6  -8  -8   10.80    4.20
  -6   8  -8    5.30    4.30
  -6  -8   8    5.90    4.30
  -6   9   8   24.20    5.70
   6  -9   8   35.20    5.00
  -6  -9  -8   31.80    5.80
   6   9  -8   27.00    5.80
  -6  -9   8   36.60    6.20
  -6   9  -8   30.30    5.70
   6  -9  -8   32.40    5.70
   6  10  -8   65.59    8.20
  -6 -10  -8   77.09    8.00
  -6  10   8   54.79    7.80
   6 -10  -8   55.69    8.40
  -6 -10   8   61.09    7.50
  -6   0  -9  298.57   14.20
   6   0   9  282.57   14.10
  -6   0   9  288.57   14.00
  -6   0   9  277.07   13.80
   6   0  -9  258.57   13.60
  -6   1   9  489.15   23.60
   6   1  -9  493.85   23.60
  -6  -1  -9  505.75   23.90
   6  -1   9  529.65   23.90
  -6  -1   9  496.55   23.80
  -6   1  -9  506.25   23.90
   6  -1  -9  515.65   23.80
  -6  -1   9  496.85   23.40
   6   1   9  492.65   23.80
   6  -1  -9  474.45   23.20
   6   2  -9   81.99    5.40
  -6   2   9   70.09    5.50
  -6  -2  -9   89.69    5.60
   6  -2   9   76.29    5.40
   6   2   9   71.69    5.30
  -6  -2   9   71.99    4.70
  -6  -2   9   81.49    5.70
   6  -2  -9   81.39    5.60
  -6   2  -9   71.49    5.40
  -6   3   9   24.60    3.70
   6   3  -9   29.30    3.70
  -6  -3  -9   23.40    3.80
   6  -3   9   29.10    3.50
   6  -3  -9   29.10    3.70
   6   3   9   23.50    3.40
  -6   3  -9   23.10    3.60
  -6  -3   9   24.40    3.40
  -6  -4  -9  145.79    8.70
  -6   4   9  150.48    8.80
   6   4  -9  150.78    8.80
   6  -4   9  146.89    8.60
   6   4   9  143.89    8.70
   6  -4  -9  135.69    8.40
  -6  -4   9  164.78    8.60
  -6   4  -9  131.29    8.60
   6   5  -9    7.00    3.50
  -6  -5  -9    6.20    3.30
   6  -5   9   11.60    3.40
  -6   5   9    9.50    3.30
  -6  -5  -9    7.50    2.90
   6   5   9   12.00    3.60
  -6  -5   9   11.30    3.20
   6  -5  -9    9.40    3.30
  -6   5  -9   11.20    3.40
  -6  -6  -9  111.19    7.30
   6   6  -9   95.69    7.30
  -6  -6  -9   99.19    6.60
   6  -6   9   89.59    6.70
  -6   6   9  107.69    7.40
  -6   6  -9  105.59    7.50
  -6  -6   9   85.49    7.40
   6  -6  -9   98.49    7.60
   6   6   9   94.79    7.30
   6  -7   9   12.50    3.60
  -6  -7  -9   14.10    4.10
   6   7  -9   10.40    4.60
  -6   7   9   10.90    4.00
   6  -7  -9   11.80    4.40
   6   7   9   11.50    4.20
  -6   7  -9    9.60    3.80
  -6  -7   9   12.30    4.30
  -6  -8  -9   10.20    4.50
   6  -8   9   10.20    4.10
  -6   8   9    7.10    4.50
   6   8  -9    1.80    4.60
  -6  -8   9   13.10    4.40
  -6   8  -9    9.10    4.20
   6  -8  -9    9.30    4.60
   6   8   9    8.30    5.50
  -6   9   9   52.99    7.10
  -6  -9  -9   54.39    6.50
   6   9  -9   43.20    7.00
  -6   9  -9   50.69    6.40
   6  -9  -9   64.29    7.70
  -6  -9   9   52.29    7.00
   6  10  -9   68.39    9.60
  -6  10   9   58.89    8.90
  -6 -10  -9   70.19    8.60
  -6 -10   9   68.79    8.50
   6   0  10  152.78    8.70
  -6   0  10  149.79    8.20
   6   0 -10  137.09    8.10
  -6   0  10  151.38    8.50
  -6   0 -10  153.08    8.80
  -6  -1 -10    6.80    2.70
  -6   1  10    9.80    2.90
   6  -1  10   11.10    3.00
   6   1 -10    6.00    2.80
   6  -1 -10   10.50    2.50
   6   1  10    4.70    2.60
   6  -1 -10    9.20    2.80
  -6   1 -10   12.10    3.00
  -6  -1  10   10.10    2.80
  -6  -1  10   10.00    2.60
  -6  -2 -10   17.10    3.60
   6  -2  10   13.80    3.10
  -6   2  10   12.20    3.30
   6   2 -10   22.30    3.70
  -6  -2  10   14.90    2.70
   6   2  10   19.70    3.20
  -6  -2  10   13.70    3.30
  -6   2 -10   14.80    3.60
   6  -2 -10   19.30    3.10
   6  -3  10  466.15   22.50
   6   3 -10  488.15   22.60
  -6  -3 -10  470.25   22.50
  -6   3  10  465.35   22.50
  -6   3 -10  416.56   22.30
  -6  -3  10  484.85   22.50
   6   3  10  464.85   22.50
   6  -3 -10  431.26   22.20
   6   4 -10   40.10    4.80
  -6   4  10   53.19    5.30
   6  -4  10   41.10    4.70
  -6  -4 -10   42.00    4.70
   6   4  10   41.20    4.90
  -6   4 -10   41.20    4.90
   6  -4 -10   40.40    4.50
  -6  -4  10   44.80    4.70
   6  -5  10   55.09    5.60
   6   5 -10   54.29    5.60
  -6  -5 -10   59.99    5.40
  -6   5  10   59.59    6.10
   6   5  10   55.89    5.70
   6  -5 -10   54.19    5.40
  -6   5 -10   52.49    5.50
  -6  -5  10   57.69    5.50
  -6   6  10   65.29    6.90
   6   6 -10   73.49    6.30
   6  -6  10   53.39    5.50
   6   6  10   56.69    6.10
   6  -6 -10   56.79    6.10
  -6  -6  10   68.89    6.50
  -6   6 -10   54.49    6.00
  -6   7  10   42.80    5.80
   6  -7  10   49.80    5.50
   6   7 -10   58.09    6.40
  -6  -7  10   50.69    5.80
   6   7  10   67.49    6.50
  -6   7 -10   45.40    5.90
   6  -7 -10   53.09    6.00
  -6   8  10   20.80    5.50
  -6  -8 -10   27.80    8.30
   6   8 -10   22.90    5.90
   6  -8  10   18.80    4.90
   6  -8 -10   24.00    5.80
  -6   8 -10   18.60    5.50
  -6  -8  10   22.00    5.40
   6   8  10   22.90    5.50
   6   9 -10   48.50    8.10
  -6   9  10   44.10    7.30
  -6  -9 -10   54.39    6.80
  -6   9 -10   43.70    6.60
  -6  -9  10   63.29    7.50
   6  -9 -10   57.39    7.50
   6   0  11  817.62   38.30
   6   0 -11  794.12   37.80
  -6   0  11  861.61   38.20
  -6   0 -11  812.12   38.40
  -6   0  11  797.32   37.90
   6  -1  11   83.89    6.30
  -6  -1 -11   92.29    6.40
  -6   1  11   92.39    6.40
   6   1 -11   95.19    6.40
  -6   1 -11   93.59    6.50
  -6  -1  11   91.59    6.00
   6  -1 -11   85.69    6.30
   6   1  11   97.09    6.40
  -6  -1  11   87.89    6.30
  -6  -2 -11   56.89    5.10
  -6   2  11   45.90    4.80
   6   2 -11   54.39    4.90
   6  -2  11   52.99    5.00
  -6   2 -11   50.19    5.20
   6  -2 -11   44.30    4.60
   6   2  11   45.50    4.90
  -6  -2  11   53.09    4.40
  -6  -2  11   56.49    5.40
  -6  -3 -11   26.10    4.10
   6   3 -11   37.70    4.70
   6  -3  11   26.00    3.90
  -6   3  11   28.00    4.20
   6  -3 -11   31.90    4.00
   6   3  11   22.30    4.00
  -6   3 -11   34.10    4.40
  -6  -3  11   28.50    4.00
   6  -4  11   70.29    6.40
  -6  -4 -11   78.69    6.20
   6   4 -11   89.09    6.50
  -6   4  11   68.99    6.20
  -6   4 -11   81.59    6.90
   6   4  11   73.89    6.20
   6  -4 -11   58.49    6.20
  -6  -4  11   79.69    6.10
   6   5 -11   14.60    4.60
  -6   5  11    6.80    3.90
   6  -5  11    7.20    3.40
  -6  -5 -11   11.10    4.30
   6  -5 -11   10.80    3.60
   6   5  11    3.80    4.00
  -6   5 -11   11.40    4.00
  -6  -5  11   11.30    3.80
  -6   6  11   29.50    5.20
   6  -6  11   40.40    5.20
   6   6 -11   23.50    5.00
   6  -6 -11   41.40    5.20
  -6  -6  11   35.20    5.40
  -6   6 -11   25.90    4.90
   6   6  11   34.30    5.40
  -6   7  11   13.20    5.00
   6   7 -11   13.40    5.10
   6  -7  11   17.50    4.70
   6  -7 -11   12.90    5.10
  -6  -7  11   17.00    4.60
  -6   7 -11    8.70    4.60
   6   7  11   15.40    5.20
  -6   8  11    9.20    5.50
   6   8 -11    1.50    5.90
   6  -8  11   11.00    5.30
   6  -8 -11   11.90    5.90
  -6   8 -11    7.20    5.60
  -6  -8  11   13.80    5.60
   6   8  11    5.60    5.50
   6   9 -11    7.70    7.60
  -6   9  11    6.50    7.10
   6  -9 -11   13.30    6.10
  -6   9 -11    7.50    6.70
   6   0 -12   44.90    4.50
   6   0  12   31.20    4.50
  -6   0  12   35.80    4.30
  -6   0 -12   43.00    4.80
   6  -1  12  229.38   12.30
  -6  -1 -12  208.78   12.10
  -6   1  12  222.28   12.20
   6   1 -12  231.78   12.10
   6  -1 -12  229.68   12.20
   6   1  12  223.88   12.50
  -6   1 -12  221.98   12.30
  -6  -1  12  224.98   12.10
  -6  -1  12  227.48   11.80
  -6  -2 -12    2.80    3.30
   6   2 -12    5.90    3.80
   6  -2  12    5.20    3.30
  -6   2  12    8.20    3.30
   6   2  12    8.60    3.50
   6  -2 -12    6.20    3.40
  -6   2 -12    3.80    3.50
  -6  -2  12    3.10    3.50
   6  -3  12   92.39    7.20
   6   3 -12   83.89    6.80
  -6   3  12   91.39    7.20
  -6  -3 -12   86.99    7.20
  -6  -3  12   89.99    7.10
  -6   3 -12   92.99    7.00
   6  -3 -12   82.99    6.40
   6   3  12   89.19    6.90
   6  -4  12    6.50    3.70
  -6  -4 -12    6.10    3.70
  -6   4  12    6.20    3.70
   6   4 -12    6.60    3.90
   6   4  12    4.60    3.70
  -6  -4  12    9.70    4.10
   6  -4 -12    6.30    3.70
  -6   4 -12    5.90    3.80
  -6   5  12   10.10    4.30
   6   5 -12   14.20    4.50
   6  -5  12   15.70    4.00
   6  -5 -12   17.40    4.20
  -6  -5  12   17.20    4.30
  -6   5 -12   22.90    4.80
   6   5  12   11.40    4.60
   6  -6  12    0.30    3.80
  -6   6  12    5.50    4.50
   6   6 -12    2.30    4.50
  -6   6 -12    1.70    4.30
  -6  -6  12   -0.10    4.60
   6  -6 -12    0.80    4.00
   6   6  12    4.80    4.30
   6  -7  12   53.29    6.50
  -6   7  12   52.09    7.00
   6   7 -12   51.09    7.00
   6  -7 -12   50.39    6.40
  -6   7 -12   44.00    6.40
   6   7  12   50.89    7.00
   6   8 -12    9.50    6.20
  -6   8  12   12.40    6.10
   6  -8 -12   12.70    5.80
  -6   8 -12   11.10    5.80
   6   8  12   13.30    6.30
  -6   0  13  227.18   12.10
   6   0  13  223.28   12.60
   6   0 -13  223.88   12.20
  -6   0 -13  211.48   12.30
  -6   1  13   31.00    4.30
   6   1 -13   30.50    4.30
  -6  -1 -13   25.50    4.40
   6  -1  13   23.40    4.30
   6   1  13   26.20    4.30
   6  -1 -13   25.80    4.30
  -6  -1  13   26.40    4.20
  -6  -1  13   23.20    4.20
  -6   1 -13   21.10    4.70
   6  -2  13   29.80    4.80
  -6   2  13   29.30    4.50
  -6  -2 -13   23.60    4.60
   6   2 -13   31.40    4.60
   6   2  13   26.60    4.90
  -6   2 -13   27.30    4.60
  -6  -2  13   29.60    4.40
   6  -2 -13   23.90    4.00
  -6   3  13   12.20    4.50
  -6  -3 -13   12.90    4.60
   6  -3  13    4.30    4.00
   6   3 -13   12.80    4.10
   6   3  13   11.80    4.40
   6  -3 -13    8.00    3.90
  -6   3 -13   14.80    4.30
  -6  -3  13    8.00    4.30
  -6   4  13   -0.20    3.80
  -6  -4 -13    0.60    4.40
   6  -4  13   -0.40    4.00
   6   4 -13    0.40    4.10
   6  -4 -13   -3.50    3.80
  -6  -4  13    3.10    4.60
  -6   4 -13    0.70    4.20
   6   4  13    0.60    3.90
   6  -5  13   29.30    5.40
  -6   5  13   23.10    5.70
   6   5 -13   36.40    5.80
  -6   5 -13   31.60    5.70
   6  -5 -13   40.70    5.70
   6   5  13   39.90    5.70
   6   6 -13   18.30    5.80
   6  -6  13   31.40    5.60
  -6   6  13   21.10    6.10
   6  -6 -13   29.00    5.80
   6   6  13   18.00    5.80
  -6   6 -13   22.80    5.80
   6   7 -13   35.40    7.20
  -6   7  13   41.50    6.90
   6  -7  13   33.30    6.30
  -6   7 -13   24.50    6.40
   6   7  13   43.20    7.30
   6  -7 -13   32.90    6.10
   6  -8 -13   -0.40    6.60
   6   8  13    3.70    7.20
  -6   0  14   75.29    6.70
  -6   0 -14   79.89    6.90
   6   0  14   75.39    7.30
   6   0 -14   75.29    6.70
  -6   1  14   65.29    6.60
   6  -1  14   60.19    6.40
   6   1 -14   62.39    6.50
  -6  -1 -14   69.29    6.40
  -6  -1  14   51.59    5.90
  -6   1 -14   66.29    6.40
   6   1  14   62.19    6.20
   6  -1 -14   62.99    6.30
  -6  -1  14   59.59    6.10
   6   2 -14   35.70    5.10
   6  -2  14   36.10    5.50
  -6  -2 -14   32.60    5.20
  -6   2  14   25.90    4.60
   6   2  14   36.70    5.20
  -6   2 -14   34.00    5.30
   6  -2 -14   27.70    4.70
   6  -3  14   97.79    8.10
  -6  -3 -14  113.79    8.80
  -6   3  14  103.79    8.20
   6   3 -14  114.79    8.30
   6  -3 -14  114.39    8.30
   6   3  14  104.39    8.90
  -6   3 -14  113.89    9.10
   6   4 -14    2.90    5.10
  -6   4  14    0.10    4.90
   6  -4  14    0.50    4.50
   6  -4 -14   -0.70    3.80
   6   4  14   -1.60    4.90
  -6   4 -14    0.30    5.00
  -6   5  14   18.40    5.50
   6   5 -14   12.50    5.40
   6  -5  14   20.40    5.50
  -6   5 -14   20.00    6.10
   6  -5 -14   17.50    4.90
   6   5  14   15.10    5.90
   6  -6  14   27.60    5.80
   6   6 -14   20.70    6.40
  -6   6  14   20.30    6.30
   6   6  14   24.10    6.70
   6  -6 -14   22.30    5.80
  -6   6 -14   22.70    7.10
   6  -7  14   36.90    7.20
   6  -7 -14   37.90    7.60
   6   7  14   33.30    7.30
  -6   7 -14   51.19   12.80
   6   0  15   84.39    7.50
  -6   0  15   72.99    7.30
  -6   0 -15   84.59    8.20
  -6  -1 -15    4.30    4.20
  -6   1  15    9.20    4.60
   6  -1  15   10.20    4.50
   6   1  15   12.30    4.50
  -6   1 -15   10.40    4.70
  -6   2  15  105.49    8.50
   6   2 -15   90.19    7.70
   6  -2  15   85.99    7.80
  -6  -2 -15  104.29    8.60
   6  -2 -15   80.69    7.80
   6   2  15   92.79    8.10
  -6   2 -15   99.69    8.30
  -6  -3 -15   22.10    5.80
   6   3 -15   23.60    5.90
  -6   3  15   13.60    5.00
   6  -3  15   24.10    5.20
   6  -3 -15   15.80    4.40
   6   3  15   15.90    5.90
  -6   3 -15   12.80    5.30
   6   4 -15   60.29    7.30
  -6   4  15   51.99    6.90
   6  -4  15   47.60    6.60
  -6   4 -15   54.19    7.30
   6  -4 -15   51.09    6.30
   6   4  15   74.19    7.60
   6  -5  15   38.60    6.90
   6   5 -15   39.60    7.50
  -6   5  15   49.40    7.20
   6  -5 -15   50.79    7.00
   6   5  15   34.00    6.60
  -6   5 -15   38.50    6.90
   6  -6  15    4.00    6.30
   6   6 -15   15.60    7.00
   6  -6 -15   12.50    6.00
   6   6  15   12.30    6.30
   6   0  16   31.80    5.80
  -6   0  16   30.60    5.70
  -6   0 -16   41.20    6.10
  -6  -1 -16   33.10    6.50
  -6   1  16   34.20    6.10
   6  -1  16   28.00    5.90
   6   1  16   23.80    6.30
  -6   1 -16   30.80    5.90
   6   2 -16   44.20    8.10
   6  -2  16   36.10    6.30
  -6   2  16   44.40    6.40
  -6  -2 -16   65.39    7.60
   6   2  16   48.80    6.90
  -6   2 -16   49.80    7.40
   6  -3  16   11.60    5.80
   6   3 -16   16.00    5.60
  -6   3  16   17.10    6.40
   6   3  16   15.00    6.40
  -6   3 -16    5.50    5.60
   6  -4  16    9.10    6.50
  -6   4  16    8.00    5.90
   6   4 -16   10.50    6.10
  -6   4 -16   10.50    6.30
   6   4  16    7.50    6.00
   6   5 -16   49.80    8.70
   6  -5  16   41.40    7.80
   6   0  17   64.49    8.30
  -6   0 -17   67.59    8.30
   6  -1  17   13.30    5.70
  -6  -1 -17   10.30    5.80
  -6   1  17   16.70    5.80
   6   1  17   11.10    6.60
  -6   1 -17    9.70    6.60
   6  -2  17    6.60    6.50
  -6   2  17   10.70    6.00
  -6   2 -17    3.50    6.10
   6   2  17    3.10    6.10
  -6   3  17    3.20    6.70
   6   3 -17    5.00    7.00
   6  -3  17    2.10    6.00
  -7   0   0   -0.60    1.10
  -7   0   0   -0.50    1.00
  -7   0   0    0.30    1.10
  -7   1   0   82.49    4.50
   7   1   0   76.59    4.10
  -7   1   0   82.99    4.30
  -7  -1   0   80.59    4.40
  -7  -1   0   76.69    4.50
  -7   1   0   76.69    4.30
  -7   2   0 1166.68   53.29
   7  -2   0 1164.28   53.19
   7   2   0 1176.38   53.39
   7   2   0 1186.08   52.79
  -7  -2   0 1156.78   53.19
  -7   2   0 1162.88   52.99
  -7   3   0   42.20    2.70
  -7  -3   0   42.50    3.10
   7  -3   0   40.00    3.00
   7   3   0   33.40    3.20
   7   3   0   36.20    2.30
   7   4   0  159.28    7.40
  -7  -4   0  161.78    8.40
   7  -4   0  149.79    8.10
   7   4   0  153.88    8.30
  -7   4   0  147.39    8.40
  -7   4   0  157.68    7.70
  -7  -5   0  349.37   17.00
  -7   5   0  364.86   16.40
  -7   5   0  341.07   17.10
   7   5   0  328.47   17.10
   7  -5   0  356.76   17.00
   7   6   0  245.18   12.80
  -7   6   0  249.28   12.90
   7  -6   0  248.38   12.80
  -7  -6   0  250.67   12.80
  -7   7   0   79.19    5.80
   7  -7   0   72.09    5.50
  -7  -7   0   67.59    5.90
   7   7   0   63.89    5.60
   7  -8   0   -1.30    3.40
  -7  -8   0    1.10    3.50
   7   8   0    0.50    3.30
  -7   8   0    1.80    3.30
  -7  -9   0   14.00    4.20
   7   9   0    7.30    4.10
   7  -9   0   12.50    4.50
  -7   9   0   12.50    4.70
   7  10   0   -0.30    4.30
  -7  10   0    6.40    5.20
  -7 -10   0    1.40    4.80
   7 -10   0    0.00    4.30
  -7 -11   0    5.00    5.50
   7 -11   0   -1.50    5.20
  -7  11   0   10.70    5.70
  -7   0  -1    0.20    1.00
  -7   0   1    0.60    1.00
  -7   0  -1   -0.20    1.10
  -7   0   1    0.10    1.20
  -7   0   1    1.10    1.20
  -7   0  -1    0.30    1.20
  -7   1   1   73.99    4.20
  -7  -1  -1   69.59    4.10
   7   1  -1   71.79    4.30
  -7  -1  -1   73.09    4.40
  -7   1   1   78.49    4.10
  -7   1   1   72.59    4.20
  -7   1  -1   80.29    4.30
  -7  -1   1   76.59    3.90
  -7  -1   1   78.39    4.30
   7   1   1   68.19    3.90
  -7   1  -1   72.99    4.00
  -7   1  -1   78.69    4.20
  -7   2   1   40.10    3.00
   7   2  -1   39.20    2.30
  -7  -2  -1   39.30    3.10
   7  -2   1   47.30    2.80
  -7  -2  -1   39.70    3.00
  -7   2   1   40.90    2.60
   7   2  -1   40.40    3.10
   7  -2  -1   34.70    3.00
   7   2   1   39.10    2.50
  -7   2  -1   46.70    2.90
  -7   2  -1   46.80    3.10
  -7  -2   1   38.20    2.90
  -7   3   1  302.97   15.30
  -7   3   1  322.17   14.70
   7  -3   1  315.77   15.00
   7   3  -1  292.87   15.30
   7   3  -1  324.27   14.40
  -7  -3  -1  307.47   15.10
  -7  -3   1  308.97   15.20
  -7   3  -1  339.17   15.40
   7   3   1  311.97   14.70
  -7   3  -1  340.37   15.00
   7   3   1  325.57   15.40
   7  -3  -1  313.07   15.10
   7   4  -1  507.35   23.80
   7  -4   1  475.25   23.40
  -7  -4  -1  505.25   23.60
  -7   4   1  506.65   23.70
  -7   4   1  513.95   23.00
  -7   4  -1  531.75   23.30
  -7  -4   1  479.05   23.60
   7   4   1  487.15   23.70
  -7   4  -1  512.65   23.80
   7  -4  -1  490.05   23.50
   7   4   1  502.35   23.00
   7   5  -1   22.30    3.10
  -7   5   1   22.20    3.10
   7  -5   1   25.10    2.90
  -7  -5  -1   23.40    3.10
  -7   5  -1   26.50    2.60
  -7  -5   1   29.40    3.30
   7  -5  -1   24.80    3.00
   7   5   1   16.50    2.90
  -7   5  -1   20.70    3.00
  -7  -6  -1   15.70    2.90
  -7   6   1   12.30    3.10
   7  -6   1   10.50    2.60
   7   6  -1    8.70    2.90
  -7  -6   1   20.40    3.10
  -7   6  -1   12.90    3.00
  -7   6  -1   15.20    2.40
   7  -6  -1   11.30    2.70
   7   6   1   14.70    3.00
  -7  -7  -1  366.66   18.70
   7   7  -1  350.06   18.70
  -7   7   1  400.86   19.10
   7  -7   1  389.96   18.70
  -7   7  -1  384.86   18.80
  -7  -7   1  382.26   18.80
   7  -7  -1  410.46   19.00
   7   7   1  338.17   18.50
   7   8  -1  108.89    7.40
  -7  -8  -1   95.29    7.30
   7  -8   1  113.39    7.60
  -7   8   1   96.89    7.40
  -7   8  -1   93.29    7.30
   7   8   1  110.69    7.30
   7  -8  -1  103.39    7.30
  -7  -8   1  102.89    7.30
   7   9  -1   19.60    4.80
  -7   9   1   22.30    5.00
   7  -9   1   21.90    4.80
  -7  -9  -1   22.10    4.60
  -7  -9   1   13.20    4.10
   7  -9  -1   19.70    4.80
  -7   9  -1   20.70    4.50
   7   9   1   22.60    4.50
  -7  10   1   -1.40    4.40
  -7 -10  -1    2.10    5.00
   7 -10   1    2.10    4.70
   7  10  -1   12.40    5.40
   7 -10  -1    0.10    4.20
  -7  10  -1    2.00    5.00
   7  10   1   -1.90    4.80
  -7 -10   1    3.70    4.40
  -7 -11  -1   22.30    6.90
   7 -11   1   27.80    6.20
   7  11  -1   24.70    7.20
  -7  11   1   28.90    6.40
  -7 -11   1   26.10    6.40
  -7  11  -1   32.10    7.10
   7 -11  -1   32.00    6.90
   7   0   2   -0.20    1.20
  -7   0  -2    0.60    1.30
  -7   0   2    1.00    1.00
   7   0  -2    0.00    1.20
  -7   0  -2   -1.20    0.90
  -7   0   2    0.10    1.20
  -7   1   2  546.35   24.40
  -7  -1  -2  546.85   24.20
   7   1  -2  515.15   24.40
  -7   1   2  527.95   24.40
  -7  -1  -2  535.65   24.50
  -7  -1   2  519.85   24.10
   7   1   2  521.15   24.20
  -7   1  -2  533.85   24.40
   7  -1  -2  523.35   24.20
  -7   1  -2  513.85   24.10
  -7   1  -2  531.05   24.40
  -7  -1   2  508.65   24.40
  -7   2   2  846.82   39.00
   7   2  -2  836.42   39.00
  -7  -2  -2  867.51   39.10
  -7   2   2  851.71   38.60
  -7  -2  -2  849.52   38.80
   7  -2   2  852.21   38.70
  -7  -2   2  860.21   38.40
  -7   2  -2  848.72   38.90
   7   2   2  844.22   38.70
  -7   2  -2  868.41   39.00
  -7  -2   2  823.22   39.00
   7  -2  -2  838.62   38.90
  -7  -3  -2  208.58    9.60
  -7   3   2  200.88    9.90
  -7   3   2  196.58    9.10
   7   3  -2  186.78    9.80
  -7  -3  -2  187.28    9.80
   7  -3   2  178.48    9.30
   7   3   2  192.58    9.20
  -7  -3   2  183.58    9.70
  -7   3  -2  204.28    9.50
  -7   3  -2  203.78    9.80
   7  -3  -2  179.18    9.60
  -7   4   2  145.89    6.90
   7   4  -2  146.59    7.90
   7  -4   2  146.09    7.50
  -7   4   2  141.59    7.90
  -7  -4  -2  145.19    7.80
  -7  -4   2  140.89    7.80
   7   4   2  143.89    7.90
  -7   4  -2  159.08    7.50
   7   4   2  134.59    7.20
   7  -4  -2  146.69    7.80
  -7   4  -2  139.59    7.80
   7   5  -2  541.25   25.00
  -7  -5  -2  526.25   24.80
  -7   5   2  516.75   24.90
   7  -5   2  524.95   24.60
  -7  -5   2  512.75   24.90
   7   5   2  526.05   24.90
  -7   5  -2  540.45   24.40
  -7   5  -2  511.25   24.90
   7   5   2  523.55   24.10
   7  -5  -2  508.45   24.80
  -7   6   2  221.88   12.10
   7   6  -2  228.38   12.20
   7  -6   2  242.68   11.90
  -7  -6  -2  226.78   12.00
  -7   6  -2  235.68   12.20
   7   6   2  238.58   12.20
  -7  -6   2  233.08   12.10
   7  -6  -2  223.68   12.00
  -7   6  -2  228.58   11.50
  -7  -7  -2   70.59    6.10
  -7   7   2   77.19    5.90
   7   7  -2   74.89    6.30
   7  -7   2   76.29    5.50
  -7  -7   2   69.79    5.70
  -7   7  -2   85.99    6.10
   7   7   2   54.29    5.80
   7  -7  -2   87.09    5.90
  -7   8   2   29.00    4.50
   7   8  -2   26.50    4.50
  -7  -8  -2   32.50    4.70
   7  -8   2   33.40    4.30
   7  -8  -2   31.60    4.60
  -7   8  -2   38.40    5.10
   7   8   2   28.90    4.70
  -7  -8   2   30.30    4.40
  -7   9   2   19.80    5.00
   7   9  -2   23.70    5.10
   7  -9   2   15.80    4.10
  -7  -9  -2   17.10    4.30
  -7  -9   2   23.30    4.60
  -7   9  -2   23.40    5.10
   7   9   2   14.60    4.30
   7  -9  -2   22.50    4.60
  -7  10   2   36.10    6.30
   7 -10   2   25.80    5.70
  -7 -10  -2   35.90    5.70
   7  10  -2   24.90    5.40
   7 -10  -2   24.10    5.50
  -7 -10   2   31.30    6.00
  -7  10  -2   34.00    6.20
  -7  11   2  120.99   10.00
   7 -11   2  116.89   10.40
   7  11  -2   95.39   10.60
  -7 -11  -2  105.49   10.00
  -7  11  -2  124.39   10.70
  -7 -11   2  108.19   10.70
   7 -11  -2   99.79   10.60
  -7   0   3    0.00    1.40
   7   0   3    0.50    1.30
  -7   0   3   -0.50    1.10
   7   0  -3    0.50    1.20
  -7   0  -3    0.40    0.90
  -7   0  -3    0.40    1.60
   7  -1   3  779.22   36.40
  -7   1   3  795.72   36.50
   7   1  -3  789.12   36.40
  -7   1   3  796.82   36.30
  -7  -1  -3  786.32   36.50
  -7  -1  -3  813.72   36.10
   7   1   3  779.52   36.30
  -7  -1   3  797.02   36.50
  -7  -1   3  814.22   36.10
  -7   1  -3  773.52   36.40
   7  -1  -3  794.72   36.20
  -7  -2  -3  438.06   20.30
  -7   2   3  427.46   20.10
   7  -2   3  424.56   19.70
  -7  -2  -3  440.36   19.90
   7   2  -3  420.96   20.20
  -7  -2   3  431.46   20.20
  -7   2  -3  416.46   20.00
  -7   2  -3  423.86   20.10
  -7  -2   3  436.76   19.50
   7  -2  -3  431.16   20.20
   7   2   3  413.06   19.80
   7  -2  -3  423.76   19.60
   7  -3   3  220.98   10.50
   7   3  -3  215.68   11.00
  -7   3   3  219.68   11.00
  -7  -3  -3  205.88   10.90
  -7  -3  -3  217.78   10.70
   7   3   3  220.58   10.50
  -7   3  -3  209.58   10.90
   7  -3  -3  226.98   10.20
   7  -3  -3  213.68   10.90
  -7   3  -3  212.38   10.70
  -7  -3   3  232.08   11.10
  -7  -4  -3  162.18    8.10
   7   4  -3  136.99    8.20
   7  -4   3  157.08    7.70
  -7  -4  -3  146.99    8.20
  -7   4   3  161.88    8.30
  -7   4  -3  151.18    7.90
   7   4   3  154.38    7.60
  -7  -4   3  143.19    8.10
   7  -4  -3  156.78    8.20
  -7   4  -3  145.09    8.20
  -7   5   3   58.59    4.30
   7  -5   3   47.70    3.70
  -7  -5  -3   44.10    3.80
   7   5  -3   55.39    4.70
  -7   5  -3   44.50    4.10
   7   5   3   41.80    3.40
   7   5   3   45.50    4.00
   7  -5  -3   47.30    4.00
  -7  -5   3   42.60    4.10
  -7   5  -3   46.70    3.70
  -7   6   3  321.27   16.30
  -7  -6  -3  320.37   16.00
   7  -6   3  320.07   15.80
   7   6  -3  324.77   16.30
   7   6   3  310.57   16.00
  -7   6  -3  337.67   16.30
  -7   6  -3  324.97   15.70
  -7  -6   3  323.77   16.20
   7  -6  -3  324.47   16.20
  -7  -7  -3    6.60    2.90
   7   7  -3    9.50    3.40
  -7   7   3   10.70    3.60
   7  -7   3    8.70    2.80
  -7  -7   3    8.40    3.10
  -7   7  -3    5.70    2.60
  -7   7  -3    5.20    3.40
   7   7   3   10.90    3.10
   7  -7  -3    7.10    3.10
  -7  -8  -3  486.05   23.70
   7  -8   3  480.85   23.20
  -7   8   3  458.95   23.60
   7   8  -3  469.15   23.60
  -7  -8   3  473.75   23.60
  -7   8  -3  500.65   23.70
   7   8   3  475.95   23.50
   7  -8  -3  475.35   23.60
   7   9  -3   30.80    5.40
  -7  -9  -3   25.80    5.00
  -7   9   3   19.90    5.00
   7  -9   3   33.30    5.10
  -7   9  -3   24.10    5.20
   7   9   3   15.20    4.60
  -7  -9   3   27.40    5.30
   7  -9  -3   27.40    4.90
  -7 -10  -3   44.80    6.60
   7 -10   3   44.10    6.30
  -7  10   3   38.40    6.30
   7  10  -3   40.50    6.70
  -7 -10   3   50.59    7.00
   7 -10  -3   49.20    6.50
  -7  10  -3   52.49    6.80
   7  11  -3    9.60    6.80
  -7 -11  -3    3.40    5.70
  -7  11   3    3.60    6.60
   7 -11  -3    7.10    5.90
  -7 -11   3    7.20    5.90
  -7   0   4    0.50    1.30
  -7   0  -4    0.10    0.80
   7   0   4    0.70    1.30
  -7   0   4    1.30    1.60
   7   0  -4    0.80    1.30
  -7   0  -4    0.10    1.60
  -7   1   4 1098.99   50.29
  -7   1   4 1106.29   50.19
   7  -1   4 1134.49   49.60
  -7  -1  -4 1122.79   49.80
   7   1  -4 1097.99   50.19
  -7  -1  -4 1053.69   50.29
   7  -1   4 1060.99   50.19
  -7   1  -4 1101.59   50.29
   7  -1  -4 1100.39   49.90
  -7  -1   4 1099.69   50.29
  -7  -1   4 1137.19   49.90
   7   1   4 1063.19   50.09
  -7   2   4  400.16   18.80
   7  -2   4  387.06   18.80
   7   2  -4  390.26   18.80
  -7  -2  -4  386.96   18.90
   7  -2   4  396.36   18.10
  -7  -2  -4  400.06   18.40
   7  -2  -4  413.06   18.20
   7  -2  -4  388.36   18.80
  -7  -2   4  388.96   18.80
  -7  -2   4  420.76   18.10
  -7   2  -4  389.46   18.70
   7   2   4  372.16   18.50
  -7  -3  -4  548.55   25.30
  -7  -3  -4  545.75   25.70
   7  -3   4  554.44   25.00
  -7   3   4  539.55   25.60
   7   3  -4  530.95   25.60
  -7  -3   4  540.05   25.60
   7  -3  -4  557.64   24.70
   7  -3  -4  513.45   25.50
   7   3   4  554.84   25.30
  -7   3  -4  555.44   25.40
   7   4  -4    4.50    2.30
  -7   4   4    2.60    2.10
   7  -4   4    1.90    1.60
  -7  -4  -4    3.50    2.10
  -7  -4  -4    2.60    1.90
  -7   4  -4    1.30    1.80
  -7  -4   4   -0.20    1.90
   7  -4  -4    2.60    2.10
   7   4   4    1.20    1.70
  -7   4  -4    2.00    2.20
  -7  -5  -4   49.30    4.30
   7   5  -4   54.19    4.60
  -7  -5  -4   55.39    4.30
   7  -5   4   50.19    3.90
  -7   5   4   52.99    4.40
  -7  -5   4   48.00    4.30
  -7   5  -4   60.59    4.50
   7   5   4   46.80    3.80
   7  -5  -4   51.19    4.70
  -7   5  -4   49.70    4.20
  -7   6   4   71.69    5.40
   7   6  -4   57.19    5.20
   7  -6   4   57.69    4.60
  -7  -6  -4   59.79    5.20
  -7   6  -4   62.29    4.80
   7  -6  -4   69.99    5.60
   7   6   4   62.89    5.00
  -7   6  -4   67.09    5.20
  -7  -6   4   66.29    5.20
   7   6   4   59.89    4.60
   7   7  -4  227.98   12.00
  -7   7   4  218.58   11.90
  -7  -7  -4  203.58   11.60
   7  -7   4  214.58   11.40
  -7   7  -4  211.78   11.30
   7   7   4  216.18   11.80
  -7   7  -4  209.18   11.70
  -7  -7   4  224.98   12.10
   7  -7  -4  221.78   11.90
   7  -8   4   11.30    3.60
  -7   8   4    6.40    3.80
  -7  -8  -4    4.60    3.40
   7   8  -4    9.90    3.90
   7  -8  -4    6.50    3.70
   7   8   4   10.90    3.90
  -7  -8   4    8.30    3.70
  -7   8  -4   12.10    3.80
  -7  -9  -4   26.10    4.70
  -7   9   4   16.20    4.70
   7   9  -4   24.10    4.90
   7   9   4   24.60    6.00
  -7  -9   4   24.00    4.80
   7  -9  -4   26.10    4.90
  -7   9  -4   30.20    4.90
  -7 -10  -4   54.09    6.90
   7  10  -4   47.70    6.70
  -7  10   4   41.10    6.70
  -7 -10   4   40.10    6.70
   7 -10  -4   52.09    6.70
  -7  10  -4   50.19    6.40
   7  11  -4   28.70    7.70
  -7 -11  -4   24.70    6.50
  -7  11   4   33.00    7.50
   7 -11  -4   35.80    6.90
  -7 -11   4   32.50    6.90
  -7   0  -5    1.70    1.80
  -7   0   5   -1.00    1.30
   7   0  -5   -0.90    1.40
  -7   0  -5   -0.20    0.80
   7   0   5    0.30    1.50
  -7   0   5   -0.20    1.60
   7  -1   5   38.90    3.30
  -7  -1  -5   43.70    3.50
  -7   1   5   42.30    3.50
   7  -1   5   46.70    2.30
  -7   1   5   42.70    3.10
  -7  -1  -5   44.90    2.70
   7   1  -5   44.30    3.30
  -7  -1   5   49.50    3.00
  -7   1  -5   40.10    3.40
  -7  -1   5   40.40    3.40
   7   1   5   42.00    3.20
   7  -1  -5   45.70    2.90
  -7  -2  -5  560.14   26.30
  -7   2   5  560.84   26.20
  -7  -2  -5  570.54   25.80
   7   2  -5  550.04   26.20
   7  -2   5  522.85   26.20
   7  -2   5  553.04   25.40
  -7  -2   5  545.25   26.30
  -7   2  -5  564.54   26.20
   7  -2  -5  560.24   25.60
   7   2   5  565.94   26.10
  -7  -2   5  588.54   25.60
   7  -2  -5  582.54   26.30
   7   3  -5   28.80    3.20
  -7  -3  -5   29.30    2.70
  -7   3   5   29.40    3.10
   7  -3   5   28.80    2.30
   7  -3   5   26.60    3.00
  -7  -3  -5   26.50    3.10
   7   3   5   29.20    3.00
  -7   3  -5   29.60    3.00
   7  -3  -5   27.20    3.00
  -7  -3   5   30.40    3.20
   7   4  -5   85.39    5.80
  -7   4   5   89.79    5.70
  -7  -4  -5   79.79    5.50
   7  -4   5   83.39    4.90
   7  -4   5   88.19    5.50
  -7  -4  -5   87.39    5.20
  -7  -4   5   95.59    5.70
   7   4   5   85.19    5.30
   7  -4  -5   96.69    5.70
  -7   4  -5   94.89    5.70
   7   5  -5   55.19    4.90
   7  -5   5   46.30    3.70
  -7  -5  -5   50.59    4.30
  -7  -5  -5   46.00    3.90
  -7   5   5   43.90    4.30
  -7  -5   5   47.10    4.30
   7   5   5   43.30    3.90
  -7   5  -5   48.60    4.30
   7  -5  -5   48.00    4.40
  -7   5  -5   44.80    4.00
  -7   6   5  509.75   24.60
   7   6  -5  512.85   24.50
  -7  -6  -5  514.85   24.20
   7  -6  -5  529.75   24.50
  -7   6  -5  484.25   23.90
  -7  -6   5  495.15   24.40
   7   6   5  501.35   23.80
   7   6   5  477.55   24.20
  -7   6  -5  520.35   24.40
   7   7  -5   41.20    4.90
  -7   7   5   37.90    4.90
  -7  -7  -5   50.39    5.00
   7  -7  -5   36.60    4.60
  -7   7  -5   47.00    4.80
  -7   7  -5   47.30    4.90
  -7  -7   5   43.40    4.90
   7   7   5   40.40    4.70
  -7   8   5   52.39    5.80
   7   8  -5   48.90    5.70
  -7  -8  -5   58.69    5.80
  -7  -8   5   52.39    5.60
  -7   8  -5   53.99    5.80
  -7   8  -5   41.20    4.90
   7  -8  -5   43.70    5.40
   7   8   5   41.90    5.00
  -7   9   5   50.99    6.50
  -7  -9  -5   51.89    6.30
   7   9  -5   52.69    6.40
   7  -9  -5   55.59    6.30
  -7   9  -5   47.30    5.90
  -7  -9   5   64.19    6.70
  -7  10   5   49.80    7.00
  -7 -10  -5   61.69    7.10
   7  10  -5   48.30    7.30
  -7 -10   5   68.69    7.40
  -7  10  -5   72.19    7.70
   7 -10  -5   67.09    8.00
  -7  11   5   20.80    6.50
   7  11  -5   17.90    7.00
  -7 -11  -5   18.10    6.30
  -7 -11   5   30.30    6.90
  -7   0  -6    0.00    0.60
  -7   0  -6    1.10    1.80
   7   0  -6    0.60    1.60
  -7   0   6    0.40    1.60
  -7   0   6    1.10    1.80
   7   0   6   -0.50    1.60
  -7   1   6  678.83   32.30
  -7   1   6  684.43   32.00
   7   1  -6  692.23   32.10
   7  -1   6  701.73   32.20
  -7  -1  -6  728.13   31.50
  -7  -1  -6  680.63   32.30
   7  -1  -6  705.53   31.80
  -7   1  -6  684.93   32.30
  -7  -1   6  705.73   31.80
   7   1   6  652.63   32.10
  -7  -1   6  697.33   32.30
  -7  -2  -6  270.97   12.00
   7   2  -6  224.98   12.50
  -7  -2  -6  239.78   12.60
   7  -2   6  251.87   12.60
  -7   2   6  249.08   12.50
   7  -2  -6  268.97   12.70
  -7  -2   6  252.37   12.70
  -7   2  -6  245.38   12.60
   7   2   6  242.68   12.50
  -7  -2   6  268.47   12.00
   7  -2  -6  253.77   11.90
  -7  -3  -6   37.90    3.70
  -7  -3  -6   40.60    3.10
  -7   3   6   35.70    3.50
   7   3  -6   39.50    3.70
   7  -3   6   43.70    3.60
  -7   3  -6   44.70    3.70
   7   3   6   42.00    3.40
   7  -3  -6   36.20    3.60
  -7  -3   6   31.00    3.50
   7   4  -6   17.20    3.10
  -7  -4  -6   15.50    2.90
   7  -4   6   18.00    3.10
  -7  -4  -6   19.20    2.60
  -7   4   6   21.40    3.30
   7  -4  -6   19.10    2.90
  -7  -4   6   19.70    3.20
   7   4   6   18.60    2.80
  -7   4  -6   24.50    3.30
   7   5  -6  207.68   11.50
   7  -5   6  211.28   11.10
  -7  -5  -6  204.78   10.70
  -7  -5  -6  226.58   11.30
  -7   5   6  211.28   11.30
   7   5   6  207.28   10.90
  -7   5  -6  209.08   11.00
   7  -5  -6  200.68   11.20
  -7  -5   6  210.68   11.30
  -7  -6  -6   31.10    3.70
  -7  -6  -6   34.60    4.30
  -7   6   6   34.60    4.20
   7  -6   6   31.70    3.90
   7   6  -6   36.20    4.50
   7   6   6   20.20    3.50
  -7  -6   6   27.40    3.90
   7  -6  -6   38.20    4.40
  -7   6  -6   35.30    4.10
  -7   7   6   95.99    7.40
  -7  -7  -6   97.29    7.30
   7  -7   6   95.89    6.90
   7   7  -6  104.29    7.60
  -7  -7   6  108.99    7.40
  -7   7  -6  113.49    7.20
   7   7   6  105.49    7.30
   7  -7  -6  113.59    7.50
   7   8  -6    6.10    3.90
  -7  -8  -6    5.80    3.50
   7  -8   6    8.90    3.50
  -7   8   6    2.60    3.70
   7  -8  -6    2.20    3.60
  -7  -8   6    5.50    3.70
   7   8   6    3.80    4.00
  -7   8  -6    2.90    3.70
   7  -9   6   16.30    4.30
   7   9  -6   20.80    5.10
  -7   9   6   15.50    5.30
  -7  -9  -6   18.00    4.60
  -7  -9   6   18.00    4.90
   7  -9  -6   17.90    5.00
  -7 -10  -6   -1.70    5.40
   7  10  -6   -0.30    5.20
  -7  10   6   -0.70    6.00
   7 -10   6    2.40    4.50
   7 -10  -6    3.40    5.10
  -7 -10   6   -2.20    4.90
   7   0   7   -1.00    1.90
   7   0  -7   -0.20    1.60
  -7   0  -7    0.20    1.90
  -7   0   7    1.60    1.80
  -7   0   7   -0.60    2.00
   7  -1   7  109.59    6.70
   7   1  -7  122.09    6.70
  -7  -1  -7  125.19    7.00
  -7   1   7  118.69    6.90
  -7   1   7  123.19    6.80
   7  -1  -7  115.79    6.30
  -7  -1   7  124.49    6.90
   7   1   7  123.39    6.80
  -7   1  -7  120.69    6.90
  -7  -1   7  124.29    6.40
  -7  -2  -7   59.29    3.70
   7  -2   7   66.09    4.40
   7   2  -7   49.40    4.30
  -7  -2  -7   51.99    4.40
  -7   2   7   54.49    4.50
  -7  -2   7   53.39    4.30
   7  -2  -7   68.99    4.50
   7   2   7   53.79    4.20
  -7  -2   7   65.59    3.80
  -7   2  -7   52.99    4.30
   7  -2  -7   59.49    3.50
  -7  -3  -7   34.50    3.20
   7   3  -7   38.40    4.00
  -7  -3  -7   39.50    4.20
   7  -3   7   35.80    3.70
  -7   3   7   45.10    4.00
   7   3   7   38.00    3.80
  -7   3  -7   38.20    4.00
   7  -3  -7   45.40    4.30
  -7  -3   7   44.20    4.30
  -7  -4  -7  181.78   10.20
  -7  -4  -7  184.38    9.50
  -7   4   7  188.48   10.10
   7   4  -7  189.78   10.40
   7  -4   7  190.08   10.00
  -7   4  -7  185.78   10.00
  -7  -4   7  194.38   10.10
   7  -4  -7  178.38   10.00
   7   4   7  177.98    9.70
  -7  -5  -7   23.20    3.20
   7   5  -7   21.00    3.80
  -7  -5  -7   22.00    3.50
   7  -5   7   14.40    3.40
  -7   5   7   19.60    3.60
  -7  -5   7   23.50    3.50
   7   5   7   29.10    3.40
   7  -5  -7   27.80    3.70
  -7   5  -7   25.70    3.60
  -7  -6  -7    8.50    3.50
  -7  -6  -7    5.60    2.60
   7  -6   7    4.80    2.90
   7   6  -7    2.80    3.60
  -7   6   7    7.70    3.60
  -7   6  -7    6.60    3.10
   7   6   7    6.30    3.10
  -7  -6   7    6.30    3.50
   7  -6  -7    6.30    3.10
   7  -7   7   51.59    5.60
  -7  -7  -7   53.99    5.20
   7   7  -7   42.30    5.60
  -7   7   7   62.29    5.80
   7   7   7   61.69    5.90
  -7  -7   7   62.39    5.80
  -7   7  -7   55.99    5.80
   7   7   7   55.99    5.70
   7  -7  -7   56.39    5.70
  -7   8   7  181.28   11.40
  -7  -8  -7  189.68   11.30
   7   8  -7  174.68   11.30
   7  -8   7  178.78   11.00
  -7   8  -7  185.28   10.70
   7  -8  -7  200.48   11.40
  -7  -8   7  194.58   11.30
   7   9  -7   19.40    5.90
  -7   9   7   11.70    5.50
   7  -9   7    5.20    4.00
  -7  -9  -7   19.40    4.90
  -7  -9   7    7.70    4.60
   7  -9  -7   12.20    4.90
   7  10  -7   22.80    6.40
  -7 -10  -7   28.50    6.70
  -7  10   7   24.90    6.50
   7 -10  -7   34.20    7.20
  -7 -10   7   23.20    6.80
  -7   0   8   -0.60    2.10
  -7   0  -8    0.90    2.20
  -7   0   8   -1.80    1.80
   7   0  -8    0.40    1.90
   7   0   8   -1.60    1.90
   7   1  -8  316.77   15.70
  -7   1   8  312.17   15.90
   7  -1   8  326.67   15.90
  -7  -1  -8  340.57   16.10
  -7   1   8  319.47   15.80
   7   1   8  352.76   16.10
  -7  -1   8  321.77   15.50
   7  -1  -8  315.47   15.40
  -7  -1   8  316.27   15.90
  -7   1  -8  324.67   16.00
  -7  -2  -8  221.68   11.60
  -7   2   8  213.78   11.40
   7   2  -8  186.98   11.10
   7  -2   8  219.98   11.40
  -7  -2   8  210.38   11.40
  -7   2  -8  220.88   11.40
   7  -2  -8  236.78   11.50
  -7  -2   8  227.38   10.70
   7   2   8  234.88   11.50
   7  -3   8  128.19    7.70
  -7  -3  -8  134.29    7.90
  -7   3   8  123.19    7.50
   7   3  -8  134.29    7.60
  -7  -3   8  123.89    7.70
   7  -3  -8  120.79    7.70
   7   3   8  134.79    7.50
  -7   3  -8  121.89    7.60
  -7  -4  -8   55.49    4.30
  -7   4   8   49.70    4.90
   7  -4   8   49.80    4.60
   7   4  -8   48.40    5.20
  -7  -4  -8   57.89    4.90
   7   4   8   59.59    5.00
  -7   4  -8   56.19    4.90
   7  -4  -8   50.09    5.00
  -7  -4   8   56.59    5.20
  -7  -5  -8  220.48   11.20
   7   5  -8  224.58   11.90
   7  -5   8  207.08   11.40
  -7   5   8  200.48   11.60
  -7  -5  -8  227.18   11.90
   7   5   8  222.58   11.60
   7  -5  -8  213.98   11.70
  -7  -5   8  210.98   11.80
  -7   5  -8  202.98   11.50
   7  -6   8   31.80    4.20
  -7  -6  -8   44.60    4.50
  -7  -6  -8   34.80    4.50
   7   6  -8   31.20    4.70
  -7   6   8   34.60    4.90
  -7   6  -8   34.40    4.50
  -7  -6   8   40.20    4.60
   7   6   8   39.90    4.60
   7  -6  -8   40.20    4.80
  -7  -7  -8   25.40    4.40
   7   7  -8   28.00    5.30
   7  -7   8   26.00    4.20
  -7   7   8   21.70    4.50
   7   7   8   30.60    4.50
  -7   7  -8   25.60    4.70
   7  -7  -8   24.00    4.40
  -7  -7   8   22.90    4.30
   7   7   8   21.20    4.50
   7  -8   8   18.50    4.50
  -7  -8  -8   28.10    5.00
  -7   8   8   17.20    5.30
   7   8  -8   24.80    5.10
   7  -8  -8   21.00    4.80
  -7  -8   8   22.50    5.10
  -7   8  -8   22.30    4.50
   7  -9   8   10.90    4.60
   7   9  -8    5.30    5.20
  -7  -9  -8    5.20    4.50
  -7   9   8   10.30    5.30
  -7  -9   8    8.50    5.30
   7  -9  -8    4.00    4.90
  -7   9  -8    5.70    4.50
  -7  10   8   13.60    6.50
  -7 -10  -8   18.20    6.10
   7  10  -8   10.20    7.20
  -7 -10   8    4.80    5.60
   7 -10  -8    9.20    5.90
  -7   0   9    1.60    2.40
  -7   0   9    0.20    2.10
   7   0   9   -0.60    2.40
   7   0  -9    0.30    2.20
  -7   0  -9    0.00    2.40
  -7   1   9    1.20    2.10
  -7  -1  -9    1.20    2.70
   7   1  -9    0.20    2.20
   7  -1   9    2.30    2.40
  -7   1   9    2.30    2.70
  -7  -1   9    3.10    2.10
  -7  -1   9    2.00    2.50
   7  -1  -9    1.70    2.10
   7   1   9    4.40    2.50
  -7   1  -9    4.10    2.70
   7   2  -9  127.59    6.90
  -7   2   9  100.29    6.60
   7  -2   9  109.89    6.80
  -7  -2  -9  107.59    6.90
   7  -2  -9   98.89    6.90
  -7   2  -9  104.89    6.80
  -7  -2   9  107.49    6.20
   7   2   9  108.39    7.00
  -7  -2   9  114.89    7.10
  -7  -3  -9   20.60    3.80
   7   3  -9   17.60    3.40
   7  -3   9   11.80    3.00
  -7   3   9   29.60    4.00
  -7   3  -9   16.90    3.40
   7   3   9   20.30    3.50
  -7  -3   9   14.80    3.20
  -7   4   9  266.87   14.30
   7   4  -9  270.77   14.40
  -7  -4  -9  283.27   14.50
   7  -4   9  277.27   14.20
  -7   4  -9  275.87   14.30
   7  -4  -9  268.27   14.20
   7   4   9  289.97   14.20
  -7  -4   9  274.27   14.30
   7   5  -9   17.40    4.00
   7  -5   9   23.00    4.00
  -7   5   9    8.80    3.50
  -7  -5  -9   16.20    3.60
   7  -5  -9   19.10    4.00
  -7   5  -9   16.60    3.90
   7   5   9   15.90    3.80
  -7  -5   9   16.70    3.70
  -7  -6  -9   50.29    5.60
   7   6  -9   61.59    5.90
  -7   6   9   54.29    5.90
   7  -6   9   60.89    5.30
  -7  -6  -9   52.39    5.30
  -7  -6   9   57.49    5.70
   7   6   9   60.79    6.00
  -7   6  -9   39.30    5.20
   7  -6  -9   61.59    6.10
   7  -7   9   20.80    4.10
   7   7  -9   23.80    4.90
  -7   7   9   14.60    4.50
  -7  -7  -9   24.70    4.40
   7  -7  -9    9.90    4.10
  -7   7  -9   17.40    4.20
   7   7   9   18.60    4.60
  -7  -7   9    9.90    4.00
  -7  -8  -9   13.80    4.70
   7   8  -9   20.00    5.40
  -7   8   9   17.30    5.50
   7  -8   9   12.70    4.50
  -7  -8   9   15.00    5.10
   7  -8  -9   13.50    4.80
  -7   8  -9   19.30    5.10
   7   9  -9   24.20    6.40
   7  -9   9   12.60    5.50
  -7  -9  -9   14.90    5.20
  -7   9   9   15.50    5.80
  -7   9  -9   13.20    5.70
   7  -9  -9   14.80    5.80
  -7  -9   9   17.00    5.40
  -7 -10  -9   20.00    6.60
  -7 -10   9   16.60    6.30
  -7   0  10    0.00    2.90
  -7   0  10   -0.40    2.40
   7   0 -10    1.50    2.40
   7   0  10   -1.50    2.40
  -7   0 -10    0.90    2.60
  -7  -1 -10   20.20    3.50
   7  -1  10   15.00    3.30
  -7   1  10   13.20    3.20
   7   1 -10   19.60    3.20
  -7  -1  10   18.20    2.90
  -7   1 -10   22.80    3.60
  -7  -1  10   20.60    3.70
   7  -1 -10   10.70    2.90
   7   1  10   14.80    3.20
   7  -2  10    8.90    3.00
  -7  -2 -10    4.70    3.20
  -7   2  10    2.30    2.90
   7   2 -10    6.50    3.30
   7   2  10    3.90    3.20
  -7  -2  10    9.30    3.00
   7  -2 -10    6.50    2.70
  -7   2 -10    6.00    3.00
   7  -3  10    2.10    3.20
  -7  -3 -10    4.10    3.50
  -7   3  10    1.30    2.90
   7   3 -10    2.10    3.10
  -7   3 -10    3.50    3.20
   7   3  10    1.90    3.10
  -7  -3  10    1.00    2.90
   7  -3 -10    2.30    2.70
   7  -4  10   62.89    5.20
  -7   4  10   50.29    5.40
   7   4 -10   58.69    5.50
  -7  -4 -10   51.89    5.30
  -7  -4  10   58.69    5.70
  -7   4 -10   44.50    5.20
   7  -4 -10   51.99    5.10
   7   4  10   56.39    5.70
  -7  -5 -10   43.20    5.10
   7   5 -10   42.40    5.10
   7  -5  10   41.70    4.70
  -7   5  10   34.10    5.20
   7  -5 -10   30.90    4.60
   7   5  10   36.80    4.80
  -7  -5  10   46.60    5.40
  -7   5 -10   42.30    5.10
  -7  -6 -10   15.00    4.10
  -7   6  10   16.10    4.40
   7  -6  10   13.00    3.80
   7   6 -10   13.40    4.20
  -7  -6  10   19.60    4.70
   7  -6 -10   16.40    4.20
   7   6  10   10.20    4.20
  -7   6 -10   15.60    4.30
  -7   7  10   21.20    5.50
   7  -7  10   19.80    4.40
   7   7 -10   27.00    5.30
  -7  -7  10   30.00    4.90
   7   7  10   23.80    5.20
  -7   7 -10   25.00    5.30
   7  -7 -10   31.00    5.20
   7  -8  10    4.20    4.10
   7   8 -10    3.90    5.20
  -7   8  10    4.40    5.10
   7  -8 -10    4.30    4.70
  -7   8 -10    5.80    4.70
  -7  -8  10    3.40    5.20
   7   9 -10   12.40    6.50
  -7   9  10   16.40    6.40
   7  -9 -10   14.10    6.80
  -7  -9  10   24.00    6.00
  -7   9 -10   20.90    6.00
   7   0  11   -0.70    3.00
  -7   0 -11    3.70    3.30
   7   0 -11    1.30    2.80
  -7   0  11   -2.50    2.70
  -7   0  11    1.40    3.30
  -7  -1 -11  221.08   12.40
   7  -1  11  232.28   12.20
   7   1 -11  234.28   12.10
  -7   1  11  202.28   12.00
   7   1  11  233.68   12.30
   7  -1 -11  226.08   12.00
  -7   1 -11  242.58   12.40
  -7  -1  11  241.88   12.30
  -7  -1  11  214.48   11.70
  -7   2  11   72.69    6.00
   7  -2  11   89.09    6.30
   7   2 -11   80.99    6.50
  -7  -2 -11   87.39    6.40
  -7  -2  11   81.69    6.60
  -7   2 -11   77.79    6.20
   7   2  11   85.99    6.70
   7  -2 -11   77.09    5.90
  -7   3  11  148.49    9.20
   7  -3  11  156.78    9.40
  -7  -3 -11  165.28    9.50
   7   3 -11  177.18    9.80
   7   3  11  151.18    9.20
   7  -3 -11  138.89    9.00
  -7  -3  11  163.08    9.30
  -7   3 -11  146.99    9.40
  -7  -4 -11    0.80    3.40
   7  -4  11    3.40    3.20
   7   4 -11    5.60    3.80
  -7   4  11    2.30    3.90
  -7  -4  11    6.30    3.90
   7  -4 -11    6.20    3.30
   7   4  11    3.20    3.80
  -7   4 -11    4.90    3.50
  -7  -5 -11   11.40    4.60
   7  -5  11   11.10    4.10
  -7   5  11    9.20    4.00
   7   5 -11   13.00    4.30
   7  -5 -11   15.60    4.00
  -7   5 -11   13.70    4.20
  -7  -5  11   15.70    4.00
   7   5  11   12.50    4.00
   7   6 -11  103.89    8.00
  -7   6  11   89.19    7.70
   7  -6  11   89.09    7.40
  -7   6 -11   81.79    8.00
  -7  -6  11   80.69    7.20
   7  -6 -11   85.89    7.90
   7   6  11   91.29    7.80
   7   7 -11   10.90    5.30
  -7   7  11    8.60    4.80
   7  -7  11   12.30    4.70
  -7   7 -11    7.80    4.80
   7  -7 -11   11.70    4.80
   7   7  11   11.80    5.20
  -7  -7  11   11.90    5.20
   7  -8  11   35.10    6.20
  -7   8  11   28.40    7.00
   7   8 -11   44.20    7.10
  -7  -8  11   34.50    6.50
   7  -8 -11   21.80    5.90
  -7   8 -11   35.40    6.30
  -7   9 -11   16.10    7.10
  -7  -9  11   25.00    6.70
  -7   0  12   -1.00    3.10
  -7   0  12    2.20    3.60
  -7   0 -12   -0.40    3.50
   7   0  12    0.10    3.00
  -7   1  12   76.19    6.20
  -7  -1 -12   64.09    6.10
   7   1 -12   64.49    5.60
   7  -1  12   67.29    6.00
  -7   1 -12   78.69    6.30
  -7  -1  12   80.59    5.80
   7   1  12   79.09    6.20
  -7  -1  12   81.79    6.20
   7  -1 -12   69.09    5.80
   7   2 -12    3.10    3.80
  -7   2  12    3.40    3.50
  -7  -2 -12    1.10    3.40
   7  -2  12   -1.70    3.10
   7   2  12   -1.60    3.20
  -7  -2  12   -0.10    3.30
   7  -2 -12    0.90    3.30
  -7   2 -12    0.50    3.20
  -7  -3 -12   77.39    7.20
  -7   3  12   77.69    7.00
   7  -3  12   80.69    6.90
   7   3 -12   74.99    6.60
  -7   3 -12   90.79    7.30
   7   3  12   88.09    6.70
   7  -3 -12   75.39    6.70
  -7  -3  12   86.59    7.10
   7   4 -12   18.70    4.80
  -7  -4 -12   17.90    4.40
  -7   4  12   10.10    4.50
   7  -4  12   18.10    4.30
   7  -4 -12   14.60    3.80
  -7   4 -12   10.70    4.30
  -7  -4  12   17.90    4.20
   7   4  12   10.90    4.50
  -7  -5 -12   22.90    5.30
   7  -5  12   16.40    4.60
   7   5 -12   13.20    4.70
  -7   5  12    7.10    4.30
  -7   5 -12    9.90    4.40
   7   5  12   16.80    4.60
  -7  -5  12   12.30    4.70
   7  -5 -12   14.10    4.60
   7   6 -12   71.69    7.60
  -7   6  12   55.39    7.00
   7  -6  12   76.69    7.40
   7   6  12   63.19    7.10
  -7  -6  12   71.49    7.20
   7  -6 -12   68.69    7.20
  -7   6 -12   64.69    7.40
  -7   7  12   13.10    5.90
   7   7 -12   16.10    6.60
   7  -7  12   18.00    5.50
  -7  -7  12   14.00    5.20
  -7   7 -12   15.70    5.50
   7  -7 -12   11.50    5.20
   7   7  12   10.20    5.80
   7  -8  12   38.40    6.80
   7   8 -12   24.80    6.90
  -7   8  12   19.20    6.60
  -7   8 -12   21.60    6.70
   7   8  12   31.40    7.60
   7  -8 -12   16.60    6.90
  -7   0 -13    0.00    3.40
  -7   0  13   -0.80    3.40
   7   0 -13    1.70    3.50
   7   0  13    0.60    3.30
   7  -1  13   58.19    5.80
  -7   1  13   51.19    5.40
   7   1 -13   50.79    5.30
  -7  -1 -13   50.49    5.70
   7   1  13   62.19    6.30
  -7  -1  13   62.29    6.10
  -7   1 -13   46.20    5.50
   7  -1 -13   46.10    5.10
  -7   2  13   31.40    5.00
   7   2 -13   35.40    5.20
   7  -2  13   31.80    4.80
  -7  -2 -13   41.00    5.20
   7   2  13   34.50    4.80
  -7   2 -13   35.70    5.10
  -7  -2  13   26.20    5.00
   7  -2 -13   23.00    4.20
   7  -3  13   67.69    6.90
  -7  -3 -13   73.29    7.30
   7   3 -13   69.29    7.20
  -7   3  13   62.09    6.40
  -7  -3  13   80.29    7.20
   7   3  13   65.59    6.50
  -7   3 -13   61.39    6.40
   7  -3 -13   64.59    6.10
  -7   4  13  153.68   10.20
   7  -4  13  152.88   10.00
  -7  -4 -13  178.08   10.80
   7   4 -13  161.88   10.80
  -7  -4  13  157.88   10.50
   7  -4 -13  148.09    9.80
  -7   4 -13  162.58   10.50
   7   4  13  152.98   10.20
  -7   5  13   43.50    6.20
   7  -5  13   40.00    5.50
   7   5 -13   32.80    5.90
  -7  -5  13   35.70    5.60
   7  -5 -13   27.10    5.20
   7   5  13   36.80    6.20
  -7   5 -13   35.30    5.90
  -7   6  13   11.10    6.10
   7   6 -13    4.30    5.30
   7  -6  13   10.90    4.60
   7   6  13    1.20    5.50
   7  -6 -13    6.80    4.80
  -7   6 -13    5.80    5.20
  -7   7  13   18.10    6.30
   7   7 -13   34.90    7.70
   7  -7  13   25.30    5.90
   7   7  13   29.50    7.00
  -7   7 -13   18.70    6.90
   7  -7 -13   19.50    6.10
   7   0  14   -4.60    4.20
  -7   0 -14   -1.20    3.70
  -7   0  14    1.50    3.80
   7   0 -14   -0.30    3.80
  -7   1  14   55.89    6.10
   7  -1  14   62.89    6.70
  -7  -1 -14   54.69    6.50
   7  -1 -14   56.49    6.00
   7   1  14   47.50    6.00
  -7  -1  14   60.39    6.40
  -7   1 -14   57.99    6.60
  -7   2  14   -0.20    3.70
   7  -2  14    4.90    4.40
  -7  -2 -14    0.50    4.10
   7   2 -14    1.80    4.40
   7  -2 -14    0.40    4.00
  -7  -2  14   -1.20    4.50
  -7   2 -14    2.30    4.10
   7   2  14    2.10    4.00
  -7   3  14   54.59    6.60
   7   3 -14   60.39    6.40
  -7  -3 -14   54.09    6.30
   7  -3  14   56.49    6.30
   7   3  14   50.89    6.70
  -7   3 -14   51.79    6.40
   7  -3 -14   47.90    5.90
   7  -4  14   21.60    5.60
  -7   4  14   20.30    5.20
  -7  -4 -14   16.80    7.20
   7   4 -14   23.30    6.00
   7  -4 -14   19.50    5.20
   7   4  14   22.40    5.40
  -7   4 -14   18.00    5.50
   7   5 -14   17.10    6.50
   7  -5  14   21.10    5.40
  -7   5  14   16.80    5.70
   7   5  14   20.60    6.20
   7  -5 -14   19.80    5.60
  -7   5 -14   22.10    5.90
   7  -6  14   33.90    6.90
  -7   6  14   29.80    6.70
   7   6 -14   43.80    8.10
   7  -6 -14   30.90    6.90
  -7   6 -14   22.00    6.50
   7   6  14   35.80    7.20
   7  -7  14   20.50    6.90
   7  -7 -14   12.20    6.20
   7   7  14   16.20    7.40
   7   0  15    2.90    4.40
   7   0 -15   -4.20    4.30
  -7   0 -15    0.00    4.20
  -7   0  15   -0.80    4.20
  -7  -1 -15   24.60    5.70
   7  -1  15   17.50    5.00
  -7   1  15   27.50    5.30
   7  -1 -15   17.10    4.70
   7   1  15   22.00    5.00
  -7   1 -15   22.60    5.40
  -7   2  15   29.70    5.80
  -7  -2 -15   47.70    6.70
   7  -2  15   30.40    5.70
   7   2 -15   33.40    6.00
   7   2  15   42.50    6.50
   7  -2 -15   32.10    5.50
  -7   2 -15   26.90    5.80
   7   3 -15   12.90    5.70
   7  -3  15   10.00    5.40
  -7   3  15   19.80    5.30
  -7  -3 -15   13.60    5.20
   7  -3 -15   12.40    5.00
   7   3  15   22.40    6.20
  -7   3 -15   12.60    5.40
  -7   4  15    6.20    5.80
   7  -4  15   10.40    5.10
   7   4 -15    6.70    5.50
   7  -4 -15    7.10    5.40
   7   4  15   12.80    5.70
  -7   4 -15    9.90    6.30
   7   5 -15   14.00    6.40
   7  -5  15   13.80    5.80
  -7   5  15   13.00    6.90
   7  -5 -15   13.90    6.10
   7   5  15   12.20    6.90
  -7   5 -15   10.70    6.90
   7  -6  15   64.59    8.70
   7  -6 -15   74.19    9.00
   7   6  15   71.09    8.80
   7   0  16   -5.30    5.00
  -7   0 -16   -1.60    4.90
  -7   1  16   73.39    7.90
  -7  -1 -16   88.19    9.00
   7  -1  16   70.19    7.90
  -7   1 -16   74.49    8.20
   7   1  16   83.89    8.70
  -7   2  16   36.20    6.30
  -7  -2 -16   50.89    7.60
   7  -2  16   43.00    6.60
  -7   2 -16   41.00    7.40
   7   2  16   44.60    7.50
   7   3 -16   39.90    7.40
   7  -3  16   48.60    7.60
  -7   3  16   36.20    7.10
   7   3  16   36.60    6.90
  -7   3 -16   39.30    7.20
   7  -4  16   15.50    6.80
  -7   4  16   18.40    7.10
   7   4 -16   11.30    7.30
   7   4  16   11.50    7.10
   7  -4 -16   19.00   10.00
  -7   4 -16   18.80    7.70
  -7   0 -17    0.00    6.40
   7   0  17    1.20    6.10
   7  -1  17    2.70    5.80
  -7  -1 -17   -1.00    5.70
  -7   1  17    0.70    6.50
  -7   1 -17   -0.30    5.70
   7   1  17   -0.80    7.20
  -7  -2 -17   29.20    7.60
   7  -2  17   33.60    8.50
  -7   2  17   40.20    7.10
  -7   2 -17   36.10    8.50
  -8   0   0  424.16   19.70
  -8   0   0  428.66   19.80
  -8   0   0  421.36   19.90
  -8  -1   0  477.45   21.40
  -8  -1   0  440.76   21.50
  -8   1   0  463.25   21.30
  -8   1   0  455.05   21.30
   8   1   0  453.75   21.10
  -8   1   0  463.05   21.40
  -8   2   0  400.06   18.60
   8  -2   0  400.36   18.40
  -8  -2   0  384.46   18.40
   8   2   0  373.16   18.60
   8   2   0  410.96   18.00
  -8   2   0  377.16   18.30
  -8   3   0  135.39    6.40
   8   3   0  128.09    6.00
  -8   3   0  125.79    6.90
  -8  -3   0  122.19    6.80
   8   3   0   97.79    6.70
   8  -3   0  128.29    6.70
  -8   4   0   47.40    3.80
   8   4   0   32.40    3.60
   8  -4   0   43.10    3.60
  -8  -4   0   40.00    3.50
  -8   4   0   46.50    3.10
   8  -5   0   94.89    6.00
  -8   5   0  101.49    6.40
  -8  -5   0   93.69    6.20
   8   5   0  101.49    6.40
  -8   5   0  108.79    5.60
   8  -6   0  117.49    7.20
  -8   6   0  114.09    7.60
   8   6   0  119.39    7.30
  -8  -6   0  107.69    7.00
  -8  -7   0   -0.80    3.00
   8  -7   0    0.00    3.10
   8   7   0   -1.90    3.30
  -8   7   0   -1.10    3.00
  -8   8   0   -0.50    3.70
   8  -8   0    1.90    3.30
  -8  -8   0   -1.30    3.10
   8   8   0   -1.60    3.30
   8   9   0   72.39    7.60
   8  -9   0   81.89    7.10
  -8   9   0   85.69    7.30
  -8  -9   0   93.99    7.90
   8  10   0   19.90    5.80
  -8  10   0   22.40    6.00
   8 -10   0   20.60    5.70
  -8 -10   0   17.60    5.20
  -8  11   0    2.80    5.70
  -8 -11   0    1.10    6.00
   8 -11   0    0.10    5.40
  -8   0   1  128.39    6.50
  -8   0   1  124.19    6.60
  -8   0  -1  123.39    6.70
  -8   0   1  126.99    6.60
  -8   0  -1  138.49    6.60
  -8   0  -1  127.99    6.50
  -8   1   1  264.97   12.90
  -8  -1  -1  288.57   12.90
   8   1  -1  256.17   13.00
  -8   1   1  264.27   12.90
  -8   1   1  268.67   12.80
  -8  -1  -1  270.17   13.10
   8   1   1  272.27   12.70
  -8   1  -1  264.67   12.90
  -8   1  -1  270.67   12.90
  -8  -1   1  272.67   12.90
  -8  -1   1  265.47   12.60
  -8   1  -1  266.87   12.70
   8   2  -1  323.27   14.00
  -8  -2  -1  307.97   14.70
  -8   2   1  297.97   14.30
   8   2  -1  285.67   14.70
   8  -2   1  304.37   14.40
  -8   2   1  303.07   14.70
  -8  -2  -1  311.67   14.50
  -8   2  -1  302.87   14.40
  -8   2  -1  297.67   14.60
   8  -2  -1  289.87   14.50
   8   2   1  309.87   14.20
  -8  -2   1  301.67   14.60
   8   3  -1  345.07   15.80
   8   3  -1  342.47   16.80
  -8   3   1  348.67   16.80
  -8  -3  -1  349.87   16.60
  -8   3   1  343.47   16.20
   8  -3   1  346.47   16.40
  -8   3  -1  354.56   16.40
  -8   3  -1  365.46   16.80
   8   3   1  343.87   16.10
  -8  -3   1  349.87   16.70
   8  -3  -1  330.67   16.50
   8   3   1  351.26   16.80
   8   4  -1  152.58    8.10
  -8  -4  -1  144.29    7.80
  -8   4   1  156.58    7.30
   8  -4   1  136.09    7.70
   8   4   1  147.49    7.10
   8  -4  -1  138.49    7.80
  -8  -4   1  146.39    7.90
  -8   4  -1  128.79    7.90
   8   4   1  145.69    8.00
  -8   4  -1  157.58    7.50
   8  -5   1   47.20    4.20
  -8  -5  -1   51.59    4.20
  -8   5   1   54.89    4.40
   8   5  -1   49.90    4.50
  -8   5  -1   51.69    4.40
  -8   5  -1   54.59    3.80
   8  -5  -1   45.80    4.10
  -8  -5   1   47.30    4.20
   8   5   1   55.09    4.40
   8   6  -1   86.69    6.20
   8  -6   1   91.29    6.10
  -8   6   1   93.99    6.30
  -8  -6  -1   92.29    6.30
   8  -6  -1   82.39    6.20
  -8   6  -1   85.79    6.20
  -8  -6   1   94.89    6.40
   8   6   1   88.69    6.20
   8   7  -1   23.10    4.20
  -8   7   1   35.40    4.50
  -8  -7  -1   43.20    4.50
   8  -7   1   37.30    4.40
  -8  -7   1   35.90    4.40
   8  -7  -1   45.20    4.60
   8   7   1   36.60    4.50
  -8   7  -1   38.70    4.90
   8  -8   1    6.60    3.80
  -8  -8  -1    8.20    3.80
  -8   8   1   11.40    4.20
   8   8  -1   15.50    4.50
  -8   8  -1    5.40    3.90
   8  -8  -1    8.50    3.70
  -8  -8   1    6.80    3.40
   8   8   1    7.00    3.70
  -8   9   1   18.70    4.60
   8  -9   1   21.90    4.90
   8   9  -1   22.70    4.80
  -8  -9  -1   19.70    4.50
   8  -9  -1   22.30    4.60
   8   9   1   24.20    5.20
  -8  -9   1   20.50    4.50
  -8   9  -1   22.20    4.80
   8  10  -1   93.09    8.20
   8 -10   1  102.79    8.10
  -8 -10  -1   78.89    8.00
  -8  10   1   88.89    9.20
   8 -10  -1   84.19    8.20
  -8 -10   1   81.99    8.10
   8  10   1   87.49    8.00
  -8  10  -1  106.19    9.30
  -8 -11  -1   13.50    6.00
  -8  11   1    8.90    5.90
   8 -11   1   13.00    5.80
   8  11  -1    8.00    6.00
   8 -11  -1   16.00    6.90
  -8  11  -1   11.30    6.10
  -8 -11   1   11.70    5.80
  -8   0  -2   49.00    3.70
  -8   0   2   50.49    3.20
   8   0  -2   51.79    3.40
  -8   0   2   57.09    3.50
   8   0   2   50.39    3.40
  -8   0  -2   48.60    3.10
  -8   1   2   57.39    3.60
  -8  -1  -2   58.29    3.40
  -8   1   2   51.29    3.60
  -8  -1  -2   54.99    3.80
   8   1  -2   49.40    3.60
   8  -1  -2   58.69    3.50
  -8   1  -2   57.59    3.80
  -8   1  -2   55.19    3.30
  -8  -1   2   52.69    3.10
  -8   1  -2   62.39    3.80
   8   1   2   52.39    3.40
  -8  -1   2   53.59    3.80
  -8   2   2  113.59    6.60
  -8  -2  -2  128.29    6.90
   8  -2   2  121.39    6.40
  -8   2   2  120.19    6.30
   8   2  -2  114.49    6.80
  -8  -2  -2  128.59    6.60
  -8  -2   2  134.09    6.00
   8  -2  -2  120.89    6.70
  -8   2  -2  135.19    6.60
  -8   2  -2  133.29    6.90
  -8  -2   2  117.19    6.80
   8   2   2  128.59    6.40
  -8   3   2  820.32   36.70
  -8   3   2  789.12   37.40
   8   3  -2  780.92   37.50
   8  -3   2  831.62   37.00
  -8  -3  -2  801.22   37.50
  -8  -3  -2  843.62   37.20
   8  -3  -2  780.12   37.30
  -8   3  -2  791.92   37.40
  -8  -3   2  792.52   37.30
  -8   3  -2  816.82   37.10
   8   3   2  829.92   36.90
   8  -4   2  227.98   11.30
   8   4  -2  208.98   11.70
  -8   4   2  237.28   11.00
  -8   4   2  240.08   11.90
  -8  -4  -2  225.78   11.50
  -8  -4   2  234.98   11.80
   8   4   2  242.58   11.90
  -8   4  -2  236.98   11.80
   8   4   2  215.78   11.00
  -8   4  -2  245.08   11.40
   8  -4  -2  226.98   11.60
  -8   5   2  159.68    9.10
   8   5  -2  149.49    9.10
  -8  -5  -2  168.78    9.00
   8  -5   2  171.18    8.80
   8   5   2  180.48    9.40
   8  -5  -2  180.88    9.10
  -8   5  -2  159.68    9.10
  -8   5  -2  153.58    8.60
  -8  -5   2  178.68    9.20
   8   6  -2    8.80    3.10
  -8  -6  -2   11.00    3.10
  -8   6   2    8.80    3.30
   8  -6   2    8.50    2.50
  -8   6  -2    7.80    2.50
   8  -6  -2    8.80    3.10
  -8  -6   2   11.20    2.90
   8   6   2   10.40    3.30
  -8   6  -2    9.10    3.00
   8  -7   2  110.19    6.70
  -8  -7  -2  103.89    6.90
  -8   7   2  107.29    7.20
   8   7  -2   87.89    7.00
  -8  -7   2  103.89    7.00
   8  -7  -2  106.19    7.00
  -8   7  -2   87.09    6.90
   8   7   2  100.39    7.30
   8   8  -2   10.90    3.90
  -8  -8  -2    6.70    3.60
   8  -8   2    7.70    3.80
  -8   8   2    8.70    4.20
  -8  -8   2    9.10    3.60
   8   8   2    4.80    3.90
  -8   8  -2    6.90    3.70
   8  -8  -2   10.20    3.70
   8   9  -2   10.30    4.40
  -8  -9  -2   21.90    5.00
  -8   9   2   21.50    4.80
   8  -9   2   18.70    4.60
  -8   9  -2   17.40    5.10
   8  -9  -2   17.40    4.90
  -8  -9   2   16.60    4.50
   8   9   2   18.60    4.40
   8  10  -2    6.00    5.40
   8 -10   2   10.50    5.00
  -8  10   2   11.80    5.80
  -8 -10  -2    9.20    4.90
   8 -10  -2    7.80    4.90
  -8 -10   2    2.90    4.80
   8  10   2    2.80    4.70
  -8  10  -2    5.70    4.80
  -8  11   2   14.60    7.10
   8  11  -2   16.80    6.50
  -8 -11  -2   10.50    6.60
  -8  11  -2    8.90    6.80
  -8 -11   2   16.60    6.80
   8 -11  -2   12.40    6.90
  -8   0   3  507.85   24.40
  -8   0   3  520.15   24.20
   8   0   3  530.85   24.30
  -8   0  -3  539.35   24.50
  -8   0  -3  526.55   24.00
   8   0  -3  514.55   24.30
   8   1  -3  302.87   14.70
   8  -1   3  298.37   14.60
  -8   1   3  300.77   14.70
  -8  -1  -3  300.77   14.80
  -8   1   3  306.77   14.60
  -8  -1  -3  314.27   14.30
   8  -1  -3  304.87   14.40
  -8  -1   3  303.97   14.20
  -8  -1   3  321.17   14.80
  -8   1  -3  316.87   14.20
   8   1   3  291.27   14.50
  -8   1  -3  296.27   14.70
   8  -2   3   42.90    2.90
   8   2  -3   50.29    3.60
  -8   2   3   45.60    3.40
  -8  -2  -3   40.70    3.50
  -8  -2  -3   46.00    3.20
   8  -2  -3   47.10    3.00
  -8   2  -3   48.40    3.50
  -8   2  -3   48.20    3.60
  -8  -2   3   46.90    3.50
   8   2   3   40.70    3.10
   8  -2  -3   43.90    3.40
  -8  -2   3   44.30    2.60
   8   3  -3  202.68   10.50
  -8  -3  -3  190.18   10.40
   8  -3   3  201.58    9.90
  -8  -3  -3  217.78   10.20
  -8   3   3  213.58   10.50
   8  -3  -3  209.38    9.60
  -8   3  -3  206.88   10.40
  -8   3  -3  200.28   10.20
   8   3   3  201.68    9.90
   8  -3  -3  196.28   10.30
  -8  -3   3  196.38   10.30
   8  -4   3   34.30    3.00
   8   4  -3   39.10    3.80
  -8  -4  -3   41.60    4.10
  -8   4   3   37.70    3.70
  -8  -4  -3   44.10    3.60
  -8   4  -3   36.00    3.60
  -8  -4   3   37.90    3.60
   8  -4  -3   35.10    3.50
  -8   4  -3   40.90    3.20
   8   4   3   39.10    3.10
   8  -5   3    1.70    2.00
  -8   5   3    2.60    2.40
  -8  -5  -3    5.30    2.50
   8   5  -3    0.70    2.50
   8   5   3    1.60    1.80
  -8  -5   3    1.50    2.30
  -8   5  -3    2.60    2.20
   8   5   3    3.80    2.50
  -8   5  -3    1.80    2.70
   8  -5  -3    1.00    2.30
  -8   6   3  290.67   14.70
  -8  -6  -3  279.67   14.40
   8  -6   3  274.47   14.10
   8   6  -3  276.67   14.70
  -8   6  -3  285.17   14.10
  -8   6  -3  290.77   14.80
  -8  -6   3  285.27   14.70
   8   6   3  275.77   14.60
   8  -6  -3  296.37   14.70
  -8   7   3   38.70    4.80
   8   7  -3   58.29    5.70
   8  -7   3   49.20    5.00
  -8  -7  -3   46.30    4.80
   8   7   3   43.40    5.00
  -8   7  -3   42.80    5.00
  -8  -7   3   52.79    5.10
   8  -7  -3   40.10    4.70
   8   8  -3   17.80    4.30
  -8   8   3   15.10    4.00
  -8  -8  -3   18.20    4.30
   8  -8   3   14.10    4.00
  -8   8  -3   14.90    4.60
   8  -8  -3   14.10    4.40
  -8  -8   3   27.60    4.50
   8   8   3   23.80    4.30
  -8   9   3   21.30    4.90
   8   9  -3   22.10    5.00
   8  -9   3   45.20    8.20
  -8  -9  -3   22.60    4.80
  -8   9  -3   31.00    5.10
   8   9   3   19.70    4.70
   8  -9  -3   25.00    5.30
  -8  -9   3   25.30    4.90
   8  10  -3   51.09    7.20
  -8  10   3   69.39    7.60
  -8 -10  -3   65.69    7.80
  -8  10  -3   87.69    8.70
   8 -10  -3   70.79    7.60
  -8 -10   3   70.69    8.00
  -8 -11  -3    2.40    6.60
   8  11  -3    3.40    6.40
  -8  11   3    9.10    7.00
  -8  11  -3    9.00    6.80
   8 -11  -3    6.70    6.20
  -8 -11   3    7.90    6.30
  -8   0   4  191.48    9.50
  -8   0  -4  199.98    9.20
  -8   0   4  201.78    9.90
   8   0   4  190.28    9.70
   8   0  -4  184.68    9.60
  -8   0  -4  194.28   10.00
  -8  -1  -4  711.73   31.70
  -8  -1  -4  697.23   32.30
   8  -1   4  720.03   31.60
   8   1  -4  659.33   32.10
   8  -1   4  690.63   32.20
  -8   1   4  682.53   32.20
  -8   1   4  704.43   32.10
   8  -1  -4  710.43   31.90
  -8   1  -4  688.03   32.20
  -8  -1   4  688.73   32.20
  -8  -1   4  695.53   31.70
   8   1   4  675.63   32.00
  -8  -2  -4  116.19    6.00
   8  -2   4  107.39    6.40
   8   2  -4  112.79    6.60
  -8  -2  -4  111.89    6.60
  -8   2   4  115.89    6.40
   8  -2   4  110.29    5.70
  -8  -2   4  117.69    5.70
   8  -2  -4  101.89    6.50
   8  -2  -4  126.49    5.90
  -8   2  -4  120.39    6.50
  -8  -2   4  116.19    6.50
   8   2   4  118.09    6.30
  -8  -3  -4  213.58   10.40
  -8  -3  -4  207.48   10.90
   8  -3   4  206.38   10.10
   8   3  -4  202.68   10.80
   8  -3   4  211.38   10.70
  -8   3   4  216.08   10.80
   8   3   4  213.18   10.40
   8  -3  -4  216.98   10.90
  -8  -3   4  210.18   10.90
  -8   3  -4  205.98   10.60
   8   4  -4  177.08    9.70
   8  -4   4  174.78    8.90
  -8  -4  -4  181.58    9.20
  -8   4   4  182.78    9.70
  -8  -4  -4  174.48    9.60
   8  -4  -4  196.28    9.80
   8   4   4  178.88    9.10
  -8   4  -4  172.28    9.20
  -8  -4   4  194.78    9.70
  -8   4  -4  165.98    9.50
   8   5  -4  225.88   11.60
   8  -5   4  222.08   10.90
  -8   5   4  211.48   11.50
  -8  -5  -4  205.38   11.10
  -8  -5  -4  234.88   11.70
   8   5   4  200.88   10.80
  -8   5  -4  243.88   11.80
  -8  -5   4  216.18   11.40
  -8   5  -4  199.28   11.10
   8  -5  -4  227.68   11.50
   8   6  -4   59.49    5.40
  -8  -6  -4   56.79    5.10
  -8   6   4   59.79    5.20
   8  -6   4   56.99    4.60
  -8  -6   4   59.29    5.20
  -8   6  -4   56.39    4.70
   8  -6  -4   65.99    5.20
   8   6   4   59.39    5.00
  -8   6  -4   54.19    5.10
  -8  -7  -4  143.09    9.10
  -8   7   4  153.48    9.80
   8   7  -4  168.38    9.70
  -8  -7   4  163.68    9.50
  -8   7  -4  159.68    8.90
  -8   7  -4  156.78    9.70
   8   7   4  153.28    9.50
   8  -7  -4  153.38    9.40
  -8   8   4   37.00    5.10
  -8  -8  -4   38.00    4.90
   8   8  -4   38.10    5.30
   8   8   4   39.20    5.00
  -8   8  -4   43.20    5.60
   8  -8  -4   41.20    5.20
  -8  -8   4   34.00    5.00
  -8   9   4   31.20    5.70
  -8  -9  -4   21.40    4.70
   8   9  -4   27.90    5.30
   8   9   4   32.00    5.50
  -8  -9   4   22.40    5.00
   8  -9  -4   30.10    5.70
  -8   9  -4   29.90    5.70
   8  10  -4   13.50    5.60
  -8 -10  -4    8.30    5.50
  -8  10   4   20.20    5.60
  -8  10  -4    7.20    5.80
   8 -10  -4   17.90    5.70
  -8 -10   4   10.50    5.80
   8  11  -4   12.60    6.70
  -8  11   4    7.20    7.00
  -8 -11  -4    5.40    6.10
  -8  11  -4    9.70    7.00
   8 -11  -4    4.50    6.40
  -8   0   5 1772.82   80.09
   8   0   5 1749.32   79.99
  -8   0  -5 1775.92   79.29
  -8   0  -5 1767.12   80.09
   8   0  -5 1701.43   79.79
  -8   0   5 1793.12   79.79
   8   1  -5   51.99    4.00
  -8   1   5   56.09    4.10
  -8   1   5   58.99    4.00
  -8  -1  -5   63.89    3.30
  -8  -1  -5   45.20    4.00
   8  -1   5   53.69    3.90
   8  -1   5   58.69    3.00
  -8  -1   5   56.79    3.50
   8   1   5   56.59    4.10
   8  -1  -5   52.29    3.50
  -8   1  -5   51.39    4.00
  -8  -1   5   55.49    4.10
  -8  -2  -5  176.58    9.80
  -8  -2  -5  198.68    9.30
   8   2  -5  194.38    9.80
   8  -2   5  175.28    9.00
  -8   2   5  192.58    9.80
   8  -2   5  174.78    9.70
   8  -2  -5  197.18    9.10
   8   2   5  188.38    9.60
  -8  -2   5  183.58    9.80
  -8   2  -5  196.18    9.90
  -8  -2   5  206.98    9.10
   8  -2  -5  174.88    9.70
   8  -3   5   99.49    5.70
  -8  -3  -5   88.19    5.80
  -8   3   5   98.59    5.90
   8   3  -5   81.89    5.70
  -8  -3  -5   98.79    5.30
  -8  -3   5   90.29    5.70
   8  -3  -5   82.29    5.60
  -8   3  -5   84.29    5.50
   8   3   5   89.19    5.30
   8   4  -5  338.47   16.60
   8  -4   5  347.07   16.50
  -8   4   5  321.07   16.50
  -8  -4  -5  344.17   16.60
  -8  -4  -5  326.57   16.10
   8  -4  -5  326.07   16.50
  -8  -4   5  349.77   16.60
   8   4   5  337.47   16.10
  -8   4  -5  321.87   16.20
  -8   5   5    3.70    2.70
   8   5  -5    3.90    2.80
  -8  -5  -5    4.90    2.80
  -8  -5  -5    6.60    2.60
  -8   5  -5    2.20    2.60
   8  -5  -5    3.90    2.60
  -8  -5   5    5.30    2.90
  -8   5  -5    7.00    2.50
   8   5   5    4.10    2.30
  -8   6   5    9.10    3.30
   8   6  -5   19.20    3.70
  -8  -6  -5   14.60    3.20
  -8   6  -5    8.00    2.80
  -8   6  -5   10.20    3.20
   8   6   5   12.70    3.30
  -8  -6   5    8.90    3.10
   8  -6  -5   11.60    3.30
   8   7  -5   28.70    4.60
  -8   7   5   24.80    4.40
  -8  -7  -5   30.80    4.30
  -8   7  -5   35.90    4.30
   8  -7  -5   31.90    4.60
   8   7   5   24.20    4.10
  -8   7  -5   32.10    4.70
  -8  -7   5   27.60    4.40
   8   8  -5   74.09    7.30
  -8  -8  -5   73.19    6.40
  -8   8   5   77.29    6.80
   8  -8  -5   84.19    7.30
  -8   8  -5   67.39    6.50
   8   8   5   69.99    6.30
  -8  -8   5   69.39    6.50
   8   9  -5    1.40    4.60
  -8   9   5    0.30    4.70
  -8  -9  -5   -1.00    3.90
   8  -9  -5    0.40    4.20
  -8   9  -5    1.20    4.60
  -8  -9   5    1.60    4.70
  -8 -10  -5    7.90    5.10
   8  10  -5    9.00    5.60
  -8  10   5    8.60    5.30
  -8 -10   5    8.90    6.00
   8 -10  -5    9.50    5.50
  -8  10  -5   13.20    5.90
   8   0  -6  482.45   22.20
   8   0   6  465.95   22.40
  -8   0  -6  470.05   22.60
  -8   0   6  474.25   22.20
  -8   0   6  480.35   22.60
   8   1  -6  183.08    9.00
  -8   1   6  160.38    9.20
   8  -1   6  164.68    9.00
  -8  -1  -6  187.48    8.30
  -8  -1  -6  166.28    9.10
  -8   1   6  165.98    8.80
   8   1   6  162.48    8.90
  -8   1  -6  171.58    9.10
   8  -1  -6  163.88    8.60
  -8  -1   6  170.38    9.10
  -8  -1   6  179.58    8.60
   8  -2   6   69.99    4.70
   8   2  -6   61.99    4.70
  -8  -2  -6   74.39    4.10
  -8   2   6   79.29    4.90
  -8  -2  -6   69.29    4.90
  -8  -2   6   66.39    5.00
  -8   2  -6   71.09    4.80
   8  -2  -6   65.99    3.90
   8   2   6   60.29    4.50
   8  -2  -6   63.49    4.80
  -8  -2   6   75.09    4.00
  -8  -3  -6  112.89    6.30
   8   3  -6  128.69    7.10
  -8   3   6  113.49    6.90
   8  -3   6  124.49    6.90
  -8  -3  -6  128.69    7.10
  -8   3  -6  104.29    6.70
  -8  -3   6  124.69    7.00
   8   3   6  110.09    6.70
   8  -3  -6  116.09    6.90
   8   4  -6   24.10    3.60
  -8   4   6   19.30    3.20
  -8  -4  -6   16.90    3.20
  -8  -4  -6   18.60    2.70
   8  -4   6   20.20    3.20
  -8   4  -6   21.10    3.10
   8  -4  -6   22.10    3.20
   8   4   6   20.20    3.00
  -8  -4   6   14.20    3.00
  -8  -5  -6  352.46   17.00
  -8   5   6  330.77   17.00
  -8  -5  -6  325.07   16.40
   8  -5   6  339.47   16.90
   8   5  -6  331.47   16.90
   8  -5  -6  351.36   16.90
   8   5   6  329.47   16.40
  -8   5  -6  330.27   16.60
  -8  -5   6  329.37   16.80
   8  -6   6   76.59    5.90
  -8   6   6   71.99    6.50
  -8  -6  -6   71.79    6.40
   8   6  -6   94.99    6.50
  -8  -6  -6   72.69    6.00
   8  -6  -6   80.39    6.20
  -8   6  -6   75.79    5.70
   8   6   6   95.59    5.90
  -8  -6   6   78.69    6.10
   8   7  -6  213.78   11.50
   8  -7   6  190.98   11.10
  -8   7   6  198.58   11.30
  -8  -7  -6  190.88   10.80
  -8  -7   6  185.48   11.30
  -8   7  -6  178.58   10.60
   8  -7  -6  192.48   11.20
   8   7   6  200.18   10.90
  -8   8   6   14.40    4.80
  -8  -8  -6   14.50    4.30
   8   8  -6   18.80    4.80
   8  -8   6   14.80    4.30
   8   8   6   17.70    4.70
  -8   8  -6   13.50    4.40
  -8  -8   6   16.50    4.30
   8  -8  -6   14.00    4.20
  -8   9   6  118.09    9.10
   8  -9   6  107.39    8.20
  -8  -9  -6  107.79    8.50
   8   9  -6  121.99    9.20
  -8  -9   6  109.39    8.90
   8  -9  -6  111.59    9.70
  -8  10   6   -1.80    5.40
   8 -10   6    6.40    4.90
  -8 -10  -6    8.00    5.20
   8  10  -6    0.00    5.70
  -8 -10   6    4.90    5.50
   8 -10  -6   10.70    5.80
  -8   0   7  278.07   12.70
   8   0  -7  262.17   12.70
   8   0   7  233.68   12.90
  -8   0   7  260.57   13.10
  -8   0  -7  259.37   13.10
   8  -1   7  157.08    8.90
  -8   1   7  181.28    8.90
  -8  -1  -7  176.48    9.20
  -8   1   7  171.58    9.10
   8   1  -7  169.98    8.80
  -8   1  -7  152.18    8.90
  -8  -1   7  170.98    8.50
   8   1   7  162.18    8.90
   8  -1  -7  158.58    8.40
  -8  -1   7  171.28    9.20
   8  -2   7  472.75   22.80
  -8  -2  -7  483.05   22.90
  -8   2   7  462.55   22.60
   8   2  -7  454.45   22.70
  -8   2  -7  471.35   22.80
   8   2   7  466.75   22.70
  -8  -2   7  514.75   23.00
  -8  -2   7  507.05   22.20
   8  -2  -7  457.85   22.80
   8   3  -7   25.30    3.50
  -8  -3  -7   31.10    2.90
   8  -3   7   23.70    3.30
  -8   3   7   32.00    3.70
  -8  -3  -7   42.50    4.10
   8   3   7   32.70    3.60
  -8   3  -7   24.10    3.40
   8  -3  -7   19.50    3.50
  -8  -3   7   30.00    3.60
  -8  -4  -7  128.09    7.80
   8  -4   7  130.79    7.70
   8   4  -7  131.09    7.90
  -8   4   7  136.49    8.10
  -8  -4  -7  128.39    7.20
   8   4   7  136.99    7.60
  -8   4  -7  121.99    7.60
   8  -4  -7  123.79    7.70
  -8  -4   7  123.09    7.70
   8  -5   7   42.50    4.50
  -8  -5  -7   42.10    4.70
  -8   5   7   41.70    4.90
  -8  -5  -7   36.90    4.00
   8   5  -7   45.40    4.80
  -8  -5   7   32.20    4.20
  -8   5  -7   29.30    4.00
   8   5   7   38.00    4.20
   8  -5  -7   38.00    4.40
   8   6  -7   58.39    6.30
  -8  -6  -7   64.19    5.40
   8  -6   7   63.29    5.70
  -8   6   7   59.79    5.70
  -8  -6  -7   60.39    5.90
  -8  -6   7   47.80    5.30
   8  -6  -7   59.79    5.50
   8   6   7   60.19    5.30
  -8   6  -7   55.29    5.20
  -8   7   7    7.50    3.90
  -8  -7  -7    7.30    3.60
   8   7  -7    7.90    4.10
   8  -7   7   11.20    3.60
   8   7   7    7.30    4.10
  -8  -7   7    4.30    3.50
   8  -7  -7   12.10    4.00
  -8   7  -7    8.40    3.60
  -8  -8  -7   23.60    4.40
  -8   8   7   15.50    5.00
   8   8  -7   16.70    4.80
   8  -8   7   20.40    4.60
  -8  -8   7   21.40    4.60
   8  -8  -7   19.80    4.70
  -8   8  -7   19.70    4.80
  -8   9   7    8.60    5.70
   8   9  -7    7.60    5.30
  -8  -9  -7    5.40    5.00
   8  -9   7    7.50    4.80
   8  -9  -7    5.50    5.10
  -8  -9   7   13.00    4.90
  -8 -10  -7   27.60    6.40
   8  10  -7   39.80    7.80
   8 -10   7   26.50    6.50
  -8  10   7   43.20    8.10
  -8 -10   7   41.60    7.60
   8 -10  -7   41.90    7.70
   8   0   8   81.19    5.50
   8   0  -8   71.69    4.90
  -8   0   8   63.79    4.80
  -8   0  -8   77.09    5.40
  -8   0   8   82.79    5.50
  -8  -1  -8   93.69    6.30
   8   1  -8   95.69    6.10
   8  -1   8  106.49    6.50
  -8   1   8   90.99    6.50
  -8   1   8   89.59    5.80
  -8  -1   8  103.69    5.60
  -8  -1   8  101.59    6.30
   8   1   8  100.09    6.10
  -8   1  -8   95.39    6.40
   8  -1  -8   92.49    5.60
   8  -2   8  182.38    9.70
  -8   2   8  185.78    9.80
  -8  -2  -8  178.98    9.90
   8   2  -8  175.18    9.60
   8   2   8  196.58    9.90
   8  -2  -8  166.28    9.70
  -8  -2   8  177.48    9.80
  -8   2  -8  174.08    9.80
   8   3  -8  196.68   10.00
  -8   3   8  156.88    9.70
  -8  -3  -8  181.48   10.00
   8  -3   8  173.98   10.00
   8  -3  -8  173.78   10.00
  -8   3  -8  172.08    9.80
  -8  -3   8  183.48    9.90
   8   3   8  193.78    9.90
  -8   4   8   82.29    6.20
   8   4  -8   95.59    6.50
   8  -4   8   88.29    6.50
  -8  -4  -8   98.69    6.80
  -8   4  -8   88.59    6.60
   8   4   8   91.09    6.40
  -8  -4   8   88.59    6.30
   8  -4  -8   90.69    6.30
  -8  -5  -8  125.79    7.60
   8   5  -8  136.09    8.40
  -8   5   8  119.69    8.50
  -8  -5  -8  147.09    8.30
   8  -5   8  133.99    8.00
  -8   5  -8  118.29    7.90
   8  -5  -8  130.59    8.20
   8   5   8  133.49    8.10
  -8  -5   8  120.39    8.00
   8  -6   8   48.20    5.00
  -8  -6  -8   52.59    5.70
  -8  -6  -8   52.19    5.10
   8   6  -8   45.90    5.50
  -8   6   8   39.10    5.00
   8  -6  -8   39.10    4.90
  -8   6  -8   42.20    4.90
   8   6   8   44.00    4.80
  -8  -6   8   38.60    5.20
   8   7  -8  102.29    7.90
  -8   7   8   94.39    7.70
   8  -7   8   95.89    7.10
  -8  -7  -8   95.39    7.50
  -8  -7   8  130.09    7.90
   8  -7  -8   98.79    7.70
   8   7   8   91.59    7.80
  -8   7  -8   88.89    7.70
  -8   8   8   17.60    5.10
   8  -8   8   20.20    4.80
   8   8  -8   25.30    5.50
  -8  -8  -8   24.30    5.00
  -8  -8   8   23.50    5.40
  -8   8  -8   27.80    5.20
   8  -8  -8   32.90    5.40
  -8  -9  -8   33.60    5.70
  -8   9   8   36.30    6.50
   8   9  -8   33.20    6.30
   8  -9   8   29.40    5.30
  -8  -9   8   21.90    6.10
   8  -9  -8   33.20    6.20
  -8  10   8   54.59   13.10
   8  10  -8   41.70    9.00
  -8 -10  -8   52.39    8.10
   8 -10   8   38.20    8.20
  -8 -10   8   56.09    8.20
   8   0   9  368.66   17.90
  -8   0   9  359.36   17.50
  -8   0  -9  365.96   18.00
   8   0  -9  335.17   17.40
  -8   0   9  384.26   18.00
   8   1  -9  207.08   10.90
   8  -1   9  207.08   11.00
  -8  -1  -9  213.38   11.20
  -8   1   9  183.68   10.70
  -8   1   9  214.08   11.20
  -8  -1   9  230.08   11.30
  -8   1  -9  192.68   11.10
   8   1   9  211.38   11.30
  -8  -1   9  215.28   10.60
   8   2  -9  627.34   28.80
  -8  -2  -9  625.24   28.90
  -8   2   9  593.74   28.60
   8  -2   9  596.94   28.80
  -8  -2   9  595.94   28.80
   8   2   9  594.74   28.70
  -8   2  -9  588.84   28.80
   8  -2  -9  617.34   28.80
  -8   3   9  173.98   10.10
  -8  -3  -9  179.78   10.50
   8  -3   9  182.08   10.10
   8   3  -9  201.98   10.30
  -8  -3   9  183.08   10.20
   8   3   9  178.28   10.10
   8  -3  -9  186.98   10.20
  -8   3  -9  174.58   10.20
   8  -4   9  108.09    7.00
   8   4  -9  122.49    7.80
  -8  -4  -9  106.79    7.50
  -8   4   9   88.89    7.30
  -8  -4   9  108.19    7.50
   8   4   9  110.39    7.00
  -8   4  -9   92.09    7.40
   8  -4  -9   97.69    7.00
  -8  -5  -9   44.90    5.40
   8   5  -9   35.60    5.00
   8  -5   9   36.90    4.50
  -8   5   9   32.90    4.60
  -8   5  -9   37.20    5.00
  -8  -5   9   43.50    4.90
   8   5   9   44.10    4.90
   8  -5  -9   31.50    4.50
  -8  -6  -9    7.30    3.70
   8   6  -9    5.60    3.90
   8  -6   9    3.90    3.30
  -8   6   9    6.20    3.90
  -8   6  -9    3.10    3.50
   8   6   9    4.20    3.70
   8  -6  -9    5.50    3.70
  -8  -6   9    3.00    3.90
   8   7  -9    4.60    4.70
   8  -7   9    5.40    3.60
  -8   7   9   10.90    4.40
   8   7   9    8.60    7.70
   8  -7  -9    9.30    4.60
  -8  -7   9   10.60    4.60
  -8   7  -9   10.50    4.20
  -8   8   9   49.60    6.60
   8  -8   9   45.10    5.70
   8   8  -9   39.40    6.30
   8  -8  -9   45.80    6.20
  -8  -8   9   38.70    5.90
  -8   8  -9   33.90    6.10
   8  -9   9   36.80    6.60
   8   9  -9   33.80    7.60
  -8   9   9   45.30    7.70
  -8   9  -9   35.10    7.00
  -8  -9   9   47.00    7.20
   8  -9  -9   40.10    7.00
  -8   0 -10  248.88   13.20
   8   0  10  257.17   13.30
  -8   0  10  264.07   13.20
   8   0 -10  234.88   12.60
  -8   0  10  249.38   12.70
  -8  -1 -10  177.78    9.90
   8  -1  10  170.28    9.80
   8   1 -10  169.08    9.60
  -8   1  10  175.88    9.40
  -8   1 -10  170.08    9.90
  -8  -1  10  179.38    9.30
   8  -1 -10  167.88    9.60
  -8  -1  10  166.68   10.00
   8   1  10  175.28    9.80
  -8   2  10  136.29    8.50
   8  -2  10  154.28    8.80
   8   2 -10  145.09    8.60
  -8  -2 -10  147.29    8.80
  -8  -2  10  158.28    8.90
  -8   2 -10  148.19    9.10
   8   2  10  141.09    8.70
   8  -2 -10  147.89    8.70
  -8  -3 -10    7.50    3.30
   8   3 -10    8.50    3.40
  -8   3  10   14.20    3.70
   8  -3  10    2.30    3.00
   8  -3 -10    3.00    2.90
   8   3  10    6.70    3.00
  -8  -3  10    6.30    3.60
  -8   3 -10    2.70    3.20
  -8  -4 -10   33.50    4.70
   8   4 -10   32.30    4.60
  -8   4  10   27.50    4.40
   8  -4  10   33.60    4.30
  -8   4 -10   26.00    4.50
   8   4  10   24.30    4.20
  -8  -4  10   42.00    5.00
   8  -4 -10   30.30    4.20
  -8   5  10   56.29    5.80
  -8  -5 -10   52.19    5.70
   8  -5  10   52.69    5.70
   8   5 -10   66.89    6.10
   8  -5 -10   53.69    5.60
   8   5  10   60.39    6.30
  -8   5 -10   52.09    5.70
  -8  -5  10   54.39    5.80
  -8   6  10    2.10    4.30
  -8  -6 -10   -0.50    3.80
   8  -6  10    1.10    3.80
   8   6 -10    1.10    4.50
   8  -6 -10    2.90    4.10
   8   6  10    1.60    3.70
  -8   6 -10    0.70    3.70
  -8  -6  10    2.30    4.20
   8   7 -10   95.89    8.30
   8  -7  10   99.89    7.90
  -8   7  10   90.69    8.70
   8  -7 -10   78.19    8.40
  -8   7 -10   82.69    8.10
  -8  -7  10   97.09    8.40
   8   7  10   89.09    8.10
   8  -8  10    8.80    5.10
  -8   8  10    7.90    5.30
   8   8 -10    1.60    6.10
   8  -8 -10   11.30    5.20
  -8   8 -10    7.20    5.20
  -8  -8  10    0.00    5.40
  -8   9  10   37.90    8.40
   8   9 -10   49.70    9.80
   8  -9  10   44.20    7.20
   8  -9 -10   39.50    8.50
  -8  -9  10   46.20    7.20
  -8   9 -10   43.80    7.80
  -8   0  11   92.19    7.20
   8   0  11   97.19    7.10
   8   0 -11   87.79    6.90
  -8   0  11   96.99    6.50
  -8   0 -11  101.89    6.90
  -8   1  11   50.69    4.70
   8   1 -11   49.70    5.10
  -8  -1 -11   49.70    5.30
   8  -1  11   49.20    5.10
  -8  -1  11   48.80    4.70
  -8  -1  11   50.89    5.30
   8   1  11   49.20    5.20
   8  -1 -11   45.50    4.90
  -8   1 -11   39.90    5.00
   8  -2  11    0.40    2.90
  -8  -2 -11    1.80    3.70
  -8   2  11    0.10    2.90
   8   2 -11   -1.60    3.10
   8  -2 -11   -0.70    2.80
  -8   2 -11   -1.50    3.20
   8   2  11   -2.70    3.10
  -8  -2  11    0.40    3.20
  -8  -3 -11   26.10    4.50
   8  -3  11   25.70    4.20
   8   3 -11   27.80    4.40
  -8   3  11   31.00    4.70
   8   3  11   28.80    4.30
   8  -3 -11   18.30    3.90
  -8  -3  11   24.50    4.30
  -8   3 -11   14.10    3.90
  -8   4  11  139.39    9.20
   8   4 -11  154.78    9.40
  -8  -4 -11  163.08    9.50
   8  -4  11  152.68    9.50
   8  -4 -11  131.59    9.00
  -8   4 -11  132.99    9.30
  -8  -4  11  159.08    9.70
   8   4  11  144.49    9.20
   8   5 -11   25.40    4.90
  -8  -5 -11   23.10    5.20
   8  -5  11   28.20    4.80
  -8   5  11   21.90    4.70
  -8   5 -11   25.20    5.10
  -8  -5  11   18.10    4.30
   8  -5 -11   22.50    4.50
   8   5  11   13.20    4.60
   8  -6  11   28.80    5.20
   8   6 -11   21.20    5.70
  -8   6  11   18.80    4.90
  -8   6 -11   23.50    5.00
   8   6  11   27.20    5.10
   8  -6 -11   22.80    4.90
  -8  -6  11   31.00    5.50
   8   7 -11   11.90    5.40
  -8   7  11    9.70    5.20
   8  -7  11   11.50    5.10
  -8   7 -11    6.00    4.90
  -8  -7  11   12.90    5.50
   8   7  11    9.10    4.70
   8  -7 -11   12.30    5.00
  -8   8  11   14.40    6.10
   8   8 -11   32.10    7.50
   8  -8  11   27.30    6.40
  -8   8 -11   19.00    6.70
  -8  -8  11   26.20    6.60
   8  -8 -11   26.00    6.20
  -8   0 -12   29.30    4.60
  -8   0  12   38.00    4.60
   8   0  12   41.00    4.90
  -8   0  12   31.70    4.60
  -8   1  12    4.30    3.10
   8  -1  12    3.10    3.40
   8   1 -12    5.30    3.80
  -8  -1 -12    5.00    3.60
   8  -1 -12    1.20    3.00
  -8  -1  12    5.50    3.70
  -8   1 -12    5.60    3.60
   8   1  12    2.50    3.30
   8   2 -12   21.70    4.50
  -8  -2 -12   17.20    4.20
   8  -2  12   15.90    4.00
  -8   2  12   23.70    4.10
   8  -2 -12   20.70    4.00
  -8  -2  12   24.70    4.40
   8   2  12   24.40    4.40
  -8   2 -12   21.90    4.40
  -8  -3 -12   14.00    4.20
   8   3 -12    9.10    4.00
  -8   3  12   15.70    4.40
   8  -3  12    2.60    3.40
   8  -3 -12    3.90    3.60
  -8   3 -12    7.90    3.90
   8   3  12   10.00    3.80
  -8  -3  12   10.10    4.40
  -8   4  12    2.20    3.80
  -8  -4 -12    1.60    4.00
   8  -4  12    1.30    3.40
   8   4 -12    2.80    4.60
   8   4  12    2.40    4.30
  -8   4 -12    0.80    3.70
  -8  -4  12    3.30    3.90
   8  -4 -12    2.90    3.50
   8   5 -12  150.68    9.50
  -8   5  12  140.59    9.90
  -8  -5 -12  125.09    9.50
   8  -5  12  121.09    8.70
   8   5  12  137.69    9.10
  -8  -5  12  118.99    9.30
   8  -5 -12  109.89    9.20
  -8   5 -12  104.99    8.90
   8   6 -12    8.30    5.20
  -8   6  12   11.20    5.50
   8  -6  12    0.70    4.60
  -8   6 -12    6.30    4.80
   8   6  12   10.90    4.70
   8  -6 -12    3.10    4.40
  -8  -6  12   10.60    5.30
  -8   7  12    4.10    6.20
   8  -7  12    3.20    5.30
   8   7 -12    4.10    5.90
  -8  -7  12    6.40    5.80
   8   7  12   10.20    5.80
  -8   7 -12    3.80    6.00
   8  -7 -12   10.30    6.00
   8  -8  12   21.10    6.70
  -8   8 -12   19.20    6.70
   8  -8 -12   19.10    7.70
  -8  -8  12   21.20    7.30
   8   0  13   27.90    5.00
  -8   0 -13   20.00    4.80
  -8   0  13   27.50    4.60
   8   1 -13   79.79    9.30
  -8  -1 -13   59.49    6.30
   8  -1  13   61.79    6.30
  -8   1  13   70.19    6.50
  -8  -1  13   72.89    7.20
   8   1  13   58.79    6.40
  -8   1 -13   71.49    6.60
   8  -1 -13   61.79    6.00
   8  -2  13   23.60    5.00
  -8   2  13   32.20    5.10
   8   2 -13   39.40    5.10
  -8  -2 -13   33.90    5.50
  -8   2 -13   37.00    5.70
  -8  -2  13   28.30    4.90
   8   2  13   30.60    4.80
   8  -2 -13   33.20    5.10
   8  -3  13    9.80    4.20
  -8   3  13    4.90    4.40
  -8  -3 -13    7.70    4.30
   8   3 -13   11.40    4.90
   8  -3 -13    6.20    4.20
  -8  -3  13    8.10    4.30
   8   3  13    8.10    4.10
  -8   3 -13    8.60    4.40
  -8  -4 -13   32.10    5.80
   8  -4  13   24.60    5.30
  -8   4  13   24.20    5.10
   8   4 -13   25.50    5.30
  -8  -4  13   24.40    5.10
   8   4  13   16.60    5.00
  -8   4 -13   20.70    5.00
   8  -4 -13   23.40    4.60
   8  -5  13    1.50    4.60
   8   5 -13    0.90    4.90
  -8   5  13    2.10    4.70
   8  -5 -13    2.30    4.30
   8   5  13    0.80    4.60
  -8   5 -13    3.60    4.90
  -8  -5  13    7.00    5.20
   8  -6  13   -2.50    4.70
   8   6 -13   -4.90    5.30
  -8   6  13    4.10    5.90
  -8   6 -13   -0.50    5.30
   8  -6 -13    4.40    5.50
   8   6  13    5.30    5.10
  -8  -6  13    0.00    5.50
  -8   7  13    6.70    6.60
   8   7 -13    3.20    6.40
   8  -7  13    1.10    5.40
  -8   7 -13    6.80    6.80
   8   7  13    3.90    6.50
   8  -7 -13   -0.60    5.50
   8   0 -14   75.09    7.20
   8   0  14   75.59    7.60
  -8   0 -14   64.29    6.90
  -8   1  14    7.60    4.00
  -8  -1 -14    7.50    4.40
   8  -1  14    5.00    4.10
   8  -1 -14   10.70    4.40
  -8  -1  14    6.50    4.60
   8   1  14    4.60    4.10
  -8   1 -14    6.70    4.60
  -8   2  14   -2.40    4.20
   8  -2  14    2.80    4.20
   8   2 -14    5.20    4.70
  -8  -2 -14    2.00    4.80
   8   2  14    2.30    4.20
  -8   2 -14   -1.60    4.30
  -8  -2  14    0.40    4.20
   8  -2 -14   -1.50    3.50
   8   3 -14  106.99    8.40
  -8   3  14   94.59    8.70
  -8  -3 -14  107.39    9.20
   8  -3  14   95.49    8.80
  -8  -3  14  113.49    9.10
   8   3  14  105.39    9.30
   8  -3 -14  102.69    8.50
  -8   3 -14  106.89    8.70
   8   4 -14   68.09    7.40
  -8   4  14   45.10    6.70
  -8  -4 -14   67.69    7.70
   8  -4  14   55.99    6.90
   8   4  14   57.89    7.60
  -8  -4  14   64.59    8.20
  -8   4 -14   68.19    7.40
   8  -4 -14   73.59    7.80
   8  -5  14   15.40    5.90
   8   5 -14   15.40    6.10
  -8   5  14   16.10    6.40
   8  -5 -14    8.50    5.10
   8   5  14   15.90    6.30
  -8   5 -14   11.90    5.80
   8   6 -14    2.80    6.50
   8  -6  14    0.60    5.30
  -8   6  14    1.40    6.50
  -8   6 -14   -0.10    6.10
   8   6  14    3.10    5.70
   8  -6 -14    3.70    6.30
   8   0 -15   49.10    6.10
   8   0  15   35.30    6.70
  -8   0 -15   42.20    6.40
  -8   1  15   17.80    4.70
   8  -1  15   12.30    4.90
  -8  -1 -15   16.90    5.30
  -8   1 -15   11.10    5.00
  -8  -1  15   13.70    5.90
   8   1  15    9.50    5.60
   8  -1 -15   14.60    4.50
  -8  -2 -15   31.00    5.90
  -8   2  15   22.70    5.80
   8  -2  15   24.00    6.10
  -8   2 -15   26.90    6.50
   8  -2 -15   22.20    4.90
   8   2  15   12.90    5.20
  -8   3  15   11.00    5.60
  -8  -3 -15    3.90    5.80
   8  -3  15    2.00    4.80
   8   3 -15    2.50    5.10
   8   3  15    2.70    5.20
   8  -3 -15   -0.30    4.40
  -8   3 -15   -2.20    5.80
  -8   4  15    9.50    6.40
   8   4 -15    5.90    6.30
   8  -4  15   13.90    5.70
   8   4  15    2.50    5.60
   8  -4 -15    3.60    5.50
  -8   4 -15   11.70    5.90
   8  -5  15    7.10    6.40
   8   5 -15   11.40    7.40
  -8   5  15    9.40    6.10
   8  -5 -15    4.20    6.30
  -8   5 -15   11.40    7.30
   8   5  15    6.90    6.20
   8   0  16    2.30    6.00
  -8   0 -16   10.90    6.30
  -8   1  16   46.20    7.80
   8  -1  16   45.60    7.50
  -8  -1 -16   48.60    7.10
  -8   1 -16   45.60    7.10
   8   1  16   49.70    7.00
   8  -2  16   -2.30    5.80
  -8  -2 -16    4.40    6.30
  -8   2  16    1.90    5.80
   8   2  16   -1.60    5.40
   8  -2 -16   -1.40    5.10
  -8   2 -16   -0.90    5.70
  -8   3  16   34.40    6.80
  -8  -3 -16   40.80    7.30
   8   3 -16   58.69    7.60
   8  -3  16   51.29    7.40
   8   3  16   42.90    7.40
   8  -3 -16   32.70    6.80
  -8   3 -16   38.60    7.40
  -8   4  16   17.70    6.70
   8   4 -16   34.50    8.10
   8  -4  16   24.80    6.80
   8  -4 -16   24.10    7.10
  -8   0 -17  124.39   10.80
  -8  -1 -17    2.40    7.00
  -8   1 -17    2.10    6.90
  -9   0   0    2.20    1.40
  -9   0   0   -0.40    1.40
  -9   0   0    0.90    1.50
  -9  -1   0   25.30    2.80
  -9   1   0   30.00    2.80
  -9  -1   0   28.90    2.80
  -9   1   0   28.50    2.80
   9   1   0   24.50    2.30
  -9   1   0   27.80    2.60
   9  -2   0  604.04   28.00
  -9  -2   0  617.04   28.20
  -9   2   0  598.64   27.90
   9   2   0  628.84   27.70
   9   2   0  572.14   28.30
  -9  -3   0  616.94   28.40
  -9   3   0  641.84   28.10
  -9   3   0  593.64   28.50
   9   3   0  579.04   28.50
   9   3   0  614.44   27.70
   9  -3   0  595.14   28.20
  -9  -4   0   32.40    3.50
   9  -4   0   36.80    3.60
  -9   4   0   42.30    3.80
   9   4   0   40.90    3.80
  -9   4   0   35.90    3.00
   9  -5   0 1103.19   50.39
   9   5   0 1097.89   50.69
  -9  -5   0 1080.69   50.49
  -9   6   0    1.40    2.80
   9  -6   0    3.40    2.80
   9   6   0    3.30    3.00
  -9  -6   0    1.90    2.60
   9   7   0   40.50    4.90
   9  -7   0   46.20    5.00
  -9   7   0   46.20    5.10
  -9  -7   0   40.90    4.90
   9   8   0   27.50    4.60
  -9   8   0   27.20    4.90
   9  -8   0   24.70    4.70
  -9  -8   0   24.10    4.30
   9  -9   0   41.20    5.80
  -9   9   0   23.50    5.50
   9   9   0   33.60    5.80
  -9  -9   0   37.40    5.70
  -9 -10   0    0.40    5.10
   9  10   0   -5.60    5.50
   9 -10   0   -1.30    5.20
  -9  10   0   -1.00    4.80
  -9 -11   0   81.89   13.70
  -9  11   0   86.79    9.20
   9 -11   0   69.59    8.30
   9  11   0   68.59    8.50
  -9   0  -1   -0.50    1.30
  -9   0   1    0.60    1.60
  -9   0  -1   -0.20    1.40
  -9   0   1    0.30    1.40
  -9   0  -1    0.30    1.70
  -9   0   1    0.20    1.30
  -9   1   1    2.20    1.60
  -9  -1  -1    2.50    1.70
  -9   1   1    1.80    1.60
  -9  -1  -1    2.60    1.60
  -9   1   1    3.40    1.60
   9   1  -1    2.10    1.70
  -9   1  -1    2.80    1.80
  -9   1  -1    2.60    1.70
  -9  -1   1    1.70    1.70
  -9  -1   1    2.30    1.20
  -9   1  -1    2.00    1.50
   9   1   1    3.40    1.40
  -9  -2  -1  122.99    6.80
   9   2  -1  119.49    6.00
  -9  -2  -1  132.99    6.60
   9   2  -1  118.59    6.80
  -9   2   1  123.99    6.30
  -9   2   1  121.39    6.80
   9  -2   1  114.29    6.30
  -9   2  -1  125.79    6.70
   9   2   1  114.29    6.20
   9  -2  -1  115.19    6.50
  -9  -2   1  129.09    6.70
  -9   2  -1  129.89    6.60
  -9   3   1  465.75   21.40
   9   3  -1  460.45   21.20
   9  -3   1  463.15   21.70
   9   3  -1  434.26   22.10
  -9  -3  -1  464.35   21.80
  -9   3   1  482.95   22.10
   9   3   1  470.05   22.10
   9  -3  -1  456.95   21.90
   9   3   1  478.65   21.30
  -9   3  -1  462.15   22.00
  -9   3  -1  457.15   21.60
  -9  -3   1  455.45   21.90
  -9  -4  -1  835.92   40.30
  -9   4   1  893.51   40.60
  -9   4   1  870.51   39.80
   9   4  -1  908.01   40.60
   9  -4   1  855.81   40.20
  -9  -4   1  836.62   40.40
  -9   4  -1  910.31   40.00
   9   4   1  898.41   40.60
   9  -4  -1  844.82   40.30
  -9   5   1  701.63   32.90
   9   5  -1  733.13   33.00
   9  -5   1  688.63   32.50
  -9  -5  -1  687.53   32.70
  -9   5  -1  656.03   32.80
   9  -5  -1  739.23   32.70
  -9  -5   1  698.03   32.80
   9   5   1  675.53   32.80
  -9   5  -1  692.83   32.20
   9  -6   1  400.56   18.80
  -9   6   1  376.86   19.10
   9   6  -1  363.46   19.00
  -9  -6  -1  390.46   18.90
   9  -6  -1  389.16   18.80
  -9  -6   1  365.26   18.80
   9   6   1  369.16   18.90
  -9   6  -1  402.46   19.20
  -9   7   1   16.50    3.90
   9   7  -1   16.20    3.80
  -9  -7  -1   17.70    3.60
   9  -7   1   19.10    3.80
   9  -7  -1   12.80    3.50
  -9   7  -1   17.00    3.90
   9   7   1   19.70    3.90
  -9  -7   1   17.40    3.60
  -9  -8  -1   93.79    7.50
   9   8  -1  105.79    8.30
  -9   8   1  111.39    8.40
   9  -8   1  118.99    8.20
  -9   8  -1  114.39    8.00
   9  -8  -1  105.99    7.70
  -9  -8   1  100.19    7.70
   9   8   1  113.39    8.30
  -9   9   1   50.79    6.10
  -9  -9  -1   49.60    6.20
   9   9  -1   50.49    6.40
   9  -9   1   40.50    5.50
   9   9   1   45.20    5.80
  -9  -9   1   40.30    5.60
  -9   9  -1   38.50    5.80
   9  -9  -1   56.19    6.50
  -9  10   1    4.90    5.10
  -9 -10  -1    3.10    4.70
   9 -10   1    7.00    4.80
   9  10  -1    4.00    5.10
  -9 -10   1    5.60    5.50
  -9  10  -1    4.50    5.10
   9 -10  -1    0.20    4.70
   9  10   1   -3.70    4.80
  -9 -11  -1   39.00    8.10
  -9  11   1   29.70    7.60
   9 -11   1   37.40    7.50
   9  11  -1   46.40    7.60
   9 -11  -1   42.30    8.00
  -9  11  -1   44.70    8.30
  -9   0  -2    0.90    1.30
   9   0   2   -0.40    1.50
   9   0  -2   -0.80    1.60
  -9   0   2    0.20    1.40
  -9   0   2    0.30    1.50
  -9   0  -2   -0.10    1.60
  -9   1   2  158.58    7.60
  -9   1   2  145.39    7.60
  -9  -1  -2  146.19    7.40
  -9  -1  -2  138.69    7.70
   9   1  -2  137.49    7.60
   9  -1  -2  146.29    7.40
  -9   1  -2  151.38    7.60
   9   1   2  139.39    7.40
  -9   1  -2  150.88    7.30
  -9  -1   2  137.59    7.10
  -9   1  -2  138.29    7.60
  -9  -1   2  148.69    7.60
  -9   2   2  315.17   15.10
  -9  -2  -2  337.17   15.70
  -9  -2  -2  334.77   15.30
   9  -2   2  312.87   15.10
   9   2  -2  308.47   15.60
  -9   2   2  316.27   15.50
  -9   2  -2  315.97   15.50
  -9  -2   2  330.17   14.80
  -9  -2   2  319.97   15.50
   9  -2  -2  309.17   15.50
   9   2   2  306.27   15.10
  -9   2  -2  339.07   15.40
   9   3  -2  237.18   12.20
  -9   3   2  239.38   12.20
  -9   3   2  238.88   11.50
   9  -3   2  243.18   11.80
  -9  -3  -2  256.27   12.00
  -9  -3  -2  249.18   12.40
  -9   3  -2  246.08   11.90
  -9   3  -2  247.68   12.20
  -9  -3   2  242.18   12.20
   9  -3  -2  228.18   12.00
   9   3   2  234.48   11.60
  -9   4   2   15.20    2.80
   9  -4   2   17.60    2.50
  -9  -4  -2   15.10    2.70
   9   4  -2   19.20    3.20
  -9  -4   2   13.40    2.60
   9   4   2   12.10    2.90
   9   4   2   20.00    2.10
   9  -4  -2   13.90    2.60
  -9   4  -2   16.30    2.80
  -9   4  -2   16.70    2.50
  -9   5   2   95.59    6.40
   9  -5   2   91.49    5.90
  -9  -5  -2  100.69    6.30
   9   5  -2  100.89    6.50
  -9   5  -2   97.39    6.40
  -9   5  -2   94.59    5.80
  -9  -5   2   84.19    6.20
   9  -5  -2  106.89    6.30
   9   5   2  105.79    6.50
  -9   6   2   34.60    4.40
   9   6  -2   41.40    4.70
   9  -6   2   44.70    4.50
  -9  -6  -2   42.30    4.50
  -9  -6   2   46.40    4.60
   9   6   2   44.80    4.70
   9  -6  -2   48.60    4.80
  -9   6  -2   35.50    4.40
   9   7  -2  325.17   17.20
   9  -7   2  359.46   17.00
  -9   7   2  324.87   17.20
  -9  -7  -2  330.67   17.10
   9   7   2  335.27   17.20
  -9   7  -2  341.87   17.20
  -9  -7   2  315.97   17.20
   9  -7  -2  334.17   17.00
   9   8  -2    6.50    3.90
   9  -8   2   -0.40    3.70
  -9  -8  -2    1.90    3.30
  -9   8   2    0.50    3.70
  -9   8  -2    3.90    3.80
  -9  -8   2    5.40    3.60
   9  -8  -2    1.40    3.60
   9   8   2    1.70    3.60
  -9   9   2    5.00    4.50
  -9  -9  -2    4.60    4.00
   9  -9   2    0.50    4.30
   9   9  -2    5.30    4.90
  -9   9  -2    4.50    4.40
   9  -9  -2    4.10    4.20
   9   9   2    1.70    4.00
  -9  -9   2    0.70    4.10
  -9  10   2    4.40    5.10
  -9 -10  -2    3.60    5.40
   9  10  -2    1.40    5.10
  -9 -10   2    3.70    5.00
   9  10   2    9.80    5.20
  -9  10  -2    3.40    5.80
   9 -10  -2    2.70    5.60
   9  11  -2   30.80    7.90
  -9  11   2   19.50    6.90
   9 -11  -2   26.00    7.50
  -9  11  -2   30.20    7.30
   9   0   3   -0.10    1.40
  -9   0  -3   -0.10    1.20
  -9   0   3   -0.20    1.30
  -9   0  -3   -1.30    1.60
  -9   0   3   -2.00    1.70
   9   0  -3    0.70    1.50
   9  -1   3   49.80    3.70
  -9   1   3   61.99    3.90
  -9  -1  -3   59.09    4.10
  -9   1   3   49.70    3.90
   9   1  -3   52.89    3.90
  -9  -1  -3   57.19    3.60
   9  -1  -3   56.89    3.70
  -9  -1   3   54.09    3.90
  -9  -1   3   57.79    3.40
  -9   1  -3   59.29    3.40
   9   1   3   49.30    3.50
  -9   1  -3   54.49    3.90
  -9   2   3   58.69    4.40
   9   2  -3   62.19    4.40
  -9  -2  -3   59.59    4.40
  -9  -2  -3   73.39    4.10
   9  -2   3   61.29    3.70
   9  -2  -3   58.09    4.20
   9   2   3   54.29    3.90
  -9   2  -3   62.19    4.20
  -9   2  -3   64.09    4.30
  -9  -2   3   58.89    4.30
   9  -2  -3   67.39    3.80
  -9  -2   3   64.79    3.40
  -9  -3  -3   27.50    2.80
  -9   3   3   27.00    3.20
  -9  -3  -3   20.70    2.90
   9   3  -3   24.70    3.10
   9  -3   3   20.30    2.20
  -9   3  -3   23.00    3.00
   9   3   3   20.40    2.40
   9  -3  -3   19.60    2.20
   9  -3  -3   20.30    2.80
  -9  -3   3   26.20    3.10
  -9   3  -3   23.30    2.80
   9  -4   3  567.84   26.60
  -9  -4  -3  576.04   27.20
  -9   4   3  542.35   27.00
   9   4  -3  580.04   27.20
  -9  -4  -3  574.34   26.80
  -9  -4   3  566.24   27.10
   9  -4  -3  577.94   27.00
  -9   4  -3  566.04   27.10
  -9   4  -3  583.14   26.80
   9   4   3  577.74   26.40
   9  -5   3   20.90    2.90
  -9   5   3   17.00    3.20
   9   5  -3   17.70    3.50
  -9  -5  -3   20.30    2.90
   9   5   3   18.30    3.40
  -9   5  -3   17.20    2.90
  -9   5  -3   22.40    3.40
  -9  -5   3   19.60    3.10
   9  -5  -3   23.90    3.50
   9   6  -3   66.79    5.90
  -9  -6  -3   75.89    5.50
   9  -6   3   65.39    5.30
  -9   6   3   73.99    5.70
  -9   6  -3   76.09    5.30
  -9  -6   3   70.29    5.70
   9   6   3   68.29    5.70
   9  -6  -3   87.89    5.90
  -9   6  -3   76.89    5.90
  -9  -7  -3  105.09    7.30
   9  -7   3  116.49    7.10
   9   7  -3   84.69    7.20
  -9   7   3  100.99    7.20
   9  -7  -3  116.19    7.70
   9   7   3   86.19    6.90
  -9   7  -3   97.39    7.70
  -9  -7   3  102.19    7.20
   9   8  -3  147.09    9.40
  -9   8   3  142.29    9.20
  -9  -8  -3  137.59    9.30
  -9  -8   3  127.99    9.00
  -9   8  -3  137.39    9.20
   9  -8  -3  141.39    9.20
   9   8   3  137.49    9.00
  -9   9   3   20.00    5.00
  -9  -9  -3   15.90    4.90
   9   9  -3   16.90    4.90
  -9  -9   3   15.00    4.70
   9   9   3   13.50    5.00
   9  -9  -3   20.80    5.40
  -9   9  -3   10.00    5.10
  -9 -10  -3   18.10    6.00
  -9  10   3    6.50    5.50
   9  10  -3   24.10    6.50
  -9 -10   3    9.80    5.40
   9  10   3   14.00    6.10
   9 -10  -3    7.80    5.40
  -9  10  -3   14.40    6.20
  -9  11   3    0.40    6.10
   9  11  -3    3.50    7.40
   9 -11  -3   -0.10    6.30
  -9  11  -3    4.50    7.20
  -9   0   4    0.90    1.80
  -9   0  -4    0.80    1.10
  -9   0  -4   -0.50    1.80
   9   0   4    0.50    1.80
  -9   0   4   -1.20    1.60
   9   0  -4   -0.40    1.70
   9  -1   4  309.67   14.30
  -9  -1  -4  303.97   14.40
  -9  -1  -4  322.67   15.10
   9   1  -4  306.57   14.90
   9  -1   4  282.17   14.80
  -9   1   4  305.37   14.80
  -9   1   4  308.77   15.00
   9  -1  -4  316.57   14.60
   9   1   4  302.27   14.70
  -9   1  -4  299.07   14.90
  -9  -1   4  297.37   14.90
  -9  -1   4  313.27   14.40
   9  -2   4    2.40    1.90
  -9  -2  -4    2.00    2.00
  -9   2   4    1.50    2.10
   9  -2   4    4.30    1.40
  -9  -2  -4    2.50    1.50
   9   2  -4    4.20    2.30
   9  -2  -4    2.40    1.50
  -9   2  -4    2.50    2.00
   9  -2  -4    1.50    1.80
  -9  -2   4    4.80    2.00
  -9  -2   4    2.10    1.20
   9   2   4    3.80    1.70
  -9  -3  -4   75.59    5.40
  -9  -3  -4   83.99    4.90
   9  -3   4   82.39    5.30
   9   3  -4   80.19    5.40
  -9   3   4   77.99    5.20
   9  -3   4   80.29    4.50
  -9  -3   4   86.89    5.30
  -9   3  -4   74.29    5.00
   9   3   4   71.49    4.80
   9  -3  -4   77.29    5.20
  -9  -4  -4   89.69    5.50
  -9   4   4   93.99    6.00
   9  -4   4   86.39    5.20
   9   4  -4   93.29    6.20
  -9  -4  -4   98.09    6.20
  -9  -4   4   94.39    6.00
  -9   4  -4   98.19    6.10
   9  -4  -4   90.39    5.90
   9   4   4   87.39    5.50
  -9   4  -4   93.09    5.80
  -9  -5  -4   82.39    5.70
   9   5  -4   84.29    6.10
  -9  -5  -4   84.39    6.00
  -9   5   4   75.79    5.80
   9   5   4   72.09    5.70
  -9   5  -4   76.69    5.60
   9  -5  -4   88.59    5.90
  -9  -5   4   91.19    6.20
  -9   5  -4   83.39    5.90
   9   6  -4  181.78   10.80
  -9   6   4  180.18   10.70
  -9  -6  -4  185.78   10.50
  -9  -6   4  207.38   11.00
   9  -6  -4  180.88   10.60
  -9   6  -4  203.28   10.80
  -9   6  -4  191.18   10.20
   9   6   4  194.58   10.60
  -9   7   4    6.60    3.50
  -9  -7  -4    6.90    3.20
   9   7  -4   18.80    4.10
   9   7   4    9.90    3.60
  -9  -7   4   15.10    4.20
  -9   7  -4   10.40    3.70
   9  -7  -4    9.90    3.60
  -9  -8  -4   60.69    6.00
   9   8  -4   50.19    6.30
  -9   8   4   59.49    6.40
   9  -8  -4   61.69    6.30
  -9   8  -4   71.49    6.90
   9   8   4   54.79    6.00
  -9  -8   4   64.59    6.20
  -9   9   4   17.70    5.00
   9   9  -4   25.80    5.50
  -9  -9  -4   23.30    5.40
   9  -9  -4   24.70    5.20
  -9   9  -4   27.90    5.90
   9   9   4   21.90    5.30
  -9  -9   4   31.80    5.50
  -9  10   4   54.79    7.50
  -9 -10  -4   67.99    7.90
   9  10  -4   58.49    7.60
  -9 -10   4   51.89    7.30
   9 -10  -4   68.59    7.80
  -9  10  -4   66.69    8.10
  -9   0   5   -0.80    2.10
  -9   0  -5    0.20    1.10
   9   0   5   -0.10    1.90
  -9   0   5   -1.10    1.70
  -9   0  -5   -1.10    1.90
   9   0  -5    0.40    1.60
  -9  -1  -5  335.07   16.60
  -9  -1  -5  340.27   15.70
   9   1  -5  336.07   16.40
   9  -1   5  342.57   16.40
  -9   1   5  341.47   16.60
  -9   1   5  356.06   16.20
   9  -1  -5  329.87   16.00
   9   1   5  312.97   16.20
  -9  -1   5  326.57   16.40
  -9   1  -5  341.17   16.50
  -9  -1   5  350.96   15.90
  -9  -2  -5   39.60    4.00
   9   2  -5   49.90    4.30
  -9   2   5   48.50    4.00
  -9  -2  -5   46.50    3.30
   9  -2   5   36.70    3.60
   9  -2  -5   43.20    3.90
  -9  -2   5   45.30    3.00
   9  -2  -5   42.60    3.10
   9   2   5   46.30    3.80
  -9   2  -5   50.39    3.90
  -9  -2   5   40.60    3.80
   9   3  -5   62.59    5.10
  -9  -3  -5   58.39    4.10
  -9  -3  -5   61.49    4.80
  -9   3   5   60.69    4.60
   9  -3   5   58.99    4.50
  -9   3  -5   61.79    4.50
   9  -3  -5   63.59    4.70
   9   3   5   55.29    4.30
  -9  -3   5   64.69    4.70
  -9  -4  -5   43.80    4.60
  -9   4   5   30.70    3.80
  -9  -4  -5   40.00    3.60
   9  -4   5   39.30    4.20
   9   4  -5   36.00    4.20
  -9   4  -5   31.60    3.60
  -9  -4   5   41.00    4.10
   9  -4  -5   38.60    4.00
   9   4   5   37.80    3.80
   9   5  -5   21.70    3.80
  -9   5   5   23.60    3.70
   9  -5   5   29.90    3.80
  -9  -5  -5   23.60    3.70
  -9  -5  -5   25.50    3.30
  -9   5  -5   20.30    3.20
  -9  -5   5   19.80    3.50
   9  -5  -5   17.90    3.30
   9   5   5   19.50    3.10
  -9   6   5  106.99    7.20
  -9  -6  -5  102.89    6.80
   9   6  -5  102.99    7.40
  -9   6  -5   93.39    6.50
   9   6   5   97.19    7.50
   9  -6  -5  108.39    7.50
  -9   6  -5  108.09    7.20
  -9  -6   5  124.49    7.60
  -9  -7  -5    7.00    3.30
   9   7  -5   18.20    4.30
  -9   7   5   10.70    4.20
  -9   7  -5   19.10    3.90
   9   7   5   13.20    3.90
   9  -7  -5   15.00    3.90
  -9   7  -5   13.40    3.80
  -9  -7   5   11.80    3.70
  -9  -8  -5   31.70    5.10
  -9   8   5   28.40    4.90
   9   8  -5   33.10    5.30
   9   8   5   36.10    5.20
  -9   8  -5   33.30    5.40
  -9  -8   5   29.90    4.90
   9  -8  -5   31.30    5.00
  -9  -9  -5    2.00    4.30
  -9   9   5    0.50    4.90
   9   9  -5   -2.30    4.70
   9  -9  -5    2.30    4.60
  -9  -9   5    1.70    4.50
  -9   9  -5    6.70    4.70
   9   9   5    6.70    4.90
  -9  10   5    7.90    6.20
  -9 -10  -5    6.20    5.50
   9  10  -5    7.10    6.80
  -9 -10   5    1.40    5.50
   9 -10  -5    8.00    6.40
  -9  10  -5    7.80    6.10
  -9   0  -6   -1.20    2.00
  -9   0   6   -0.40    1.80
   9   0   6    0.60    1.90
   9   0  -6    0.50    2.00
  -9   0   6   -0.40    2.10
  -9   1   6   55.69    4.70
  -9   1   6   59.19    4.40
   9   1  -6   56.29    4.30
  -9  -1  -6   60.19    4.60
   9  -1   6   59.09    4.40
   9  -1  -6   55.59    3.90
  -9  -1   6   72.99    4.80
  -9  -1   6   67.69    4.00
   9   1   6   60.19    4.50
  -9   1  -6   66.19    4.60
  -9   2   6  368.06   17.60
  -9  -2  -6  370.66   17.80
  -9  -2  -6  369.96   17.00
   9   2  -6  355.86   17.60
   9  -2   6  359.26   17.60
  -9   2  -6  346.67   17.50
   9  -2  -6  371.96   17.80
   9   2   6  337.07   17.30
  -9  -2   6  365.26   17.70
  -9   3   6   56.39    4.50
   9  -3   6   56.89    4.40
  -9  -3  -6   50.69    3.90
  -9  -3  -6   62.59    4.80
   9   3  -6   63.59    5.10
  -9   3  -6   49.10    4.40
   9   3   6   52.19    4.40
  -9  -3   6   58.19    4.70
   9  -3  -6   60.89    4.70
  -9  -4  -6   60.29    5.00
   9   4  -6   58.89    5.10
   9  -4   6   58.49    5.00
  -9  -4  -6   53.59    4.30
  -9   4   6   56.69    4.80
   9  -4  -6   50.79    4.70
   9   4   6   52.49    4.50
  -9  -4   6   49.80    4.70
  -9   4  -6   61.79    4.70
  -9  -5  -6    3.40    2.70
  -9  -5  -6    6.40    3.50
   9   5  -6    6.20    3.20
   9  -5   6    8.90    3.30
  -9   5   6    9.30    3.30
   9  -5  -6    3.70    2.80
  -9   5  -6    8.70    2.90
  -9  -5   6    6.20    3.00
   9   5   6    6.90    2.80
  -9  -6  -6   24.50    4.50
   9  -6   6   21.20    3.70
   9   6  -6   22.60    4.20
  -9  -6  -6   19.60    3.60
  -9   6   6   15.80    3.70
   9  -6  -6   12.70    3.50
  -9   6  -6   16.30    3.50
  -9  -6   6   14.00    3.60
   9  -7   6   33.40    4.60
  -9   7   6   30.10    5.00
   9   7  -6   36.10    5.20
  -9  -7  -6   34.10    4.50
  -9  -7   6   30.90    4.60
   9  -7  -6   32.20    4.90
   9   7   6   42.20    5.30
  -9   7  -6   46.80    4.80
   9  -8   6   47.60    5.70
   9   8  -6   52.39    6.40
  -9  -8  -6   62.39    6.00
  -9   8   6   53.89    6.40
  -9  -8   6   67.79    6.70
   9  -8  -6   52.79    6.20
   9   8   6   58.69    6.20
   9  -9   6   54.79    6.30
   9   9  -6   46.40    6.90
  -9  -9  -6   50.89    6.60
  -9   9   6   40.00    6.50
   9  -9  -6   54.79    6.80
  -9  -9   6   52.59    6.60
   9  10  -6   21.50    6.70
   9 -10   6   13.70    5.50
  -9 -10  -6   12.60    5.80
  -9  10   6   16.00    6.80
   9 -10  -6   17.40    6.90
  -9 -10   6    9.20    5.90
  -9   0  -7   -0.60    2.30
  -9   0   7    0.60    2.40
   9   0   7   -1.30    2.30
  -9   0   7   -0.40    1.90
   9   0  -7   -0.60    2.00
   9   1  -7   49.80    4.20
  -9   1   7   51.49    4.50
  -9   1   7   46.80    4.00
  -9  -1  -7   43.80    4.60
   9  -1   7   47.50    4.10
  -9   1  -7   47.50    4.20
   9   1   7   49.40    4.40
  -9  -1   7   49.90    4.30
   9  -1  -7   44.30    3.70
  -9  -1   7   41.30    3.50
  -9   2   7  197.38   10.70
  -9  -2  -7  211.88   11.10
   9  -2   7  209.68   11.00
   9   2  -7  209.38   10.80
   9  -2  -7  205.18   10.90
   9   2   7  212.58   10.80
  -9   2  -7  197.08   10.80
  -9  -2   7  204.18   11.00
  -9   3   7   98.49    6.70
   9   3  -7   98.19    6.60
  -9  -3  -7  107.99    6.80
   9  -3   7  103.89    6.50
  -9  -3   7   89.39    6.50
   9   3   7  114.09    6.60
   9  -3  -7   96.29    6.50
  -9   3  -7  102.99    6.80
  -9  -4  -7   44.60    4.80
  -9   4   7   47.10    4.90
  -9  -4  -7   46.20    4.30
   9   4  -7   58.49    5.50
   9  -4   7   45.80    4.60
   9  -4  -7   53.69    4.80
  -9  -4   7   46.60    4.80
   9   4   7   52.19    4.30
  -9   4  -7   39.50    4.40
  -9  -5  -7    1.20    2.70
   9  -5   7    2.30    2.70
   9   5  -7   -0.50    3.10
  -9  -5  -7    2.70    3.00
  -9   5   7    3.30    3.10
  -9   5  -7    3.30    3.20
   9   5   7    2.70    3.00
  -9  -5   7    2.80    3.20
   9  -5  -7    3.70    3.00
  -9  -6  -7   26.00    4.40
  -9   6   7   21.90    4.50
   9  -6   7   25.80    4.10
   9   6  -7   18.20    4.20
  -9  -6  -7   28.00    4.00
  -9   6  -7   21.50    4.30
  -9  -6   7   27.50    4.30
   9  -6  -7   27.40    4.40
   9  -7   7   73.19    6.40
  -9  -7  -7   82.09    6.70
  -9   7   7   86.09    7.40
   9   7  -7   80.19    7.10
  -9   7  -7   67.39    6.80
  -9  -7   7   92.89    7.40
   9   7   7   82.29    7.30
   9  -7  -7   72.79    6.70
   9  -8   7  145.29    9.80
  -9  -8  -7  145.59    9.70
  -9   8   7  140.29   10.00
   9   8  -7  136.89   10.10
   9   8   7  132.59    9.90
   9  -8  -7  158.98   10.10
  -9  -8   7  155.88    9.90
  -9   8  -7  136.69    9.60
  -9   9   7    5.20    5.90
   9   9  -7    1.60    5.20
  -9  -9  -7    4.20    5.20
   9  -9   7   -0.30    5.00
  -9  -9   7    6.60    5.60
   9  -9  -7    3.10    5.10
  -9 -10  -7    5.70    6.50
  -9  10   7    3.50    6.90
   9  10  -7    6.00    7.40
   9 -10   7    2.50    6.00
  -9 -10   7    6.20    6.60
  -9   0   8    0.10    2.30
  -9   0  -8   -0.20    2.60
   9   0  -8    0.30    2.30
   9   0   8   -0.50    2.20
  -9   0   8   -0.80    2.60
  -9   1   8  172.88    9.30
   9  -1   8  179.88    8.90
  -9  -1  -8  151.88    8.90
  -9   1   8  139.99    8.50
   9   1  -8  161.28    8.80
  -9   1  -8  150.08    9.00
   9   1   8  158.68    8.80
  -9  -1   8  153.78    8.90
   9  -1  -8  132.69    8.50
  -9  -1   8  163.48    8.30
  -9   2   8   25.90    3.50
   9  -2   8   19.60    3.40
  -9  -2  -8   18.80    3.50
   9   2  -8   34.50    3.80
  -9   2  -8   22.50    3.60
  -9  -2   8   22.40    3.50
   9  -2  -8   23.30    3.50
   9   2   8   26.40    3.50
   9   3  -8  259.07   13.30
  -9   3   8  238.38   13.20
  -9  -3  -8  256.67   13.40
   9  -3   8  236.18   13.10
   9  -3  -8  258.57   13.20
   9   3   8  258.27   13.00
  -9   3  -8  254.47   13.20
  -9  -3   8  257.47   13.20
  -9   4   8    6.60    3.10
   9   4  -8   15.90    3.60
  -9  -4  -8   12.40    3.60
   9  -4   8    7.40    3.00
  -9  -4   8    9.30    3.20
  -9   4  -8   17.20    3.40
   9   4   8   10.10    3.30
   9  -4  -8    7.20    3.30
   9  -5   8   12.70    3.30
  -9   5   8    3.60    3.30
   9   5  -8    2.00    3.60
  -9  -5  -8    7.80    3.50
   9  -5  -8    6.30    3.20
  -9  -5   8   12.20    3.60
   9   5   8    5.10    3.40
  -9   5  -8    8.50    3.40
   9   6  -8   17.10    4.30
  -9  -6  -8   16.30    4.20
  -9   6   8   12.10    4.00
   9  -6   8   18.70    3.90
  -9  -6   8   20.80    4.50
   9  -6  -8   12.10    3.80
   9   6   8   20.20    4.20
  -9   6  -8   13.40    3.90
  -9  -7  -8    2.50    3.50
   9  -7   8    2.60    3.80
  -9   7   8    4.70    4.10
   9   7  -8    1.40    4.30
   9  -7  -8    1.00    3.80
   9   7   8    1.80    4.50
  -9   7  -8    2.30    3.80
  -9  -7   8   -0.80    3.60
   9  -8   8    1.40    3.80
   9   8  -8   -1.40    4.60
  -9   8   8    2.10    5.00
  -9  -8  -8    1.30    4.20
  -9   8  -8    3.70    4.70
  -9  -8   8    1.90    4.80
   9  -8  -8    0.20    4.30
   9   9  -8   72.49    8.40
   9  -9   8   77.89    8.00
  -9   9   8   88.09    8.90
  -9  -9  -8   70.69    7.90
  -9  -9   8   83.49    8.40
   9  -9  -8   83.29    8.70
  -9   0  -9    1.60    2.80
   9   0   9    2.50    2.90
   9   0  -9   -1.10    2.40
  -9   0   9    2.40    2.60
  -9   0   9   -0.60    2.80
   9  -1   9   83.79    5.90
  -9   1   9   84.69    6.10
  -9  -1  -9   79.99    6.00
   9   1  -9   75.09    5.80
  -9   1   9   79.29    5.70
  -9  -1   9   70.79    5.40
  -9  -1   9   82.69    6.10
   9   1   9   92.79    6.30
  -9   1  -9   72.49    5.80
  -9   2   9   49.50    5.00
   9  -2   9   52.09    5.20
   9   2  -9   52.49    5.20
  -9  -2  -9   53.79    5.10
   9   2   9   54.09    5.30
  -9  -2   9   45.60    4.90
  -9   2  -9   48.30    4.90
   9  -2  -9   54.99    5.30
  -9  -3  -9   27.80    4.20
   9   3  -9   18.70    3.80
   9  -3   9   31.90    4.30
  -9   3   9   24.60    4.00
  -9  -3   9   23.00    3.90
   9  -3  -9   17.30    3.60
  -9   3  -9   16.20    3.60
   9   3   9   32.10    4.20
   9   4  -9   49.70    5.70
  -9  -4  -9   51.49    5.60
  -9   4   9   60.19    5.80
   9  -4   9   51.49    5.30
  -9  -4   9   56.59    5.90
   9   4   9   69.19    5.80
  -9   4  -9   52.09    5.40
   9  -4  -9   68.99    6.00
   9  -5   9   27.80    4.10
  -9  -5  -9   24.50    4.90
  -9   5   9   19.50    4.50
   9   5  -9   22.90    4.40
   9   5   9   32.30    4.70
  -9   5  -9   14.60    4.00
  -9  -5   9   22.30    4.60
   9  -5  -9   19.40    4.00
   9   6  -9  115.19    8.20
   9  -6   9  101.59    7.50
  -9  -6  -9  123.79    8.00
  -9   6   9   99.39    8.40
   9  -6  -9  113.09    8.00
  -9   6  -9   89.99    7.50
   9   6   9  117.99    8.00
  -9  -6   9   96.09    7.80
   9   7  -9    3.90    4.50
   9  -7   9    2.80    3.70
  -9   7   9    3.50    4.40
  -9  -7  -9    0.60    4.80
  -9   7  -9    8.70    4.70
  -9  -7   9    0.00    4.00
   9  -7  -9   12.10    5.00
   9  -8   9  100.09    8.60
   9   8  -9   95.09    8.90
  -9   8   9   95.49    8.80
  -9  -8   9  104.39    9.30
  -9   8  -9   84.19    7.90
   9  -8  -9   86.29    8.50
   9   9  -9   14.60    7.00
  -9   9   9   16.00    7.00
   9  -9   9   12.50    5.90
  -9  -9   9   12.90    6.40
   9  -9  -9   16.30    6.30
   9   0  10    0.10    2.90
  -9   0 -10   -1.60    3.00
  -9   0  10   -2.40    2.70
   9   0 -10   -0.70    2.80
  -9   0  10   -0.60    3.00
  -9  -1 -10  332.37   17.50
   9  -1  10  317.77   17.10
   9   1 -10  360.66   17.10
  -9   1  10  339.07   17.00
  -9   1 -10  340.07   17.30
   9   1  10  343.07   17.30
  -9  -1  10  351.36   17.30
  -9  -2 -10   67.99    5.80
  -9   2  10   63.09    5.70
   9  -2  10   63.29    5.50
   9   2 -10   68.29    5.90
   9  -2 -10   61.19    5.60
   9   2  10   69.49    5.60
  -9  -2  10   54.39    5.50
  -9   2 -10   63.39    5.70
   9  -3  10   69.29    6.50
  -9  -3 -10   73.39    6.30
  -9   3  10   81.79    6.10
   9   3 -10   71.99    6.10
  -9   3 -10   86.29    6.40
   9   3  10   77.19    6.60
  -9  -3  10   78.29    6.30
   9  -3 -10   72.79    6.10
   9  -4  10   20.60    4.00
  -9  -4 -10   21.90    4.30
  -9   4  10   19.40    4.40
   9   4 -10   24.70    4.40
  -9   4 -10   18.90    4.10
   9  -4 -10   22.80    4.00
   9   4  10   23.20    4.10
  -9  -4  10   23.60    4.30
   9  -5  10   41.10    5.20
  -9   5  10   46.50    5.50
  -9  -5 -10   50.69    5.70
   9   5 -10   40.00    5.50
   9   5  10   52.69    5.80
   9  -5 -10   40.20    5.20
  -9   5 -10   45.30    5.70
  -9  -5  10   48.40    5.50
  -9   6  10    4.60    4.10
   9   6 -10   13.10    4.70
  -9  -6 -10    5.40    4.60
   9  -6  10   12.70    4.00
   9   6  10    7.90    4.00
  -9   6 -10    8.60    4.20
   9  -6 -10    6.50    4.10
  -9  -6  10   11.80    4.80
   9   7 -10   33.20    6.10
   9  -7  10   32.70    5.70
  -9   7  10   38.50    6.50
  -9  -7  10   40.90    6.30
  -9   7 -10   32.40    5.50
   9  -7 -10   34.10    5.70
  -9   8  10   18.20    6.50
   9  -8  10   22.30    5.90
   9   8 -10   19.00    6.40
  -9  -8  10   27.20    5.90
   9  -8 -10   24.10    6.00
  -9   8 -10   21.90    5.70
   9  -9  10   49.70    7.60
  -9  -9  10   41.70    8.10
  -9   9 -10   43.70    8.00
  -9   0 -11   -1.60    3.10
   9   0  11   -0.40    3.10
  -9   0  11    0.60    2.90
  -9   0  11    0.50    3.70
   9  -1  11   56.29    5.80
  -9   1  11   42.10    4.60
   9   1 -11   48.60    5.10
  -9  -1 -11   38.30    5.00
  -9  -1  11   47.70    5.20
   9  -1 -11   44.20    4.90
  -9   1 -11   44.20    5.10
   9   1  11   45.50    5.00
   9   2 -11  290.57   14.50
  -9  -2 -11  255.87   14.50
  -9   2  11  266.47   14.20
   9  -2  11  263.17   14.30
  -9   2 -11  257.47   14.50
   9  -2 -11  263.97   14.30
   9   2  11  294.27   14.50
  -9  -2  11  280.57   14.80
   9   3 -11   53.19    6.00
   9  -3  11   54.79    5.70
  -9   3  11   53.19    5.80
  -9  -3 -11   57.59    5.90
  -9  -3  11   69.69    6.00
   9  -3 -11   50.59    5.40
   9   3  11   52.79    5.50
  -9   3 -11   55.09    5.80
  -9  -4 -11   61.99    6.50
   9  -4  11   68.29    6.10
   9   4 -11   53.59    6.20
  -9   4  11   64.49    6.50
  -9   4 -11   54.59    6.10
  -9  -4  11   67.79    6.30
   9  -4 -11   67.09    6.10
   9   4  11   68.59    6.20
  -9  -5 -11    0.50    3.90
   9   5 -11    0.70    4.70
  -9   5  11   -0.60    3.60
   9  -5  11   -0.50    3.60
   9  -5 -11    1.60    3.70
  -9   5 -11    1.20    3.80
  -9  -5  11   -0.60    4.30
   9   5  11    5.00    4.40
  -9  -6 -11  166.28   11.00
  -9   6  11  175.38   10.90
   9   6 -11  179.38   11.10
   9  -6  11  151.38   10.10
   9  -6 -11  168.98   11.00
  -9  -6  11  134.29   10.20
   9   6  11  145.19   10.60
  -9   6 -11  152.18   10.40
  -9   7  11   75.19    8.50
   9  -7  11   78.49    8.00
   9   7 -11  108.39   10.10
   9  -7 -11   96.59    8.70
  -9  -7  11   98.69    8.50
  -9   7 -11  111.19    9.40
  -9   8  11   -0.90    6.30
   9  -8  11   -0.30    5.80
   9   8 -11    1.80    6.90
   9  -8 -11    2.00    5.60
  -9  -8  11    4.60    6.40
  -9   8 -11    1.80    5.80
  -9   0 -12    2.40    3.90
  -9   0  12    3.50    3.80
   9   0  12   -2.50    3.60
  -9   0  12   -0.50    3.30
  -9   1  12  243.68   13.10
   9  -1  12  250.17   13.30
   9   1 -12  242.68   12.90
  -9  -1 -12  237.78   13.40
   9  -1 -12  222.38   13.20
  -9   1 -12  249.28   13.40
   9   1  12  228.98   13.20
  -9  -1  12  252.07   13.40
   9   2 -12   31.10    5.00
  -9   2  12   30.90    4.80
   9  -2  12   24.00    4.40
  -9  -2 -12   33.10    4.90
   9  -2 -12   21.70    4.10
  -9   2 -12   25.40    4.90
  -9  -2  12   26.90    4.80
   9   2  12   40.00    5.10
  -9   3  12   56.59    5.70
   9  -3  12   48.50    5.40
  -9  -3 -12   49.99    5.90
   9   3 -12   47.90    5.90
   9  -3 -12   55.69    5.90
  -9  -3  12   57.19    6.30
   9   3  12   37.70    5.30
  -9   3 -12   52.19    6.10
   9  -4  12    1.40    3.80
  -9   4  12    2.60    3.90
   9   4 -12    5.80    4.80
  -9  -4 -12    5.90    4.30
   9   4  12    0.60    4.40
  -9  -4  12    3.00    4.50
  -9   4 -12   -0.70    4.40
   9  -4 -12   -0.90    3.50
   9  -5  12   21.40    5.30
  -9  -5 -12   11.90    5.50
  -9   5  12   15.60    5.30
   9   5 -12   24.30    5.50
   9   5  12   19.50    5.30
  -9  -5  12   11.70    4.60
  -9   5 -12   10.40    4.70
   9  -5 -12   17.00    4.60
   9  -6  12   24.70    5.70
   9   6 -12   17.80    5.90
  -9   6  12   10.10    5.20
   9  -6 -12   23.80    5.90
  -9   6 -12   10.70    5.40
   9   6  12   23.80    6.00
  -9  -6  12   15.70    5.20
   9   7 -12   41.00    7.50
   9  -7  12   37.70    6.30
  -9   7  12   27.50    7.10
   9   7  12   41.60    7.90
   9  -7 -12   39.30    6.80
  -9   7 -12   23.30    6.50
  -9  -7  12   46.50    6.80
  -9   0  13   -0.60    3.70
  -9   0 -13   -1.10    4.20
   9   0  13    1.50    3.70
  -9   1  13    3.10    3.90
  -9  -1 -13    2.80    4.00
   9  -1  13    2.20    3.60
   9  -1 -13    0.10    3.90
   9   1  13    0.80    3.70
  -9  -1  13   -1.00    4.00
  -9   1 -13    0.90    3.70
  -9  -2 -13   23.40    5.00
   9  -2  13   23.20    4.70
  -9   2  13   22.30    4.60
   9   2 -13   24.70    5.20
   9  -2 -13   24.90    4.80
  -9   2 -13   26.20    5.10
   9   2  13   25.60    5.40
  -9  -2  13   17.70    4.80
   9   3 -13   -0.40    4.60
  -9  -3 -13    1.90    4.30
  -9   3  13    2.20    4.40
   9  -3  13    3.00    4.20
  -9  -3  13    5.00    4.90
  -9   3 -13    1.60    4.40
   9  -3 -13    0.20    3.70
   9   3  13    1.90    4.60
   9   4 -13   75.29    7.40
  -9  -4 -13   66.89    7.60
   9  -4  13   80.99    7.80
  -9   4  13   59.79    7.20
   9   4  13   73.59    7.40
   9  -4 -13   55.29    6.80
  -9  -4  13   65.59    7.10
  -9   4 -13   70.99    7.40
  -9   5  13    0.00    5.40
   9  -5  13    1.80    4.30
  -9  -5 -13   -1.90    5.00
   9   5 -13    3.30    5.30
   9   5  13   -1.70    4.80
  -9   5 -13    1.10    4.90
   9  -5 -13   -0.20    5.00
  -9  -5  13    1.70    4.70
   9   6 -13   77.79    9.30
   9  -6  13   77.99    8.20
  -9   6  13   80.49    8.70
   9   6  13   76.59    8.70
   9  -6 -13   77.49    8.10
  -9   6 -13   76.79    8.90
  -9  -6  13   91.59    8.90
   9  -7  13   14.30    6.80
  -9  -7  13    9.40    7.00
   9  -7 -13   20.70    7.30
   9   7  13   13.90    6.50
  -9   7 -13    7.30    7.40
   9   0  14   -1.80    4.10
  -9   0 -14   -1.10    4.30
   9   0 -14    2.40    4.30
  -9   1  14   39.10    5.60
[truncated: 218,356 more chars]
