# Supplementary material for: 15,15-Diphenyl-2,3,4,5,6,8,9,11,12-octa­hydro­imidazo[2,1-h][1,4,12]trioxa[7]thia­[9]azacyclo­tetra­decin-14(15H)-one
Source: IUCrdata. 2023 Feb 17;8(Pt 2):x230125. doi: 10.1107/S2414314623001256 (PMC9993893; doi:10.1107/S2414314623001256)
Supplement: Supplementary file 2 [file x-08-x230125-Isup2.hkl]

data_I                                                                          
_shelx_title ' JTM1266_0ma_a.res in Pna2(1)'                                    
_shelx_refln_list_code          4                                               
_shelx_F_calc_maximum      168.97                                               
_exptl_crystal_F_000       904.00                                               
_reflns_d_resolution_high  0.7493                                               
                                                                                
loop_                                                                           
 _space_group_symop_operation_xyz                                               
 'x, y, z'                                                                      
 '-x, -y, z+1/2'                                                                
 'x+1/2, -y+1/2, z'                                                             
 '-x+1/2, y+1/2, z+1/2'                                                         
                                                                                
_cell_length_a    16.6007                                                       
_cell_length_b     9.2362                                                       
_cell_length_c    13.8439                                                       
_cell_angle_alpha  90.000                                                       
_cell_angle_beta   90.000                                                       
_cell_angle_gamma  90.000                                                       
                                                                                
_shelx_F_squared_multiplier     1.000                                           
                                                                                
loop_                                                                           
 _refln_index_h                                                                 
 _refln_index_k                                                                 
 _refln_index_l                                                                 
 _refln_F_squared_calc                                                          
 _refln_F_squared_meas                                                          
 _refln_F_squared_sigma                                                         
 _refln_observed_status                                                         
   4   0 -18         55.63         38.76        23.38 o                         
   1   1 -18         31.71         28.51        19.54 o                         
   2   1 -18         12.52          1.60        18.58 o                         
   3   1 -18         56.45        134.22        25.31 o                         
   4   1 -18         23.02         38.76        23.06 o                         
   0   2 -18        134.79        167.51        24.99 o                         
   1   2 -18          4.23          7.99        14.64 o                         
   2   2 -18        145.10        182.10        19.34 o                         
   3   2 -18         79.02        121.41        25.63 o                         
   2   0 -17         31.46         44.85        16.98 o                         
   4   0 -17        108.65         98.34        21.14 o                         
   6   0 -17        184.98        216.52        26.59 o                         
   8   0 -17        295.02        398.47        34.60 o                         
   0   1 -17         80.87        100.91        20.82 o                         
   1   1 -17         35.08         29.82        14.90 o                         
   2   1 -17         76.87         90.92        14.22 o                         
   3   1 -17         65.34         95.78        19.86 o                         
   4   1 -17         44.32         36.37        12.91 o                         
   5   1 -17         39.97         46.47        13.24 o                         
   6   1 -17         51.31         32.10        13.96 o                         
   7   1 -17          8.97         -2.08        12.91 o                         
   8   1 -17          5.44          7.20        15.74 o                         
   1   2 -17        132.24        176.61        15.97 o                         
   2   2 -17         17.13         10.31        13.11 o                         
   3   2 -17         27.50         40.82        13.48 o                         
   4   2 -17         99.17        108.61        15.49 o                         
   5   2 -17         12.59         10.25        21.14 o                         
   6   2 -17         25.78         11.21        19.54 o                         
   7   2 -17         92.00        104.53        18.15 o                         
   0   3 -17        127.43        196.98        25.31 o                         
   1   3 -17        139.40        173.59        16.39 o                         
   2   3 -17         15.31         22.42        13.14 o                         
   3   3 -17         11.77         -3.53        12.78 o                         
   4   3 -17         79.67        100.32        15.61 o                         
   5   3 -17         19.52         17.17        13.92 o                         
   6   3 -17          6.95         16.02        22.42 o                         
   1   4 -17         22.16         22.81        14.68 o                         
   2   4 -17         16.33         17.54        17.78 o                         
   3   4 -17         80.62         88.37        18.05 o                         
   4   4 -17         30.66         46.77        23.38 o                         
   0   0 -16        462.27        496.15        33.00 o                         
   2   0 -16       1173.20       1124.27        59.90 o                         
   4   0 -16        465.08        516.65        34.60 o                         
   6   0 -16        105.13        131.98        19.54 o                         
   8   0 -16         21.29         34.92        20.18 o                         
  10   0 -16         49.90         68.28        15.64 o                         
   1   1 -16         80.40         63.77        11.49 o                         
   2   1 -16         93.31         84.15         9.65 o                         
   3   1 -16         97.38        118.95        10.79 o                         
   4   1 -16         12.62         29.08        11.40 o                         
   5   1 -16          4.12          1.63        10.93 o                         
   6   1 -16         94.60        102.13        13.99 o                         
   7   1 -16        221.48        260.38        21.94 o                         
   8   1 -16        147.59        151.03        16.08 o                         
   9   1 -16          0.27          5.39        11.09 o                         
  10   1 -16         19.56         23.55        10.18 o                         
   0   2 -16        122.52        147.68        19.54 o                         
   1   2 -16        119.44        121.08        14.42 o                         
   2   2 -16        155.18        162.92        31.22 o                         
   3   2 -16        146.10        167.11        15.19 o                         
   4   2 -16         12.80         28.28        12.33 o                         
   5   2 -16          0.96          9.35        10.03 o                         
   6   2 -16        162.62        175.90        19.86 o                         
   7   2 -16        122.92        148.47        16.98 o                         
   8   2 -16          2.30          1.61        10.43 o                         
   9   2 -16        101.55        107.57        12.60 o                         
  10   2 -16         72.66         56.70        14.59 o                         
   1   3 -16         31.60         34.75        12.18 o                         
   2   3 -16          1.68         -3.53        11.09 o                         
   3   3 -16         78.35         75.16        13.69 o                         
   4   3 -16         69.86         85.12        13.76 o                         
   5   3 -16         54.77         62.74        16.50 o                         
   6   3 -16         59.48         34.44        16.82 o                         
   7   3 -16        129.16        126.84        16.53 o                         
   8   3 -16        117.71        141.63        16.19 o                         
   9   3 -16         56.98         54.82        14.85 o                         
   0   4 -16          3.46         -1.60        18.90 o                         
   1   4 -16         43.36         55.59        13.93 o                         
   2   4 -16        190.75        179.48        17.05 o                         
   3   4 -16        117.05        168.87        16.41 o                         
   4   4 -16         13.88          9.64        12.66 o                         
   5   4 -16         64.46         62.81        14.27 o                         
   6   4 -16         20.64         33.64        14.04 o                         
   7   4 -16         46.10         51.43        15.00 o                         
   8   4 -16         83.80         94.65        17.10 o                         
   1   5 -16         18.19         33.78        14.22 o                         
   2   5 -16         69.84         80.34        15.55 o                         
   3   5 -16          6.01         11.37        13.36 o                         
   4   5 -16        124.07        114.09        21.46 o                         
   5   5 -16         10.97          7.05        19.54 o                         
   6   5 -16        127.01        159.53        27.87 o                         
   2   0 -15        277.53        293.79        16.87 o                         
   4   0 -15        165.96        132.94        18.58 o                         
   6   0 -15        238.22        270.98        26.27 o                         
   8   0 -15        120.88        147.60        14.15 o                         
  10   0 -15        233.53        238.62        27.87 o                         
  12   0 -15        228.79        261.94        20.91 o                         
   0   1 -15        151.39        131.34        13.01 o                         
   1   1 -15        421.72        433.24        18.39 o                         
   2   1 -15        126.52        126.41        10.03 o                         
   3   1 -15        355.27        347.67        14.61 o                         
   4   1 -15        330.55        345.94        17.82 o                         
   5   1 -15        165.57        160.31        12.64 o                         
   6   1 -15         38.50         23.00        10.03 o                         
   7   1 -15         70.77         68.59         9.64 o                         
   8   1 -15         47.54         45.58         9.06 o                         
   9   1 -15          1.97          5.59         9.03 o                         
  10   1 -15         68.01         65.12        11.41 o                         
  11   1 -15         12.52          9.71        10.79 o                         
  12   1 -15         22.07         13.17        11.72 o                         
   1   2 -15         42.41         36.75        10.06 o                         
   2   2 -15          0.42          1.53         9.61 o                         
   3   2 -15         20.24         20.55         7.99 o                         
   4   2 -15        130.20        124.23        10.89 o                         
   5   2 -15         11.07          9.39         8.44 o                         
   6   2 -15        278.45        300.73        15.30 o                         
   7   2 -15        109.32        114.16        12.29 o                         
   8   2 -15         79.90         85.26        10.45 o                         
   9   2 -15         19.51         11.84         9.55 o                         
  10   2 -15         76.85         87.03        11.38 o                         
  11   2 -15         10.53          3.28        10.78 o                         
  12   2 -15         76.52         71.09        16.08 o                         
   0   3 -15         66.16         78.48        17.94 o                         
   1   3 -15          0.69         -1.09        10.30 o                         
   2   3 -15        126.60        107.39        12.89 o                         
   3   3 -15        123.42        146.44        36.82 o                         
   4   3 -15          3.82          1.08        10.31 o                         
   5   3 -15         60.25         65.87        11.85 o                         
   6   3 -15         60.40         59.73         8.39 o                         
   7   3 -15         47.57         41.23         8.50 o                         
   8   3 -15         13.04          2.98         8.28 o                         
   9   3 -15        132.26        129.37        11.11 o                         
  10   3 -15         92.11         82.77        12.68 o                         
  11   3 -15          9.26         10.98        13.44 o                         
   1   4 -15          4.29         10.98        10.76 o                         
   2   4 -15         26.06         23.95        12.49 o                         
   3   4 -15        183.09        179.09        15.63 o                         
   4   4 -15         20.32         14.77        11.76 o                         
   5   4 -15         18.89         26.17         9.61 o                         
   6   4 -15        173.19        176.31        12.79 o                         
   7   4 -15         32.92         25.01        10.53 o                         
   8   4 -15         29.85         22.45        10.86 o                         
   9   4 -15         89.37        104.37        12.39 o                         
  10   4 -15         83.08         87.02        13.03 o                         
   0   5 -15        170.34        146.08        23.06 o                         
   1   5 -15         48.99         40.00        12.45 o                         
   2   5 -15        402.17        492.13        24.35 o                         
   3   5 -15         35.91         22.71        12.63 o                         
   4   5 -15         29.99         31.18        13.44 o                         
   5   5 -15         29.51         28.03        10.91 o                         
   6   5 -15        140.01        140.31        13.17 o                         
   7   5 -15         34.21         41.44        11.91 o                         
   8   5 -15         18.54         28.02        12.84 o                         
   9   5 -15          4.03          6.52        14.70 o                         
   1   6 -15         65.17         71.37        15.05 o                         
   2   6 -15         17.41         -4.16        12.91 o                         
   3   6 -15          5.20          6.54        13.01 o                         
   4   6 -15          8.22         12.21        13.81 o                         
   5   6 -15         73.86        103.58        12.71 o                         
   6   6 -15         27.43         44.63        14.59 o                         
   7   6 -15        230.63        237.66        28.83 o                         
   0   0 -14         52.01         55.74        13.45 o                         
   2   0 -14        132.27        144.86        14.10 o                         
   4   0 -14        271.99        248.70        15.85 o                         
   6   0 -14        237.86        248.55        15.40 o                         
   8   0 -14        249.13        223.85        17.30 o                         
  10   0 -14         60.13         68.19        12.12 o                         
  12   0 -14         66.57         77.35        13.54 o                         
  14   0 -14         43.56         38.12        22.10 o                         
   1   1 -14        124.17        106.36         7.80 o                         
   2   1 -14        300.77        306.66        13.06 o                         
   3   1 -14        299.17        258.44        12.49 o                         
   4   1 -14        118.20        127.40         9.35 o                         
   5   1 -14          1.58          0.50         5.62 o                         
   6   1 -14        195.68        209.38        10.25 o                         
   7   1 -14        183.24        180.71        11.74 o                         
   8   1 -14         32.61         26.66         8.26 o                         
   9   1 -14        113.58        113.95        10.72 o                         
  10   1 -14         24.77         26.89         9.62 o                         
  11   1 -14         93.96         78.12        10.78 o                         
  12   1 -14        139.30        122.32        12.38 o                         
  13   1 -14        165.67        170.36        16.97 o                         
  14   1 -14         10.36          9.29        19.22 o                         
   0   2 -14        554.91        588.08        33.96 o                         
   1   2 -14         75.16         81.24        21.94 o                         
   2   2 -14        467.70        459.26        16.70 o                         
   3   2 -14         54.35         49.64         7.76 o                         
   4   2 -14        206.50        217.17        14.06 o                         
   5   2 -14          4.76          4.74         6.23 o                         
   6   2 -14        109.89        104.31         8.10 o                         
   7   2 -14          6.79          3.96         6.63 o                         
   8   2 -14          6.09          2.46         6.76 o                         
   9   2 -14          9.89          1.27         8.45 o                         
  10   2 -14         64.78         69.09        10.47 o                         
  11   2 -14         25.59         31.06         9.76 o                         
  12   2 -14        164.67        187.74        14.23 o                         
  13   2 -14         40.46         36.27        11.37 o                         
   1   3 -14          6.42          8.64         9.40 o                         
   2   3 -14        101.91         88.61        16.82 o                         
   3   3 -14        100.15         88.07        11.40 o                         
   4   3 -14        119.84        130.40         9.06 o                         
   5   3 -14        142.12        144.74         9.30 o                         
   6   3 -14        347.17        365.97        13.78 o                         
   7   3 -14        159.46        172.02         9.99 o                         
   8   3 -14        306.23        339.46        13.91 o                         
   9   3 -14        201.62        240.00        12.24 o                         
  10   3 -14        304.87        332.89        15.58 o                         
  11   3 -14        158.68        167.62        11.82 o                         
  12   3 -14        272.67        305.20        18.66 o                         
  13   3 -14         47.39         18.19        14.85 o                         
   0   4 -14        152.46        151.84        18.90 o                         
   1   4 -14         25.51         17.28        12.81 o                         
   2   4 -14         65.38         61.20        10.76 o                         
   3   4 -14         42.62         54.82        11.92 o                         
   4   4 -14         15.09         15.48         8.13 o                         
   5   4 -14         25.73         31.60         8.05 o                         
   6   4 -14          1.78          2.16         8.34 o                         
   7   4 -14         62.90         63.06         9.36 o                         
   8   4 -14        178.83        222.30        12.12 o                         
   9   4 -14         27.79         25.74         8.73 o                         
  10   4 -14         16.99         19.43         9.09 o                         
  11   4 -14         66.19         55.81        10.95 o                         
  12   4 -14         47.37         51.66        12.51 o                         
   1   5 -14          5.80          8.04        10.16 o                         
   2   5 -14         53.44         48.62        11.33 o                         
   3   5 -14         13.72         15.40         8.62 o                         
   4   5 -14         35.50         39.53         9.20 o                         
   5   5 -14         34.79         33.48         9.49 o                         
   6   5 -14         54.37         53.54         9.99 o                         
   7   5 -14         49.49         63.82        11.03 o                         
   8   5 -14         29.03         37.56        10.39 o                         
   9   5 -14         20.77          2.72        10.87 o                         
  10   5 -14         44.81         39.62        11.90 o                         
  11   5 -14         22.42         10.17        12.85 o                         
   0   6 -14         37.91         32.35        17.94 o                         
   1   6 -14        262.39        281.37        20.10 o                         
   2   6 -14         65.17         90.42        11.71 o                         
   3   6 -14        317.78        396.84        18.38 o                         
   4   6 -14         65.08         46.76        10.60 o                         
   5   6 -14          0.13         -5.95         9.46 o                         
   6   6 -14         78.01         70.19        11.78 o                         
   7   6 -14        104.54        105.92        18.09 o                         
   8   6 -14          3.09          6.73        11.64 o                         
   9   6 -14        122.43        156.36        17.33 o                         
   1   7 -14         19.62         13.10        14.26 o                         
   2   7 -14         30.48         32.48        11.34 o                         
   3   7 -14         37.24         36.36        11.86 o                         
   4   7 -14         11.32         13.93        11.32 o                         
   5   7 -14          5.74         -1.98        11.55 o                         
   6   7 -14        106.58        135.14        21.29 o                         
   7   7 -14         60.80         39.08        19.86 o                         
   2   0 -13        260.92        235.51        20.34 o                         
   4   0 -13        488.56        472.27        16.45 o                         
   6   0 -13        742.59        698.05        27.75 o                         
   8   0 -13         73.05         64.07        15.38 o                         
  10   0 -13         15.97         15.70        13.77 o                         
  12   0 -13         44.44         33.64        18.58 o                         
  14   0 -13         18.38         18.58        18.58 o                         
   0   1 -13        390.75        402.29        18.12 o                         
   1   1 -13        650.79        647.00        17.54 o                         
   2   1 -13         45.50         47.80         6.40 o                         
   3   1 -13        448.82        457.81        13.88 o                         
   4   1 -13        106.43        110.36         7.15 o                         
   5   1 -13        527.73        523.87        15.40 o                         
   6   1 -13         88.18         84.38         7.07 o                         
   7   1 -13        172.48        155.11         8.63 o                         
   8   1 -13        221.18        214.06        13.87 o                         
   9   1 -13         14.28          4.00         7.14 o                         
  10   1 -13        100.62        126.97        10.58 o                         
  11   1 -13          1.24          6.79         7.95 o                         
  12   1 -13         15.25         16.79         9.58 o                         
  13   1 -13         18.60         16.46         9.70 o                         
  14   1 -13         25.05         17.20        11.53 o                         
  15   1 -13        119.80        111.80        22.42 o                         
   1   2 -13         61.56         48.79         7.31 o                         
   2   2 -13         55.45         54.94         6.11 o                         
   3   2 -13        647.05        629.95        17.61 o                         
   4   2 -13         84.69         90.19         7.17 o                         
   5   2 -13        442.54        411.55        18.24 o                         
   6   2 -13         72.54         85.60         7.09 o                         
   7   2 -13         94.15        109.17         9.68 o                         
   8   2 -13        101.79        115.55         8.54 o                         
   9   2 -13         74.83         79.54         8.04 o                         
  10   2 -13         92.86         81.99         8.03 o                         
  11   2 -13        169.07        172.50        12.11 o                         
  12   2 -13         46.90         30.97         9.64 o                         
  13   2 -13         35.46         38.83        10.72 o                         
  14   2 -13          1.92         -1.80        11.46 o                         
   0   3 -13        314.65        321.59        23.06 o                         
   1   3 -13        269.02        255.91        15.28 o                         
   2   3 -13         24.15         20.44         6.52 o                         
   3   3 -13        101.19         99.23         8.42 o                         
   4   3 -13        235.11        245.10        10.49 o                         
   5   3 -13          3.80          7.90         6.01 o                         
   6   3 -13         29.06         38.83         6.73 o                         
   7   3 -13        237.06        214.15        10.72 o                         
   8   3 -13         33.25         26.81         7.09 o                         
   9   3 -13          5.42          2.61         6.74 o                         
  10   3 -13        106.26        112.89         9.60 o                         
  11   3 -13         57.20         59.25         8.70 o                         
  12   3 -13        129.79        140.51        10.75 o                         
  13   3 -13        119.51        129.96        13.24 o                         
  14   3 -13          4.54          1.99        10.92 o                         
   1   4 -13         73.11         70.52         8.26 o                         
   2   4 -13         22.96         23.04         7.50 o                         
   3   4 -13        176.89        170.87        12.49 o                         
   4   4 -13         16.24          4.87         7.02 o                         
   5   4 -13        109.27        125.50        10.14 o                         
   6   4 -13          2.61         -1.71         6.58 o                         
   7   4 -13        499.11        521.00        16.74 o                         
   8   4 -13         75.13         81.69         8.20 o                         
   9   4 -13        195.64        216.19        11.66 o                         
  10   4 -13        309.79        325.03        14.34 o                         
  11   4 -13        196.04        200.57        14.51 o                         
  12   4 -13         93.05         99.23        16.18 o                         
  13   4 -13         39.43         50.72        10.47 o                         
  14   4 -13        129.82        190.57        27.87 o                         
   0   5 -13        555.80        584.24        34.28 o                         
   1   5 -13         50.93         43.68         8.07 o                         
   2   5 -13         59.76         60.26         8.74 o                         
   3   5 -13         34.20         37.47         8.46 o                         
   4   5 -13        212.15        217.79        12.82 o                         
   5   5 -13        105.14        109.11         9.87 o                         
   6   5 -13        108.33        117.30        10.60 o                         
   7   5 -13        101.20        101.63        10.42 o                         
   8   5 -13          7.93          7.27         8.64 o                         
   9   5 -13          1.32          1.73         8.08 o                         
  10   5 -13         28.35         22.22         9.09 o                         
  11   5 -13         27.52         22.25         9.71 o                         
  12   5 -13         89.52        106.02        11.77 o                         
   1   6 -13         14.46         22.44         8.16 o                         
   2   6 -13          8.29          5.89         7.95 o                         
   3   6 -13         89.14        101.52        10.47 o                         
   4   6 -13         25.20         17.07         8.69 o                         
   5   6 -13         69.00         80.31        14.63 o                         
   6   6 -13         70.59         77.49        10.73 o                         
   7   6 -13         21.27         18.17         9.41 o                         
   8   6 -13          1.47         -1.25         9.92 o                         
   9   6 -13        225.99        247.80        16.13 o                         
  10   6 -13         27.87         16.63        12.23 o                         
  11   6 -13        203.41        248.06        21.62 o                         
   0   7 -13         82.76         97.42        13.70 o                         
   1   7 -13        108.84        104.11        11.40 o                         
   2   7 -13        175.18        187.84        12.98 o                         
   3   7 -13         27.37         26.64         9.96 o                         
   4   7 -13         16.53         17.92         9.83 o                         
   5   7 -13         88.60         80.57        11.26 o                         
   6   7 -13         91.73        100.48        12.06 o                         
   7   7 -13         85.57         80.51        16.49 o                         
   8   7 -13         14.43          9.18        11.39 o                         
   9   7 -13         42.94         44.99        21.46 o                         
   1   8 -13         12.54         10.88        11.26 o                         
   2   8 -13         23.38         18.29        11.40 o                         
   3   8 -13         38.46         52.41        11.81 o                         
   4   8 -13         17.29          8.09        12.32 o                         
   5   8 -13         95.79         88.93        16.98 o                         
   6   8 -13          0.62         -1.28        21.14 o                         
   0   0 -12        755.37        747.29        40.68 o                         
   2   0 -12        395.02        396.99        13.42 o                         
   4   0 -12        207.85        188.64         9.09 o                         
   6   0 -12        128.35        141.05        10.52 o                         
   8   0 -12        121.02         93.86        14.74 o                         
  10   0 -12         12.49         -2.56        11.85 o                         
  12   0 -12         27.76         20.82        14.42 o                         
  16   0 -12         28.98         10.25        19.54 o                         
   1   1 -12          6.75          5.11         3.74 o                         
   2   1 -12         51.93         63.20         5.58 o                         
   3   1 -12        291.78        272.16        10.79 o                         
   4   1 -12        235.08        225.44         7.98 o                         
   5   1 -12        582.04        564.34        21.78 o                         
   6   1 -12        744.54        715.66        19.50 o                         
   7   1 -12        236.09        221.72         9.50 o                         
   8   1 -12         16.07         13.18         5.54 o                         
   9   1 -12        786.03        763.74        21.17 o                         
  10   1 -12        205.55        208.60        12.31 o                         
  11   1 -12        151.93        156.01        14.79 o                         
  12   1 -12        238.01        251.59        14.47 o                         
  13   1 -12        173.16        147.41        11.63 o                         
  14   1 -12          6.13         -0.41         8.99 o                         
  15   1 -12         23.11          7.75        10.13 o                         
  16   1 -12         76.72         77.07        13.13 o                         
   0   2 -12        250.06        234.19        12.91 o                         
   1   2 -12         44.01         49.50         4.87 o                         
   2   2 -12        279.16        268.20         9.56 o                         
   3   2 -12        347.86        345.50        11.18 o                         
   4   2 -12       1169.02       1119.73        28.67 o                         
   5   2 -12        686.34        682.40        23.48 o                         
   6   2 -12         20.88         14.84         5.58 o                         
   7   2 -12          1.13          4.28         5.45 o                         
   8   2 -12         77.91         65.61         6.83 o                         
   9   2 -12         89.30         89.70         7.91 o                         
  10   2 -12         16.00         21.02         6.40 o                         
  11   2 -12         10.16          3.35         6.80 o                         
  12   2 -12         45.28         32.71         8.83 o                         
  13   2 -12         58.49         52.17        10.21 o                         
  14   2 -12         43.48         34.54        10.74 o                         
  15   2 -12         58.87         54.11        11.78 o                         
   1   3 -12        175.02        161.69         9.35 o                         
   2   3 -12        423.00        439.51        13.45 o                         
   3   3 -12          3.57          2.00         4.75 o                         
   4   3 -12          4.32          7.01         5.39 o                         
   5   3 -12        670.90        644.10        19.92 o                         
   6   3 -12        288.19        277.65        10.94 o                         
   7   3 -12        263.26        255.36        11.10 o                         
   8   3 -12         33.80         27.76         6.26 o                         
   9   3 -12        171.43        165.28         9.53 o                         
  10   3 -12        174.76        168.87         9.79 o                         
  11   3 -12        115.13        138.43         9.59 o                         
  12   3 -12         49.79         60.56         8.27 o                         
  13   3 -12        192.12        217.51        12.41 o                         
  14   3 -12        119.57        118.13        12.64 o                         
  15   3 -12        162.82        161.60        14.75 o                         
   0   4 -12        447.56        469.55        22.41 o                         
   1   4 -12       1289.55       1226.70        36.37 o                         
   2   4 -12        123.79        141.60        13.28 o                         
   3   4 -12       1107.95       1042.33        31.44 o                         
   4   4 -12         55.29         50.47         6.34 o                         
   5   4 -12         65.53         65.50         6.88 o                         
   6   4 -12         17.65         19.93         6.04 o                         
   7   4 -12         51.99         50.17         6.85 o                         
   8   4 -12          7.74          6.43         6.23 o                         
   9   4 -12          5.47          7.27         6.67 o                         
  10   4 -12         13.27          8.03         6.95 o                         
  11   4 -12         68.41         70.56         8.88 o                         
  12   4 -12         65.15         76.10         9.43 o                         
  13   4 -12        196.71        219.80        22.75 o                         
  14   4 -12         62.60         56.47        10.56 o                         
  15   4 -12         89.02         87.94        15.97 o                         
   1   5 -12         55.80         54.74         6.64 o                         
   2   5 -12          6.35          2.19         6.43 o                         
   3   5 -12        392.68        375.13        15.72 o                         
   4   5 -12         43.35         39.44         7.76 o                         
   5   5 -12         51.43         68.24        12.08 o                         
   6   5 -12         54.19         59.59         8.29 o                         
   7   5 -12         52.98         49.44         7.66 o                         
   8   5 -12        352.87        398.66        28.15 o                         
   9   5 -12         56.92         53.16         8.79 o                         
  10   5 -12        136.89        141.66        10.52 o                         
  11   5 -12        188.27        212.92        12.27 o                         
  12   5 -12         12.23         19.77         8.93 o                         
  13   5 -12         79.86         80.89        10.58 o                         
  14   5 -12          5.69         12.52        12.35 o                         
   0   6 -12         28.04         15.83         9.17 o                         
   1   6 -12        137.54        150.00         8.99 o                         
   2   6 -12         40.10         34.56         7.82 o                         
   3   6 -12        183.96        196.57        20.10 o                         
   4   6 -12        101.31        107.01        10.27 o                         
   5   6 -12        112.76        103.37         9.75 o                         
   6   6 -12          9.15          5.03         7.86 o                         
   7   6 -12        202.90        219.19        13.68 o                         
   8   6 -12         22.29         18.43         8.82 o                         
   9   6 -12         52.30         57.31        10.58 o                         
  10   6 -12         33.17         40.78        10.36 o                         
  11   6 -12         14.82         12.42         9.62 o                         
  12   6 -12         31.83         36.10        10.83 o                         
   1   7 -12         57.50         63.95         8.03 o                         
   2   7 -12         11.82         16.33         7.43 o                         
   3   7 -12         62.99         68.72         9.67 o                         
   4   7 -12         11.74         16.59         9.34 o                         
   5   7 -12         13.70         23.08         9.06 o                         
   6   7 -12        132.00        155.55        12.17 o                         
   7   7 -12         50.11         45.74        10.50 o                         
   8   7 -12         17.04         19.40        11.03 o                         
   9   7 -12        106.25        114.49        16.05 o                         
  10   7 -12         80.36         71.79        12.60 o                         
  11   7 -12         13.29         33.00        20.50 o                         
   0   8 -12         60.70         56.42        14.90 o                         
   1   8 -12        308.14        312.31        17.59 o                         
   2   8 -12         46.20         53.57         9.16 o                         
   3   8 -12        252.26        278.18        16.09 o                         
   4   8 -12         84.33         81.91        15.61 o                         
   5   8 -12         77.69         67.95        12.83 o                         
   6   8 -12         31.02         35.67        10.96 o                         
   7   8 -12         83.48         68.06        12.63 o                         
   8   8 -12         50.68         61.36        16.19 o                         
   1   9 -12          0.51         -8.31         9.59 o                         
   2   9 -12          0.36          1.45        10.03 o                         
   3   9 -12         62.74         58.64        15.94 o                         
   4   9 -12         34.52         37.26        16.41 o                         
   2   0 -11        463.23        450.91        23.45 o                         
   4   0 -11        696.39        712.23        45.49 o                         
   6   0 -11       2577.63       2572.60        86.29 o                         
   8   0 -11        295.97        305.49        22.58 o                         
  10   0 -11       1875.73       1964.78        98.99 o                         
  12   0 -11        138.87         84.89        16.02 o                         
  14   0 -11         48.95         70.80        17.30 o                         
  16   0 -11        107.20        110.84        23.06 o                         
   0   1 -11         42.33         40.87         4.87 o                         
   1   1 -11        323.20        290.39        14.24 o                         
   2   1 -11         24.61         24.55         3.82 o                         
   3   1 -11        230.67        217.14         8.36 o                         
   4   1 -11         58.56         64.94         4.78 o                         
   5   1 -11         57.33         65.65         4.75 o                         
   6   1 -11        308.62        293.99        10.25 o                         
   7   1 -11        726.18        740.78        19.57 o                         
   8   1 -11        154.00        148.67         8.12 o                         
   9   1 -11        137.39        141.21         8.05 o                         
  10   1 -11         11.59         11.92         5.60 o                         
  11   1 -11         32.21         32.68         7.29 o                         
  12   1 -11         57.10         43.78         7.97 o                         
  13   1 -11        183.53        196.20        13.40 o                         
  14   1 -11        102.04        112.02        11.98 o                         
  15   1 -11        211.91        179.12        13.25 o                         
  16   1 -11         27.14         26.60        10.85 o                         
  17   1 -11        173.31        175.13        15.21 o                         
   1   2 -11         22.63         17.13         3.40 o                         
   2   2 -11        158.44        148.76         6.24 o                         
   3   2 -11        897.96        941.78        23.38 o                         
   4   2 -11        151.23        167.94        10.49 o                         
   5   2 -11       1264.02       1236.00        30.43 o                         
   6   2 -11        164.45        165.29         7.90 o                         
   7   2 -11        270.23        258.88         9.99 o                         
   8   2 -11          4.07         -1.90         5.05 o                         
   9   2 -11        862.24        857.47        23.14 o                         
  10   2 -11         45.87         32.50         7.12 o                         
  11   2 -11         26.82         27.92         6.41 o                         
  12   2 -11        219.43        234.26        13.17 o                         
  13   2 -11        425.21        453.37        18.37 o                         
  14   2 -11         69.37         77.15        10.86 o                         
  15   2 -11        189.08        170.38        13.29 o                         
  16   2 -11          6.01         -2.00        10.13 o                         
  17   2 -11         84.43         57.98        26.59 o                         
   0   3 -11        375.68        350.00        13.03 o                         
   1   3 -11        269.28        258.45         8.23 o                         
   2   3 -11        434.89        424.69        11.45 o                         
   3   3 -11       1201.99       1162.96        28.51 o                         
   4   3 -11        368.67        353.10        11.78 o                         
   5   3 -11         55.84         52.46         5.83 o                         
   6   3 -11        103.99        104.37         6.85 o                         
   7   3 -11        492.29        505.07        26.16 o                         
   8   3 -11         89.66         71.69         9.94 o                         
   9   3 -11        184.06        173.29         9.23 o                         
  10   3 -11        411.57        425.98        14.79 o                         
  11   3 -11         11.51         11.24         6.50 o                         
  12   3 -11         89.13         95.09         8.53 o                         
  13   3 -11         48.74         40.05         9.30 o                         
  14   3 -11          3.07         -6.53         7.87 o                         
  15   3 -11        161.72        167.63        13.80 o                         
  16   3 -11        155.21        159.60        13.97 o                         
   1   4 -11        989.93        975.74        24.66 o                         
   2   4 -11        186.20        190.11        11.65 o                         
   3   4 -11         65.03         58.76         5.88 o                         
   4   4 -11         87.27         80.81         7.10 o                         
   5   4 -11        280.41        268.84        10.53 o                         
   6   4 -11        238.60        250.41        15.97 o                         
   7   4 -11          8.09         13.94         5.58 o                         
   8   4 -11        470.47        469.05        24.64 o                         
   9   4 -11        200.67        191.59         9.96 o                         
  10   4 -11        170.99        170.60         9.60 o                         
  11   4 -11        190.52        204.10        11.01 o                         
  12   4 -11        192.00        170.70        10.64 o                         
  13   4 -11        273.96        267.69        16.65 o                         
  14   4 -11         57.16         72.25         9.72 o                         
  15   4 -11         54.26         56.79        10.55 o                         
  16   4 -11        109.42        111.85        24.35 o                         
   0   5 -11       1783.30       1921.51        63.88 o                         
   1   5 -11        123.71        115.07         9.06 o                         
   2   5 -11          5.28          7.16         5.77 o                         
   3   5 -11        169.60        156.95         9.52 o                         
   4   5 -11        302.68        304.81        23.06 o                         
   5   5 -11        209.50        185.02        10.60 o                         
   6   5 -11         30.94         38.13         6.53 o                         
   7   5 -11         39.06         43.74         6.82 o                         
   8   5 -11         81.41         77.05         7.85 o                         
   9   5 -11          1.96          3.28         6.36 o                         
  10   5 -11         45.89         50.89         7.70 o                         
  11   5 -11         42.05         41.61         7.88 o                         
  12   5 -11        218.20        252.38        13.04 o                         
  13   5 -11         42.51         42.46         9.32 o                         
  14   5 -11         61.94         79.05        11.11 o                         
  15   5 -11         25.08         25.52        12.20 o                         
   1   6 -11         11.69          6.43         5.95 o                         
   2   6 -11        199.94        188.27         9.85 o                         
   3   6 -11        178.41        200.01         9.91 o                         
   4   6 -11        122.05        139.20        16.26 o                         
   5   6 -11        470.78        461.24        27.32 o                         
   6   6 -11        108.47        102.35        18.08 o                         
   7   6 -11        281.46        293.10        20.92 o                         
   8   6 -11         78.21         72.55         9.55 o                         
   9   6 -11        491.74        534.37        17.40 o                         
  10   6 -11          5.14         -1.53         7.30 o                         
  11   6 -11        547.06        612.49        19.80 o                         
  12   6 -11          6.18         12.04         9.16 o                         
  13   6 -11         80.59         84.13        11.31 o                         
  14   6 -11         44.94         52.48        13.40 o                         
   0   7 -11        451.82        494.48        30.74 o                         
   1   7 -11         57.50         71.69         9.20 o                         
   2   7 -11         74.49         82.57         7.86 o                         
   3   7 -11         70.20         70.74         7.95 o                         
   4   7 -11        448.63        400.66        15.06 o                         
   5   7 -11         36.47         28.23         8.37 o                         
   6   7 -11         40.81         37.04         9.09 o                         
   7   7 -11         33.89         32.38         9.16 o                         
   8   7 -11         29.63         32.01         9.41 o                         
   9   7 -11        253.26        336.95        17.29 o                         
  10   7 -11        122.03        116.26        12.48 o                         
  11   7 -11         69.28         65.32        12.51 o                         
  12   7 -11         19.53         19.39        13.70 o                         
   1   8 -11         95.64         98.82         9.03 o                         
   2   8 -11         52.43         44.11         8.04 o                         
   3   8 -11         46.18         45.25         8.27 o                         
   4   8 -11         76.94         73.89         8.86 o                         
   5   8 -11         72.70         71.47        10.54 o                         
   6   8 -11         30.03         22.02        10.72 o                         
   7   8 -11        118.94        112.33        17.17 o                         
   8   8 -11         73.96         83.94        12.46 o                         
   9   8 -11          8.56          6.00        11.14 o                         
  10   8 -11          8.02          0.32        22.10 o                         
   0   9 -11         42.48         55.72        13.81 o                         
   1   9 -11         83.80         83.43        10.10 o                         
   2   9 -11        208.95        219.50        12.88 o                         
   3   9 -11          7.46         11.92         9.83 o                         
   4   9 -11        113.98        112.21        10.76 o                         
   5   9 -11          9.50         10.56        11.61 o                         
   6   9 -11         29.36         31.06        12.43 o                         
   7   9 -11         57.73         51.58        22.74 o                         
   0   0 -10       1066.99       1040.59        35.67 o                         
   2   0 -10        402.60        362.88        12.20 o                         
   4   0 -10         11.76          3.69         6.73 o                         
   6   0 -10        500.16        464.06        25.61 o                         
   8   0 -10        823.51        774.45        29.20 o                         
  10   0 -10        829.60        874.12        46.13 o                         
  12   0 -10        492.55        470.23        30.11 o                         
  14   0 -10        281.62        260.73        25.63 o                         
  16   0 -10         62.04         57.98        19.54 o                         
  18   0 -10        569.97        606.02        43.57 o                         
   1   1 -10         27.68         26.25         2.72 o                         
   2   1 -10        315.78        305.94         7.54 o                         
   3   1 -10         84.24         84.77         4.63 o                         
   4   1 -10         21.09         16.43         3.49 o                         
   5   1 -10       1583.44       1589.89        33.63 o                         
   6   1 -10         32.24         29.47         3.93 o                         
   7   1 -10         46.38         60.50         6.53 o                         
   8   1 -10        563.14        548.45        15.61 o                         
   9   1 -10       1074.34       1105.18        31.99 o                         
  10   1 -10        443.86        465.50        16.13 o                         
  11   1 -10         53.44         51.34         7.27 o                         
  12   1 -10         51.41         56.57        10.52 o                         
  13   1 -10        882.68        842.66        41.63 o                         
  14   1 -10         10.16          6.11        10.13 o                         
  15   1 -10        143.69        135.24        11.28 o                         
  16   1 -10         13.99         12.17         9.29 o                         
  17   1 -10        186.46        156.00        13.55 o                         
  18   1 -10         13.72          8.11        16.77 o                         
   0   2 -10       1711.53       1721.63        45.99 o                         
   1   2 -10        557.05        525.68        11.36 o                         
   2   2 -10        660.84        655.86        13.61 o                         
   3   2 -10        156.47        149.86         8.35 o                         
   4   2 -10        845.77        814.92        20.46 o                         
   5   2 -10        302.86        305.33        10.00 o                         
   6   2 -10         58.69         60.17         5.56 o                         
   7   2 -10         23.05         19.05         4.84 o                         
   8   2 -10        487.36        471.19        14.09 o                         
   9   2 -10        222.27        209.00         9.20 o                         
  10   2 -10        254.73        267.10        10.53 o                         
  11   2 -10        133.32        129.47        17.29 o                         
  12   2 -10        312.11        308.23        14.33 o                         
  13   2 -10         71.72         78.08         8.85 o                         
  14   2 -10        189.68        225.81        11.96 o                         
  15   2 -10         17.83         12.06         9.10 o                         
  16   2 -10         80.44         83.17        11.76 o                         
  17   2 -10        161.86        149.05        13.72 o                         
  18   2 -10        151.02        151.52        27.87 o                         
   1   3 -10        340.86        323.43        10.20 o                         
   2   3 -10        148.84        134.81         5.85 o                         
   3   3 -10        125.82        126.24         5.75 o                         
   4   3 -10        200.74        175.53         7.59 o                         
   5   3 -10        250.23        247.19         8.92 o                         
   6   3 -10       1413.21       1451.21        51.13 o                         
   7   3 -10         11.73          9.41         4.94 o                         
   8   3 -10         18.42         16.98         5.10 o                         
   9   3 -10        266.14        244.61         9.96 o                         
  10   3 -10        302.11        302.50        11.49 o                         
  11   3 -10        404.81        434.32        24.38 o                         
  12   3 -10         15.08         15.34         6.41 o                         
  13   3 -10        166.92        159.06        13.26 o                         
  14   3 -10        141.65        151.83        10.20 o                         
  15   3 -10         86.88         96.54         9.57 o                         
  16   3 -10          5.05         -3.18         9.23 o                         
  17   3 -10         73.40         66.72        12.10 o                         
   0   4 -10       2842.77       3004.79        97.63 o                         
   1   4 -10        301.85        320.85        11.88 o                         
   2   4 -10        223.32        223.81         8.19 o                         
   3   4 -10        498.57        459.24        12.18 o                         
   4   4 -10        492.11        468.18        19.14 o                         
   5   4 -10        488.42        504.38        14.80 o                         
   6   4 -10        137.11        131.11         7.56 o                         
   7   4 -10        178.13        166.76         8.44 o                         
   8   4 -10         96.41         98.33         7.19 o                         
   9   4 -10         71.27         71.10         6.71 o                         
  10   4 -10         82.41         98.08         7.78 o                         
  11   4 -10         14.47         11.51         6.27 o                         
  12   4 -10         21.64         14.32         6.64 o                         
  13   4 -10         37.83         40.70         7.54 o                         
  14   4 -10         26.62         40.50         8.25 o                         
  15   4 -10         15.86         12.06         8.79 o                         
  16   4 -10         77.12         74.72        11.10 o                         
  17   4 -10        224.97        280.62        68.07 o                         
   1   5 -10        576.12        576.47        21.96 o                         
   2   5 -10         29.41         31.95         5.27 o                         
   3   5 -10        285.15        262.08        10.16 o                         
   4   5 -10        111.80        130.17         9.82 o                         
   5   5 -10         76.94         68.99         6.39 o                         
   6   5 -10        180.42        177.57         8.77 o                         
   7   5 -10        135.40        127.98         7.94 o                         
   8   5 -10        164.96        180.93        10.12 o                         
   9   5 -10        130.84        141.68         8.83 o                         
  10   5 -10        179.38        173.24         9.75 o                         
  11   5 -10        154.39        145.52        15.34 o                         
  12   5 -10        331.06        358.30        18.45 o                         
  13   5 -10         21.43         15.55         8.24 o                         
  14   5 -10        194.22        228.71        12.53 o                         
  15   5 -10        106.09        130.35        13.40 o                         
  16   5 -10         87.18        101.94        19.12 o                         
   0   6 -10         44.58         44.76         8.70 o                         
   1   6 -10        525.31        509.32        17.75 o                         
   2   6 -10         24.10         18.76         5.68 o                         
   3   6 -10        140.60        132.26         7.83 o                         
   4   6 -10        309.54        304.37        11.63 o                         
   5   6 -10         73.38         84.16         7.58 o                         
   6   6 -10        197.18        199.89        18.58 o                         
   7   6 -10         53.73         48.61         6.72 o                         
   8   6 -10          2.35          3.23         6.39 o                         
   9   6 -10         40.59         26.67         7.01 o                         
  10   6 -10         37.50         44.50         7.78 o                         
  11   6 -10         23.94         23.82         8.05 o                         
  12   6 -10         86.34        100.39        10.23 o                         
  13   6 -10         93.00         95.32        12.44 o                         
  14   6 -10         54.78         42.45        10.22 o                         
  15   6 -10        330.18        383.77        23.04 o                         
   1   7 -10        214.35        203.97         9.88 o                         
   2   7 -10         89.62         89.35         9.39 o                         
   3   7 -10         23.06         13.26         6.12 o                         
   4   7 -10         77.39         88.90         7.61 o                         
   5   7 -10         37.68         24.29         6.83 o                         
   6   7 -10        156.82        167.83        11.26 o                         
   7   7 -10         76.04         89.49         9.74 o                         
   8   7 -10        250.04        276.29        16.05 o                         
   9   7 -10        129.60        106.45        10.64 o                         
  10   7 -10        237.13        249.02        14.50 o                         
  11   7 -10        255.60        303.12        14.47 o                         
  12   7 -10        232.18        243.19        13.71 o                         
  13   7 -10          3.28          2.39        11.83 o                         
   0   8 -10        261.02        248.83        16.19 o                         
   1   8 -10        197.54        217.31        11.55 o                         
   2   8 -10          4.06          6.92         6.60 o                         
   3   8 -10        211.16        248.55        12.04 o                         
   4   8 -10         33.78         30.58         7.51 o                         
   5   8 -10         92.78         85.74         8.59 o                         
   6   8 -10         84.27         73.52         9.84 o                         
   7   8 -10          7.04         15.03         8.97 o                         
   8   8 -10         16.86         22.31        10.09 o                         
   9   8 -10         61.96         70.36        11.12 o                         
  10   8 -10          8.67          3.65        11.50 o                         
  11   8 -10         54.52         43.25        21.78 o                         
   1   9 -10         37.20         42.85         8.86 o                         
   2   9 -10         90.33         93.85         9.59 o                         
   3   9 -10         14.09          4.63         8.22 o                         
   4   9 -10        139.41        140.02        11.29 o                         
   5   9 -10         57.31         50.84         9.79 o                         
   6   9 -10        161.88        164.46        11.50 o                         
   7   9 -10         53.21         52.00        11.85 o                         
   8   9 -10        116.97        141.57        15.88 o                         
   9   9 -10        119.40        139.99        25.63 o                         
   0  10 -10         13.67         33.03        14.62 o                         
   1  10 -10         39.65         47.05        10.51 o                         
   2  10 -10         58.42         57.06        11.44 o                         
   3  10 -10         31.92         17.30        10.13 o                         
   4  10 -10        312.17        276.36        21.85 o                         
   2   0  -9        533.45        548.54        27.60 o                         
   4   0  -9         92.01         87.01        17.78 o                         
   6   0  -9        901.91        894.22        64.07 o                         
   8   0  -9       1131.88       1123.50        49.32 o                         
  10   0  -9       3476.27       3524.69       118.10 o                         
  12   0  -9        274.23        215.88        20.50 o                         
  14   0  -9        672.36        686.11        40.68 o                         
  16   0  -9         24.04         12.17        15.06 o                         
  18   0  -9         27.63         18.90        18.90 o                         
   0   1  -9        293.26        289.65        13.46 o                         
   1   1  -9        642.85        574.06        11.89 o                         
   2   1  -9        436.46        441.53         9.98 o                         
   3   1  -9        711.51        686.21        14.05 o                         
   4   1  -9        821.31        864.12        19.14 o                         
   5   1  -9        729.44        688.65        15.61 o                         
   6   1  -9       1576.93       1599.48        33.92 o                         
   7   1  -9          7.27          5.49         3.81 o                         
   8   1  -9        664.63        655.81        20.46 o                         
   9   1  -9        250.07        243.11        10.85 o                         
  10   1  -9         18.57         10.83         5.66 o                         
  11   1  -9        203.21        186.65        10.35 o                         
  12   1  -9         66.29         66.19        11.15 o                         
  13   1  -9        144.89        161.74        20.22 o                         
  14   1  -9        289.58        279.92        17.88 o                         
  15   1  -9        117.08        131.82        13.36 o                         
  16   1  -9         44.90         42.86        11.77 o                         
  17   1  -9        123.26        129.02        12.43 o                         
  18   1  -9        145.96        143.28        13.54 o                         
  19   1  -9        263.11        262.97        30.43 o                         
   1   2  -9         54.24         52.82         3.25 o                         
   2   2  -9         75.67         78.85         3.71 o                         
   3   2  -9        426.63        418.65         9.36 o                         
   4   2  -9       1096.96       1078.90        21.24 o                         
   5   2  -9          1.59          2.46         3.61 o                         
   6   2  -9        253.09        261.07         8.81 o                         
   7   2  -9        349.07        354.80        17.45 o                         
   8   2  -9       1891.69       1970.28        46.17 o                         
   9   2  -9        159.10        167.81         8.20 o                         
  10   2  -9        181.08        183.25         8.44 o                         
  11   2  -9        528.53        533.11        25.01 o                         
  12   2  -9          8.97          1.35         5.31 o                         
  13   2  -9          7.77          6.29         6.05 o                         
  14   2  -9        277.05        295.59        12.04 o                         
  15   2  -9         80.17         66.55         8.42 o                         
  16   2  -9         64.28         48.24        10.10 o                         
  17   2  -9        115.23         94.07        11.78 o                         
  18   2  -9         83.19         89.13        12.74 o                         
   0   3  -9        841.51        814.34        23.17 o                         
   1   3  -9        162.59        162.71         5.23 o                         
   2   3  -9        439.64        427.82         9.79 o                         
   3   3  -9        354.69        336.96         9.15 o                         
   4   3  -9        733.73        726.26        16.75 o                         
   5   3  -9         99.06         95.25         4.96 o                         
   6   3  -9         81.85         85.07         5.92 o                         
   7   3  -9         52.83         58.75         6.51 o                         
   8   3  -9        604.87        597.15        16.49 o                         
   9   3  -9         66.95         65.39         7.60 o                         
  10   3  -9        402.18        408.50        12.93 o                         
  11   3  -9         74.52         83.70         7.15 o                         
  12   3  -9        110.68        101.26        11.42 o                         
  13   3  -9        284.60        269.49        11.98 o                         
  14   3  -9        347.86        355.52        13.80 o                         
  15   3  -9         29.02         30.49         7.73 o                         
  16   3  -9         13.68         13.01         8.40 o                         
  17   3  -9         17.57         15.33         9.21 o                         
  18   3  -9        135.80        123.66        14.08 o                         
   1   4  -9        498.52        491.07        12.25 o                         
   2   4  -9        305.71        295.52         8.63 o                         
   3   4  -9        202.63        205.85         7.00 o                         
   4   4  -9        852.11        806.60        18.56 o                         
   5   4  -9        437.99        427.22        11.33 o                         
   6   4  -9        504.53        452.03        13.81 o                         
   7   4  -9        916.57        879.64        22.98 o                         
   8   4  -9        325.89        337.34        18.26 o                         
   9   4  -9        208.05        179.80        12.93 o                         
  10   4  -9        250.83        263.42        10.59 o                         
  11   4  -9        205.98        195.97        18.23 o                         
  12   4  -9        261.14        271.48        11.55 o                         
  13   4  -9         29.28         11.91         6.94 o                         
  14   4  -9        102.20        103.70         9.31 o                         
  15   4  -9        199.72        186.41        11.37 o                         
  16   4  -9          9.41          8.50         8.47 o                         
  17   4  -9        103.35        102.77        10.99 o                         
   0   5  -9       2905.37       2918.02        95.82 o                         
   1   5  -9        612.70        590.76        16.49 o                         
   2   5  -9        365.67        357.51        11.29 o                         
   3   5  -9         33.51         23.33         4.30 o                         
   4   5  -9       2658.31       2663.70        56.30 o                         
   5   5  -9         55.37         61.42         4.99 o                         
   6   5  -9         35.58         26.56         4.67 o                         
   7   5  -9         53.32         55.50         6.19 o                         
   8   5  -9        143.89        119.55         7.92 o                         
   9   5  -9         79.43         65.82         6.86 o                         
  10   5  -9         10.86          7.26         5.91 o                         
  11   5  -9         11.63         12.99         6.43 o                         
  12   5  -9         11.16          7.65         6.96 o                         
  13   5  -9         56.42         63.48         8.39 o                         
  14   5  -9          9.21          7.18         7.80 o                         
  15   5  -9          3.32         10.86         8.73 o                         
  16   5  -9         99.04        112.79        11.58 o                         
  17   5  -9         88.59        114.81        19.70 o                         
   1   6  -9        579.21        566.56        16.65 o                         
   2   6  -9        228.84        218.24         9.65 o                         
   3   6  -9         65.16         62.69         6.58 o                         
   4   6  -9         21.50         22.70         5.36 o                         
   5   6  -9        419.33        380.10        16.51 o                         
   6   6  -9        327.96        327.47        10.36 o                         
   7   6  -9        165.51        171.32        11.11 o                         
   8   6  -9         21.21         17.11         5.91 o                         
   9   6  -9        364.92        356.49        18.27 o                         
  10   6  -9         28.02         16.05         6.79 o                         
  11   6  -9        110.82        117.80         9.04 o                         
  12   6  -9          6.07          5.10         7.55 o                         
  13   6  -9         45.52         49.64         8.72 o                         
  14   6  -9         62.97         59.99        10.30 o                         
  15   6  -9        280.98        317.05        15.53 o                         
  16   6  -9         12.42          8.33        29.47 o                         
   0   7  -9        447.35        426.61        23.87 o                         
   1   7  -9        149.78        139.35         8.17 o                         
   2   7  -9        547.09        572.45        16.86 o                         
   3   7  -9        440.65        444.92        14.20 o                         
   4   7  -9        101.66         95.68         7.48 o                         
   5   7  -9        148.01        141.63         8.42 o                         
   6   7  -9         35.02         37.02         6.71 o                         
   7   7  -9         65.32         63.91         9.80 o                         
   8   7  -9         35.61         26.37         8.29 o                         
   9   7  -9         18.76         19.99         7.59 o                         
  10   7  -9         32.96         32.66         7.59 o                         
  11   7  -9         51.10         66.04        10.36 o                         
  12   7  -9         58.14         60.20         9.47 o                         
  13   7  -9        125.02        111.37        12.99 o                         
  14   7  -9        161.26        187.70        23.24 o                         
   1   8  -9         97.68         84.00         7.75 o                         
   2   8  -9         71.43         74.45         7.63 o                         
   3   8  -9        165.06        159.27         9.28 o                         
   4   8  -9          6.57         15.58         6.58 o                         
   5   8  -9        133.77        129.27         8.96 o                         
   6   8  -9         37.25         24.50         7.15 o                         
   7   8  -9         40.56         53.90         7.97 o                         
   8   8  -9        140.34        128.92        11.46 o                         
   9   8  -9        287.84        283.04        15.54 o                         
  10   8  -9          0.39          1.82         9.96 o                         
  11   8  -9         55.61         55.13        12.44 o                         
  12   8  -9         22.04         17.16        17.09 o                         
   0   9  -9         26.92         24.33        11.09 o                         
   1   9  -9         26.83         22.59         7.61 o                         
   2   9  -9         94.08         99.83         9.21 o                         
   3   9  -9        223.94        227.23        11.88 o                         
   4   9  -9         13.40         17.06         8.16 o                         
   5   9  -9         50.67         44.01         8.58 o                         
   6   9  -9        160.42        171.59        11.46 o                         
   7   9  -9         41.82         54.32         9.18 o                         
   8   9  -9        121.50        117.47        13.29 o                         
   9   9  -9         37.00         49.64        15.00 o                         
   1  10  -9         65.60         47.35         9.66 o                         
   2  10  -9         48.54         41.45         9.40 o                         
   3  10  -9         24.03         12.39         9.19 o                         
   4  10  -9          8.01         -0.79         9.44 o                         
   5  10  -9        169.36        153.32        12.37 o                         
   6  10  -9        193.25        222.32        20.52 o                         
   7  10  -9         57.20         64.07        21.14 o                         
   0   0  -8       1419.38       1379.05        46.21 o                         
   2   0  -8       1225.41       1227.41        32.79 o                         
   4   0  -8        268.73        209.60         9.10 o                         
   6   0  -8          5.89          5.67         4.38 o                         
   8   0  -8        265.11        237.78        11.62 o                         
  10   0  -8       2429.18       2553.19        86.30 o                         
  12   0  -8        337.26        280.59        23.06 o                         
  14   0  -8       1078.60       1036.21        56.38 o                         
  16   0  -8         39.85         17.62        14.42 o                         
  18   0  -8        354.73        348.18        31.39 o                         
   1   1  -8        272.14        307.79         7.03 o                         
   2   1  -8        115.14        122.05         4.99 o                         
   3   1  -8       1695.86       1943.89        33.83 o                         
   4   1  -8        626.53        636.79        13.17 o                         
   5   1  -8        570.61        515.76        10.84 o                         
   6   1  -8        813.11        758.52        29.49 o                         
   7   1  -8       1048.11       1039.13        25.30 o                         
   8   1  -8        328.63        301.87         9.73 o                         
   9   1  -8        527.49        478.62        14.67 o                         
  10   1  -8         76.24         87.36         7.14 o                         
  11   1  -8        490.25        496.75        31.54 o                         
  12   1  -8        326.74        318.27        14.54 o                         
  13   1  -8        261.24        268.94        12.35 o                         
  14   1  -8        158.87        166.66        10.66 o                         
  15   1  -8         76.75         71.14        11.07 o                         
  16   1  -8         22.78         25.86        10.39 o                         
  17   1  -8         74.88         60.93        13.09 o                         
  18   1  -8          7.48         -7.84        11.77 o                         
  19   1  -8         22.87         26.43        11.46 o                         
   0   2  -8       1009.60       1002.05        27.74 o                         
   1   2  -8        151.63        161.92         4.65 o                         
   2   2  -8        420.65        383.85         8.42 o                         
   3   2  -8        231.75        214.86        10.65 o                         
   4   2  -8        308.35        280.64         6.87 o                         
   5   2  -8        697.08        674.87        13.87 o                         
   6   2  -8        272.31        251.17         7.62 o                         
   7   2  -8        670.16        697.14        26.41 o                         
   8   2  -8        590.96        556.45        15.61 o                         
   9   2  -8         66.30         82.46         9.89 o                         
  10   2  -8          4.69          6.58         4.59 o                         
  11   2  -8        475.37        445.28        13.81 o                         
  12   2  -8         72.14         76.89         7.77 o                         
  13   2  -8         60.57         49.30         6.38 o                         
  14   2  -8        407.43        450.22        22.74 o                         
  15   2  -8        135.63        130.98        15.67 o                         
  16   2  -8        238.99        236.77        14.33 o                         
  17   2  -8        121.35        121.02        11.76 o                         
  18   2  -8        200.35        201.27        17.03 o                         
  19   2  -8         23.62         33.30        12.99 o                         
   1   3  -8        272.33        241.23         7.57 o                         
   2   3  -8        153.41        149.48         6.62 o                         
   3   3  -8         21.35         19.43         2.61 o                         
   4   3  -8        744.84        732.82        16.21 o                         
   5   3  -8       1075.88       1039.99        22.54 o                         
   6   3  -8       1818.49       1908.73        40.37 o                         
   7   3  -8        425.53        410.25        12.33 o                         
   8   3  -8        557.42        581.21        15.94 o                         
   9   3  -8        815.23        823.93        21.26 o                         
  10   3  -8        737.04        758.54        20.42 o                         
  11   3  -8        526.25        573.00        16.45 o                         
  12   3  -8        358.49        348.65        13.36 o                         
  13   3  -8        162.54        178.20         9.67 o                         
  14   3  -8         37.31         30.65         7.03 o                         
  15   3  -8        114.13        123.74         8.95 o                         
  16   3  -8         51.50         48.95         8.31 o                         
  17   3  -8         44.53         31.89         8.75 o                         
  18   3  -8        162.51        166.38        12.06 o                         
  19   3  -8         34.24         16.98        21.14 o                         
   0   4  -8        514.63        487.38        15.89 o                         
   1   4  -8       1746.60       1750.39        41.40 o                         
   2   4  -8        572.18        570.42        13.28 o                         
   3   4  -8        301.09        290.45         8.18 o                         
   4   4  -8        579.47        515.06        12.68 o                         
   5   4  -8        156.92        150.58         6.01 o                         
   6   4  -8        214.34        210.89         8.53 o                         
   7   4  -8        165.52        173.29         6.92 o                         
   8   4  -8        299.57        299.30        10.48 o                         
   9   4  -8         33.49         44.41         6.24 o                         
  10   4  -8         34.70         21.97         5.37 o                         
  11   4  -8        262.96        260.48        16.00 o                         
  12   4  -8         38.05         38.56         6.25 o                         
  13   4  -8        231.51        252.28        12.67 o                         
  14   4  -8         43.75         29.18         7.12 o                         
  15   4  -8        199.78        214.67        11.25 o                         
  16   4  -8        218.40        222.36        18.96 o                         
  17   4  -8        107.05        109.27        10.78 o                         
  18   4  -8         30.93         37.88        11.37 o                         
   1   5  -8        351.39        338.99        10.52 o                         
   2   5  -8        262.05        244.45         7.74 o                         
   3   5  -8       1578.36       1620.26        34.41 o                         
   4   5  -8        504.26        482.93        15.01 o                         
   5   5  -8        612.22        577.24        14.21 o                         
   6   5  -8        185.28        203.21         7.65 o                         
   7   5  -8        663.49        698.42        16.66 o                         
   8   5  -8        431.85        422.17        12.91 o                         
   9   5  -8         23.18         19.86         5.47 o                         
  10   5  -8        516.08        529.68        16.32 o                         
  11   5  -8         36.56         41.48         6.84 o                         
  12   5  -8        468.28        450.98        15.04 o                         
  13   5  -8          1.82          0.18         6.23 o                         
  14   5  -8         98.62        101.36         9.03 o                         
  15   5  -8         53.50         55.21         9.85 o                         
  16   5  -8         63.07         50.58         9.63 o                         
  17   5  -8         44.91         44.18        10.79 o                         
   0   6  -8         82.39         76.06         9.29 o                         
   1   6  -8          6.79          9.40         4.48 o                         
   2   6  -8        726.33        736.74        19.58 o                         
   3   6  -8        547.05        533.65        15.49 o                         
   4   6  -8        207.16        183.97         7.91 o                         
   5   6  -8        166.80        161.19         7.35 o                         
   6   6  -8        292.17        260.20         8.84 o                         
   7   6  -8        130.94        120.69         7.07 o                         
   8   6  -8        145.27        149.24         7.74 o                         
   9   6  -8         60.28         47.43         6.46 o                         
  10   6  -8        300.94        312.78        12.44 o                         
  11   6  -8          9.05         10.48         6.79 o                         
  12   6  -8         41.44         45.66         7.61 o                         
  13   6  -8         90.56         97.07         9.36 o                         
  14   6  -8         20.80         22.46         8.64 o                         
  15   6  -8         21.51         18.61         9.49 o                         
  16   6  -8          5.44         -1.34        11.01 o                         
   1   7  -8        257.11        258.42        10.47 o                         
   2   7  -8         26.66         24.71         5.56 o                         
   3   7  -8        809.30        804.64        21.46 o                         
   4   7  -8         81.13        105.81        19.56 o                         
   5   7  -8        293.66        304.29        12.11 o                         
   6   7  -8        476.80        460.86        14.53 o                         
   7   7  -8         91.96         82.11         7.46 o                         
   8   7  -8        302.35        309.14        12.33 o                         
   9   7  -8          5.92          5.85         6.12 o                         
  10   7  -8        371.46        386.53        23.35 o                         
  11   7  -8          7.55          1.96         8.78 o                         
  12   7  -8        197.95        200.38        13.03 o                         
  13   7  -8         14.80         17.26        12.55 o                         
  14   7  -8        336.29        430.46        24.69 o                         
  15   7  -8         48.49         49.15        24.81 o                         
   0   8  -8        731.56        714.24        74.32 o                         
   1   8  -8        504.95        496.60        15.99 o                         
   2   8  -8        235.56        244.39        10.74 o                         
   3   8  -8        247.58        239.53        10.64 o                         
   4   8  -8         22.63         22.09         6.12 o                         
   5   8  -8        262.19        265.36        11.61 o                         
   6   8  -8         29.46         25.23         6.67 o                         
   7   8  -8         63.34         77.48         7.74 o                         
   8   8  -8         85.30         89.27         8.43 o                         
   9   8  -8          3.97          2.98         7.10 o                         
  10   8  -8        121.68        103.17        16.00 o                         
  11   8  -8         38.96         33.45        12.78 o                         
  12   8  -8         10.27         12.17        13.09 o                         
  13   8  -8         27.28         25.63        15.40 o                         
   1   9  -8         97.10        103.42         8.71 o                         
   2   9  -8        101.03         97.26         8.72 o                         
   3   9  -8         81.81         80.69         8.33 o                         
   4   9  -8        139.82        132.53         9.50 o                         
   5   9  -8        272.29        306.95        13.41 o                         
   6   9  -8        101.04         97.82         9.21 o                         
   7   9  -8         25.40         16.22         7.61 o                         
   8   9  -8        102.99        106.84        11.19 o                         
   9   9  -8        239.88        241.89        15.38 o                         
  10   9  -8         60.77         60.83        15.29 o                         
   0  10  -8         49.66         54.49        13.04 o                         
   1  10  -8         51.43         53.29         9.08 o                         
   2  10  -8        244.63        261.99        13.48 o                         
   3  10  -8          8.86          4.02         8.61 o                         
   4  10  -8          6.71          7.86         8.94 o                         
   5  10  -8         49.21         62.50        11.20 o                         
   6  10  -8        202.31        216.63        17.69 o                         
   7  10  -8         34.90         40.42        11.71 o                         
   8  10  -8        149.33        154.40        19.29 o                         
   1  11  -8          0.63         -1.35        16.42 o                         
   2  11  -8         22.12         12.17        21.46 o                         
   2   0  -7        664.10        657.49        18.48 o                         
   4   0  -7        639.70        595.36        16.55 o                         
   6   0  -7        875.08        728.94        40.52 o                         
   8   0  -7        859.19        835.52        29.21 o                         
  10   0  -7        492.88        472.94        19.13 o                         
  12   0  -7       1613.10       1649.10        68.87 o                         
  14   0  -7        521.86        574.63        34.60 o                         
  16   0  -7        301.54        241.51        23.71 o                         
  18   0  -7         68.76         82.01        19.54 o                         
  20   0  -7        179.52        191.21        28.51 o                         
   0   1  -7       1087.88       1162.70        31.50 o                         
   1   1  -7       1525.04       1605.26        29.95 o                         
   2   1  -7       1311.83       1425.85        27.00 o                         
   3   1  -7         63.27         68.70         2.53 o                         
   4   1  -7         86.27         73.16         3.02 o                         
   5   1  -7         90.31         75.00         3.44 o                         
   6   1  -7         26.08         26.29         4.59 o                         
   7   1  -7        428.86        386.92        10.74 o                         
   8   1  -7        533.39        526.97        16.51 o                         
   9   1  -7        156.04        148.75         6.63 o                         
  10   1  -7        108.36        100.19         6.10 o                         
  11   1  -7        315.09        315.29        12.45 o                         
  12   1  -7        323.08        321.99        12.50 o                         
  13   1  -7         42.09         49.33         8.76 o                         
  14   1  -7        209.98        198.67        11.52 o                         
  15   1  -7        344.05        363.45        19.08 o                         
  16   1  -7         82.90         79.90        11.88 o                         
  17   1  -7        158.25        173.40        27.53 o                         
  18   1  -7        119.04        133.04        15.46 o                         
  19   1  -7        129.97        150.70        18.12 o                         
  20   1  -7          2.13         -4.77        12.03 o                         
   1   2  -7        259.90        276.80         6.42 o                         
   2   2  -7        336.67        335.60         7.59 o                         
   3   2  -7       1159.29       1276.52        24.58 o                         
   4   2  -7       1231.42       1287.19        24.75 o                         
   5   2  -7        130.67        111.13         5.54 o                         
   6   2  -7       1287.77       1289.13        24.97 o                         
   7   2  -7        212.57        185.30         7.97 o                         
   8   2  -7       1527.16       1495.64        36.52 o                         
   9   2  -7        649.82        659.76        17.46 o                         
  10   2  -7        505.59        510.70        14.65 o                         
  11   2  -7        148.99        137.94         7.39 o                         
  12   2  -7        637.63        634.04        17.69 o                         
  13   2  -7         80.61         80.52         6.91 o                         
  14   2  -7        128.46        134.59         8.33 o                         
  15   2  -7         13.03         15.80         6.35 o                         
  16   2  -7         66.37         71.00         7.95 o                         
  17   2  -7         15.67         18.62         7.84 o                         
  18   2  -7         25.38         27.99        10.05 o                         
  19   2  -7         12.63         17.06        10.61 o                         
  20   2  -7         82.08         82.36        17.83 o                         
   0   3  -7        901.42        881.01        24.28 o                         
   1   3  -7         23.87         19.50         2.38 o                         
   2   3  -7        444.00        453.67         9.69 o                         
   3   3  -7        862.74        924.33        18.15 o                         
   4   3  -7        224.28        203.18         5.43 o                         
   5   3  -7        725.14        744.94        16.67 o                         
   6   3  -7       1958.13       2037.28        42.60 o                         
   7   3  -7        123.64        124.52         5.55 o                         
   8   3  -7         92.67         95.29        11.03 o                         
   9   3  -7        309.59        324.84        10.69 o                         
  10   3  -7        225.24        209.77         8.84 o                         
  11   3  -7         41.85         28.37         5.28 o                         
  12   3  -7         43.02         50.87         5.98 o                         
  13   3  -7         21.78         11.77         5.55 o                         
  14   3  -7        179.67        187.99        10.22 o                         
  15   3  -7        230.99        239.97        11.07 o                         
  16   3  -7        134.23        121.23         9.30 o                         
  17   3  -7        108.15         96.65         9.42 o                         
  18   3  -7        289.01        325.30        15.03 o                         
  19   3  -7         81.01         82.91        11.40 o                         
   1   4  -7        174.30        173.59         5.06 o                         
   2   4  -7         65.54         65.86         3.95 o                         
   3   4  -7         16.30         14.93         3.04 o                         
   4   4  -7        242.12        256.63         8.42 o                         
   5   4  -7        539.22        509.45        12.31 o                         
   6   4  -7        389.52        354.22         9.51 o                         
   7   4  -7        626.98        589.54        14.34 o                         
   8   4  -7        440.29        405.96        10.93 o                         
   9   4  -7        177.38        155.29         9.72 o                         
  10   4  -7         45.66         42.51         5.67 o                         
  11   4  -7        544.43        531.50        15.70 o                         
  12   4  -7        145.11        157.32        11.37 o                         
  13   4  -7         71.61         72.06         7.07 o                         
  14   4  -7        125.11        128.87        14.47 o                         
  15   4  -7         42.88         36.79         7.31 o                         
  16   4  -7         21.16         28.12         8.08 o                         
  17   4  -7         56.85         56.32         9.39 o                         
  18   4  -7         77.14         74.43        10.72 o                         
  19   4  -7         27.63         40.67        14.96 o                         
   0   5  -7       1631.25       1681.50        80.57 o                         
   1   5  -7       1544.07       1622.30        34.09 o                         
   2   5  -7       1144.86       1186.64        25.84 o                         
   3   5  -7       1097.25       1116.15        26.86 o                         
   4   5  -7        512.66        466.51        11.97 o                         
   5   5  -7         25.10         31.94         3.94 o                         
   6   5  -7        235.90        228.64         7.60 o                         
   7   5  -7         76.62         77.33         5.07 o                         
   8   5  -7        130.71        122.99         6.95 o                         
   9   5  -7         10.06          6.61         4.28 o                         
  10   5  -7         65.07         78.14         6.70 o                         
  11   5  -7         48.87         47.17         7.19 o                         
  12   5  -7        317.50        294.14        13.25 o                         
  13   5  -7         20.43         14.25         6.43 o                         
  14   5  -7         79.55         70.86         8.33 o                         
  15   5  -7         32.33         25.28         8.05 o                         
  16   5  -7        282.34        287.47        17.15 o                         
  17   5  -7         95.00         95.99        12.33 o                         
  18   5  -7         27.48         45.52        15.01 o                         
   1   6  -7        893.42        874.67        22.26 o                         
   2   6  -7        288.20        263.41         9.65 o                         
   3   6  -7         12.88         13.97         3.85 o                         
   4   6  -7        128.20        126.26         6.18 o                         
   5   6  -7        341.34        344.98        16.31 o                         
   6   6  -7         31.18         35.22         4.80 o                         
   7   6  -7         20.08         19.14         4.46 o                         
   8   6  -7        213.27        191.35         8.05 o                         
   9   6  -7         65.28         79.56         6.09 o                         
  10   6  -7        154.90        173.32         8.17 o                         
  11   6  -7        565.79        573.02        17.33 o                         
  12   6  -7         49.90         50.65         7.42 o                         
  13   6  -7        112.99        109.70         9.15 o                         
  14   6  -7         28.00         28.82         8.24 o                         
  15   6  -7        314.33        314.93        20.37 o                         
  16   6  -7          1.98          4.02        12.50 o                         
  17   6  -7         53.28         46.05        15.09 o                         
   0   7  -7         67.95         50.81        12.17 o                         
   1   7  -7        989.67        993.78        25.71 o                         
   2   7  -7        581.81        560.99        16.26 o                         
   3   7  -7        193.87        188.71        10.08 o                         
   4   7  -7        364.13        357.98        12.06 o                         
   5   7  -7        192.63        164.19         8.67 o                         
   6   7  -7        114.62        115.01         7.31 o                         
   7   7  -7        190.96        169.02         8.91 o                         
   8   7  -7         37.55         28.45         6.09 o                         
   9   7  -7        258.88        243.48        10.92 o                         
  10   7  -7         49.48         41.91         6.99 o                         
  11   7  -7         40.50         28.45         8.26 o                         
  12   7  -7         47.66         41.29        16.18 o                         
  13   7  -7        109.82        113.97        22.42 o                         
  14   7  -7         72.93        113.83        14.80 o                         
  15   7  -7          7.97         -0.42        13.09 o                         
   1   8  -7         49.92         45.91         6.29 o                         
   2   8  -7         18.80         15.57         5.77 o                         
   3   8  -7         98.38        100.68         7.77 o                         
   4   8  -7         62.86         66.97         6.96 o                         
   5   8  -7        456.48        457.97        14.94 o                         
   6   8  -7         99.10        102.27         9.52 o                         
   7   8  -7        612.05        601.78        17.88 o                         
   8   8  -7         77.35         65.42         7.47 o                         
   9   8  -7        417.42        464.22        15.80 o                         
  10   8  -7         48.43         53.86         9.88 o                         
  11   8  -7        108.87        108.50        12.40 o                         
  12   8  -7         64.36         62.28        13.24 o                         
  13   8  -7         34.21         32.01        13.92 o                         
  14   8  -7        148.01        167.19        24.99 o                         
   0   9  -7         48.96         43.65        12.17 o                         
   1   9  -7        154.56        142.36         9.08 o                         
   2   9  -7        137.25        137.64         9.12 o                         
   3   9  -7         31.00         30.10         7.07 o                         
   4   9  -7         18.70         19.56         6.81 o                         
   5   9  -7         39.35         40.54         7.49 o                         
   6   9  -7         42.41         43.45         7.76 o                         
   7   9  -7         39.86         55.01         9.57 o                         
   8   9  -7         23.45         19.68         9.49 o                         
   9   9  -7          9.73          9.51         9.55 o                         
  10   9  -7         75.23         67.00        11.88 o                         
  11   9  -7         15.45         24.40        11.62 o                         
   1  10  -7         10.38          6.51         8.00 o                         
   2  10  -7         45.61         47.10         8.44 o                         
   3  10  -7        114.30        106.50         9.95 o                         
   4  10  -7        170.68        186.32        13.54 o                         
   5  10  -7          0.14         -5.01         9.86 o                         
   6  10  -7         57.33         49.76        11.09 o                         
   7  10  -7         93.71         92.31        12.47 o                         
   8  10  -7        123.96        116.89        13.33 o                         
   9  10  -7         18.22         18.71        15.64 o                         
   0  11  -7         26.35         28.59        14.22 o                         
   1  11  -7         81.04         94.64        13.32 o                         
   2  11  -7         74.94         87.20        13.30 o                         
   3  11  -7         67.31         53.48        12.47 o                         
   4  11  -7         17.92         23.62        15.17 o                         
   5  11  -7        150.81        164.33        43.23 o                         
   0   0  -6       1380.14       1668.50        76.56 o                         
   2   0  -6       8498.78       9408.78       244.79 o                         
   4   0  -6        442.63        485.98        13.90 o                         
   6   0  -6        349.00        323.03        12.78 o                         
   8   0  -6       1392.72       1526.24        50.73 o                         
  10   0  -6        432.89        425.60        17.65 o                         
  12   0  -6        234.87        232.50        13.61 o                         
  14   0  -6         24.31         29.79         8.38 o                         
  16   0  -6        351.43        371.56        29.15 o                         
  18   0  -6        237.61        232.86        24.35 o                         
  20   0  -6        528.60        580.40        44.21 o                         
   1   1  -6        166.05        177.37         4.36 o                         
   2   1  -6        352.12        371.60         7.75 o                         
   3   1  -6         54.67         54.14         2.04 o                         
   4   1  -6        450.14        469.83        12.11 o                         
   5   1  -6         79.74         60.86         3.01 o                         
   6   1  -6        982.77       1007.06        21.22 o                         
   7   1  -6       2179.29       2239.34        45.84 o                         
   8   1  -6        542.75        561.45        14.12 o                         
   9   1  -6        230.18        190.31         6.92 o                         
  10   1  -6        558.26        558.31        15.13 o                         
  11   1  -6        863.73        857.43        21.37 o                         
  12   1  -6        561.14        584.35        18.79 o                         
  13   1  -6        424.38        423.01        15.29 o                         
  14   1  -6        334.94        333.61        13.84 o                         
  15   1  -6        281.11        288.29        12.88 o                         
  16   1  -6         59.47         46.59         8.45 o                         
  17   1  -6         22.55         24.40        10.62 o                         
  18   1  -6         70.53         79.95        13.31 o                         
  19   1  -6         27.80         34.44        15.22 o                         
  20   1  -6         26.81         31.50        11.63 o                         
   0   2  -6        412.10        424.30        12.69 o                         
   1   2  -6       1093.77       1194.97        22.84 o                         
   2   2  -6       2473.51       2603.40        53.61 o                         
   3   2  -6        485.71        509.87        10.43 o                         
   4   2  -6        381.62        355.43         7.76 o                         
   5   2  -6       1528.99       1660.34        31.62 o                         
   6   2  -6       2277.36       2503.55        47.03 o                         
   7   2  -6        801.23        807.12        19.95 o                         
   8   2  -6        215.82        218.39         5.86 o                         
   9   2  -6       1114.85       1163.76        25.12 o                         
  10   2  -6        202.42        232.47         8.28 o                         
  11   2  -6        153.38        146.60         7.34 o                         
  12   2  -6         35.82         43.04         5.52 o                         
  13   2  -6        351.63        344.81        11.56 o                         
  14   2  -6        104.93        112.26         7.71 o                         
  15   2  -6        101.86         85.85         7.46 o                         
  16   2  -6        134.09        113.37         8.45 o                         
  17   2  -6        201.79        200.04        11.20 o                         
  18   2  -6         33.21         34.74         8.17 o                         
  19   2  -6         66.03         57.61        10.89 o                         
  20   2  -6        318.40        338.69        19.35 o                         
   1   3  -6        387.37        401.91         8.53 o                         
   2   3  -6        646.10        710.94        13.94 o                         
   3   3  -6        872.27        884.13        17.43 o                         
   4   3  -6        748.07        788.55        15.83 o                         
   5   3  -6        147.51        130.56         4.88 o                         
   6   3  -6          8.84          6.42         2.85 o                         
   7   3  -6        136.07        128.14         5.06 o                         
   8   3  -6        369.04        378.89        13.58 o                         
   9   3  -6        182.28        182.82         9.68 o                         
  10   3  -6        287.88        279.24         8.65 o                         
  11   3  -6        671.48        696.23        18.81 o                         
  12   3  -6         61.99         58.18         8.05 o                         
  13   3  -6        302.70        265.72        11.61 o                         
  14   3  -6         57.37         47.66         6.59 o                         
  15   3  -6        422.39        454.53        18.40 o                         
  16   3  -6         20.99         25.05         7.11 o                         
  17   3  -6        114.09        133.86         9.71 o                         
  18   3  -6         68.05         70.12         9.03 o                         
  19   3  -6         56.84         51.11        10.45 o                         
  20   3  -6         11.40         21.04        11.78 o                         
   0   4  -6        257.62        193.82         7.15 o                         
   1   4  -6        819.17        770.03        15.44 o                         
   2   4  -6       1046.81       1065.35        20.63 o                         
   3   4  -6        790.98        770.74        17.25 o                         
   4   4  -6       1108.48       1120.76        24.07 o                         
   5   4  -6       1066.36       1056.26        22.83 o                         
   6   4  -6          1.12          3.44         2.94 o                         
   7   4  -6         62.61         61.88         4.20 o                         
   8   4  -6         72.88         65.88         4.47 o                         
   9   4  -6        198.23        182.96         6.78 o                         
  10   4  -6         46.57         46.26         4.54 o                         
  11   4  -6        429.57        414.30        11.56 o                         
  12   4  -6        313.24        302.28        13.36 o                         
  13   4  -6         70.65         72.43         7.12 o                         
  14   4  -6        148.03        150.31         8.98 o                         
  15   4  -6          5.00          8.80         6.60 o                         
  16   4  -6        174.35        185.82        10.68 o                         
  17   4  -6        171.20        173.26        10.94 o                         
  18   4  -6          5.16         11.29         9.28 o                         
  19   4  -6        182.74        199.40        19.45 o                         
   1   5  -6       1032.50       1069.94        23.12 o                         
   2   5  -6        726.79        764.54        16.90 o                         
   3   5  -6        634.48        618.29        15.39 o                         
   4   5  -6        427.12        437.81        12.90 o                         
   5   5  -6        245.81        263.04         9.19 o                         
   6   5  -6        244.60        229.28         7.25 o                         
   7   5  -6        679.56        672.70        15.94 o                         
   8   5  -6       1094.04       1083.61        24.00 o                         
   9   5  -6         18.56         17.92         4.27 o                         
  10   5  -6        172.27        163.78         7.32 o                         
  11   5  -6        475.23        495.92        13.28 o                         
  12   5  -6         97.41        102.77         7.61 o                         
  13   5  -6         75.74         67.54         7.41 o                         
  14   5  -6        186.52        175.89        13.72 o                         
  15   5  -6         10.26         15.97         7.42 o                         
  16   5  -6         55.12         51.71         9.81 o                         
  17   5  -6         88.69         84.16        11.59 o                         
  18   5  -6          5.22         -8.49        14.41 o                         
   0   6  -6         42.93         48.41        15.38 o                         
   1   6  -6        874.59        887.42        22.10 o                         
   2   6  -6         59.42         56.00         5.04 o                         
   3   6  -6       1619.65       1585.43        38.28 o                         
   4   6  -6         61.71         57.99         5.27 o                         
   5   6  -6        458.48        457.10        13.33 o                         
   6   6  -6         47.60         51.56         4.82 o                         
   7   6  -6        105.18        111.95         5.97 o                         
   8   6  -6        253.84        254.91        11.11 o                         
   9   6  -6         66.18         61.90         5.89 o                         
  10   6  -6        174.04        162.66         8.31 o                         
  11   6  -6        225.67        244.71         9.21 o                         
  12   6  -6         36.16         33.84         7.18 o                         
  13   6  -6        236.92        205.85        12.82 o                         
  14   6  -6          2.84         -1.57         9.84 o                         
  15   6  -6        132.64        165.09        15.62 o                         
  16   6  -6         41.36         48.39        12.95 o                         
  17   6  -6        363.68        409.17        26.10 o                         
   1   7  -6        358.41        345.15        11.45 o                         
   2   7  -6        558.63        538.25        23.30 o                         
   3   7  -6        801.92        783.57        20.86 o                         
   4   7  -6        565.53        539.92        15.67 o                         
   5   7  -6        101.07         93.57         6.70 o                         
   6   7  -6        109.26         98.24         6.91 o                         
   7   7  -6        346.50        344.77        11.84 o                         
   8   7  -6        615.79        621.48        18.43 o                         
   9   7  -6        112.89        122.23         9.58 o                         
  10   7  -6        443.98        428.85        14.20 o                         
  11   7  -6          6.97          7.37         7.38 o                         
  12   7  -6        281.68        291.52        22.28 o                         
  13   7  -6         37.01         37.16        11.30 o                         
  14   7  -6         88.35         89.43        13.80 o                         
  15   7  -6         54.48         46.42        13.54 o                         
  16   7  -6         19.91         23.73        13.86 o                         
   0   8  -6          0.24          2.39         7.53 o                         
   1   8  -6        206.61        188.85         9.15 o                         
   2   8  -6        329.74        323.72        11.28 o                         
   3   8  -6        113.00        118.68         9.06 o                         
   4   8  -6        185.11        174.78         9.02 o                         
   5   8  -6         50.68         34.15         6.07 o                         
   6   8  -6          7.57          4.10         5.76 o                         
   7   8  -6         20.17         13.56         5.87 o                         
   8   8  -6         57.55         48.95         7.06 o                         
   9   8  -6        184.82        180.89        11.45 o                         
  10   8  -6        102.09        119.04        10.70 o                         
  11   8  -6         14.41          6.72         8.23 o                         
  12   8  -6         16.86         19.71         9.36 o                         
  13   8  -6         76.51         83.71        15.26 o                         
  14   8  -6          8.82         14.35        13.54 o                         
  15   8  -6         15.47         32.67        20.50 o                         
   1   9  -6         88.95         88.43        11.56 o                         
   2   9  -6         59.20         47.60         7.04 o                         
   3   9  -6         11.22         10.80         6.37 o                         
   4   9  -6        345.30        357.72        13.34 o                         
   5   9  -6        152.57        151.90         9.41 o                         
   6   9  -6        267.54        243.32        13.61 o                         
   7   9  -6         61.94         60.60         9.04 o                         
   8   9  -6        346.25        364.72        16.82 o                         
   9   9  -6        157.00        163.26        12.51 o                         
  10   9  -6        155.34        159.11        13.33 o                         
  11   9  -6         26.56         15.12        10.72 o                         
  12   9  -6        115.04        136.69        13.40 o                         
   0  10  -6        167.70        212.22        16.42 o                         
   1  10  -6         96.00         99.33         9.11 o                         
   2  10  -6        131.72        134.72        16.51 o                         
   3  10  -6         58.45         66.14        10.30 o                         
   4  10  -6        120.56        131.17        11.72 o                         
   5  10  -6         42.13         51.80        10.05 o                         
   6  10  -6         36.32         31.75        10.58 o                         
   7  10  -6          7.95          1.64         9.67 o                         
   8  10  -6         13.61         20.06        10.26 o                         
   9  10  -6         36.78         54.58        11.86 o                         
  10  10  -6         43.35         50.38        12.99 o                         
   1  11  -6          3.78         10.16        10.94 o                         
   2  11  -6         22.41         15.54        10.41 o                         
   3  11  -6         95.44         91.18        12.37 o                         
   4  11  -6         33.69         42.86        11.60 o                         
   5  11  -6         61.18         63.26        13.32 o                         
   6  11  -6         48.58         46.13        15.00 o                         
   2   0  -5        180.27        178.65         6.70 o                         
   4   0  -5       2587.67       2823.80        73.36 o                         
   6   0  -5       6375.53       6863.66       178.27 o                         
   8   0  -5       5270.03       5602.32       147.44 o                         
  10   0  -5        300.38        287.64        12.56 o                         
  12   0  -5        494.20        483.05        19.81 o                         
  14   0  -5        717.81        701.80        26.73 o                         
  16   0  -5         63.22         74.96        16.34 o                         
  18   0  -5         44.62         40.68        16.98 o                         
  20   0  -5         80.42         49.97        19.54 o                         
   0   1  -5         17.80         22.78         2.31 o                         
   1   1  -5       1851.62       1900.82        35.44 o                         
   2   1  -5       1530.71       1716.97        32.30 o                         
   3   1  -5        298.82        271.99         5.89 o                         
   4   1  -5       1850.45       2016.19        41.11 o                         
   5   1  -5       1294.28       1356.28        28.22 o                         
   6   1  -5        507.52        515.02        11.33 o                         
   7   1  -5        149.52        141.15         4.46 o                         
   8   1  -5        186.84        174.79         8.56 o                         
   9   1  -5        985.27       1078.07        23.25 o                         
  10   1  -5         42.54         41.21         3.42 o                         
  11   1  -5        376.27        358.50        11.00 o                         
  12   1  -5        382.73        350.42        11.36 o                         
  13   1  -5        349.49        336.12        13.23 o                         
  14   1  -5        252.40        251.07        11.58 o                         
  15   1  -5         30.99         31.66        10.41 o                         
  16   1  -5        142.30        145.33        10.48 o                         
  17   1  -5        385.36        388.39        35.83 o                         
  18   1  -5         42.51         37.92        12.01 o                         
  19   1  -5        138.45        145.60        15.52 o                         
  20   1  -5         65.48         72.78        14.93 o                         
  21   1  -5        230.05        228.63        20.70 o                         
   1   2  -5         30.41         28.01         1.84 o                         
   2   2  -5        282.16        246.65         5.58 o                         
   3   2  -5        557.26        546.17        10.84 o                         
   4   2  -5       2583.09       2771.92        56.93 o                         
   5   2  -5        576.57        585.08        11.95 o                         
   6   2  -5       2134.77       2406.42        44.81 o                         
   7   2  -5       1699.48       1809.38        34.08 o                         
   8   2  -5        661.96        610.07        12.91 o                         
   9   2  -5        171.82        145.49         5.11 o                         
  10   2  -5       1128.43       1104.79        24.06 o                         
  11   2  -5        255.05        242.63        10.91 o                         
  12   2  -5        432.78        432.98        12.97 o                         
  13   2  -5         22.33         21.15         4.92 o                         
  14   2  -5        194.51        190.63         9.09 o                         
  15   2  -5        133.69        117.68         7.99 o                         
  16   2  -5        172.31        172.94        10.21 o                         
  17   2  -5        169.96        169.35        10.31 o                         
  18   2  -5         58.24         45.99         8.00 o                         
  19   2  -5         31.63         36.53         9.17 o                         
  20   2  -5         17.96         10.52        11.14 o                         
  21   2  -5         19.05         21.34        15.38 o                         
   0   3  -5       6430.98       7116.20       185.73 o                         
   1   3  -5       1833.17       1972.88        36.90 o                         
   2   3  -5       3761.17       4101.93        76.25 o                         
   3   3  -5         38.64         34.84         2.04 o                         
   4   3  -5        690.01        739.91        16.24 o                         
   5   3  -5        991.02       1031.21        22.12 o                         
   6   3  -5         52.25         55.09         4.52 o                         
   7   3  -5        120.22         90.94         4.28 o                         
   8   3  -5        296.55        281.38         8.44 o                         
   9   3  -5        208.34        196.72         6.59 o                         
  10   3  -5        429.60        462.56        11.56 o                         
  11   3  -5         56.01         57.27         4.59 o                         
  12   3  -5        629.45        626.86        15.11 o                         
  13   3  -5        238.38        236.89        10.82 o                         
  14   3  -5        334.28        348.39        12.26 o                         
  15   3  -5        338.88        337.99        16.17 o                         
  16   3  -5         35.41         36.12         6.87 o                         
  17   3  -5        232.45        229.57        11.62 o                         
  18   3  -5         24.49         38.79         8.27 o                         
  19   3  -5         95.16        106.46        11.93 o                         
  20   3  -5        167.93        146.41        15.78 o                         
   1   4  -5        493.15        545.94        11.19 o                         
   2   4  -5        342.74        343.26         8.65 o                         
   3   4  -5        347.69        339.80         8.39 o                         
   4   4  -5        264.78        248.15         7.44 o                         
   5   4  -5         44.09         41.67         3.37 o                         
   6   4  -5        687.54        711.33        15.81 o                         
   7   4  -5        311.34        285.42         9.00 o                         
   8   4  -5       1068.40       1061.86        23.49 o                         
   9   4  -5        140.99        121.71         5.66 o                         
  10   4  -5        254.56        255.63         8.20 o                         
  11   4  -5       1222.80       1201.40        26.27 o                         
  12   4  -5        150.82        150.22         6.96 o                         
  13   4  -5        123.61        116.70         7.82 o                         
  14   4  -5        394.26        373.19        13.17 o                         
  15   4  -5        529.03        516.29        21.91 o                         
  16   4  -5         40.62         47.26         7.36 o                         
  17   4  -5         43.66         43.77         8.35 o                         
  18   4  -5         16.89         14.49         9.75 o                         
  19   4  -5         10.98         17.98        12.63 o                         
  20   4  -5        113.61        138.40        17.68 o                         
   0   5  -5       1767.18       1881.99        62.29 o                         
   1   5  -5        453.37        469.77        12.45 o                         
   2   5  -5        986.79       1008.54        21.60 o                         
   3   5  -5        627.15        597.10        13.69 o                         
   4   5  -5        328.04        307.85         8.30 o                         
   5   5  -5        624.49        586.98        13.69 o                         
   6   5  -5        392.18        344.33        11.60 o                         
   7   5  -5        176.56        155.81         5.58 o                         
   8   5  -5         16.55         15.29         3.46 o                         
   9   5  -5         83.23         70.61         4.92 o                         
  10   5  -5          1.79         -0.30         4.03 o                         
  11   5  -5         79.15         73.42         5.57 o                         
  12   5  -5        229.13        222.10         8.65 o                         
  13   5  -5         35.03         27.34         5.36 o                         
  14   5  -5        153.81        176.95         9.59 o                         
  15   5  -5         98.46         86.28         9.54 o                         
  16   5  -5        491.50        542.48        25.98 o                         
  17   5  -5        184.28        173.37        15.61 o                         
  18   5  -5         75.58         53.74        13.41 o                         
  19   5  -5         58.84         70.81        16.56 o                         
   1   6  -5        136.03        122.48         6.27 o                         
   2   6  -5        212.87        226.68        10.02 o                         
   3   6  -5        731.74        712.78        18.01 o                         
   4   6  -5         36.58         40.77         4.20 o                         
   5   6  -5        367.91        372.45         9.84 o                         
   6   6  -5        101.81        111.67         5.69 o                         
   7   6  -5       1654.67       1642.12        34.81 o                         
   8   6  -5         40.87         42.36         5.52 o                         
   9   6  -5        331.49        329.79        10.10 o                         
  10   6  -5        314.37        308.74        10.80 o                         
  11   6  -5       1019.83       1020.00        23.21 o                         
  12   6  -5         23.17         27.05         6.29 o                         
  13   6  -5        144.13        154.36        15.85 o                         
  14   6  -5         23.45         54.54        16.50 o                         
  15   6  -5        294.42        311.32        20.45 o                         
  16   6  -5         65.02         71.18        13.04 o                         
  17   6  -5         43.32         46.29        14.27 o                         
  18   6  -5          0.74         -6.26        15.32 o                         
   0   7  -5        262.53        270.93        13.48 o                         
   1   7  -5        143.70        135.37         7.20 o                         
   2   7  -5        358.87        339.27         9.76 o                         
   3   7  -5        661.66        625.35        19.39 o                         
   4   7  -5        105.46         95.51         5.71 o                         
   5   7  -5        208.38        180.34        10.85 o                         
   6   7  -5        377.08        333.15         9.96 o                         
   7   7  -5        144.68        143.62         7.07 o                         
   8   7  -5         95.39        102.95         6.43 o                         
   9   7  -5         44.59         47.76         5.44 o                         
  10   7  -5        115.57         94.70         7.45 o                         
  11   7  -5         14.52         13.57         6.23 o                         
  12   7  -5         15.18         21.32         7.32 o                         
  13   7  -5         28.69         30.40        11.79 o                         
  14   7  -5         16.73         21.21        11.78 o                         
  15   7  -5         11.52          4.28        12.16 o                         
  16   7  -5        235.27        282.29        20.82 o                         
  17   7  -5         56.33         54.78        20.50 o                         
   1   8  -5         10.44         12.79         5.28 o                         
   2   8  -5         21.52         22.87         4.69 o                         
   3   8  -5         11.99         15.07         4.77 o                         
   4   8  -5        148.39        132.58        12.01 o                         
   5   8  -5        223.55        230.84        11.94 o                         
   6   8  -5         40.50         39.02         5.48 o                         
   7   8  -5        157.22        158.33         9.07 o                         
   8   8  -5        237.15        239.19        10.95 o                         
   9   8  -5         93.73        103.54         8.32 o                         
  10   8  -5        121.30        114.45         8.99 o                         
  11   8  -5        643.92        665.64        20.02 o                         
  12   8  -5        163.40        167.85        10.40 o                         
  13   8  -5         86.51         77.30        10.94 o                         
  14   8  -5         20.97         37.06        11.86 o                         
  15   8  -5         91.34         85.94        17.18 o                         
   0   9  -5        836.81        883.56        34.19 o                         
   1   9  -5        115.86        131.08         8.37 o                         
   2   9  -5        539.22        527.35        16.30 o                         
   3   9  -5         94.34         99.63         7.84 o                         
   4   9  -5         23.61         21.94         5.72 o                         
   5   9  -5        226.76        245.13        17.34 o                         
   6   9  -5         43.51         46.73         7.31 o                         
   7   9  -5        149.36        166.21         9.96 o                         
   8   9  -5          4.53          1.39         6.88 o                         
   9   9  -5          9.39          6.96         7.31 o                         
  10   9  -5          9.77          2.49         7.76 o                         
  11   9  -5         18.29         15.72         8.87 o                         
  12   9  -5         35.86         35.51         9.71 o                         
  13   9  -5         25.89         32.07        11.45 o                         
   1  10  -5         58.43         56.82         7.74 o                         
   2  10  -5         18.30         17.86         8.34 o                         
   3  10  -5         88.14         97.46        10.08 o                         
   4  10  -5        185.41        175.88        12.73 o                         
   5  10  -5        195.48        217.72        14.78 o                         
   6  10  -5         18.96         21.07         8.59 o                         
   7  10  -5        166.57        202.22        13.54 o                         
   8  10  -5         16.79         31.42         8.81 o                         
   9  10  -5         10.47         23.20         9.84 o                         
  10  10  -5         21.63         27.45         9.89 o                         
  11  10  -5         95.76         95.91        12.73 o                         
   0  11  -5         80.90         95.78        21.46 o                         
   1  11  -5        302.41        305.66        21.07 o                         
   2  11  -5         80.01         83.72        12.00 o                         
   3  11  -5        213.21        260.62        16.89 o                         
   4  11  -5         55.84         69.52        12.02 o                         
   5  11  -5         67.75         83.36        12.45 o                         
   6  11  -5         40.80         38.59        11.72 o                         
   7  11  -5         90.40         57.68        15.00 o                         
   0   0  -4       4141.63       4439.81       200.82 o                         
   2   0  -4       2450.50       2580.05        67.01 o                         
   4   0  -4       1180.79       1270.37        33.22 o                         
   6   0  -4       1101.13       1113.48        30.20 o                         
   8   0  -4        590.15        619.43        17.72 o                         
  10   0  -4        408.21        439.94        13.71 o                         
  12   0  -4       2691.03       2800.40        92.76 o                         
  14   0  -4        588.27        571.16        22.98 o                         
  16   0  -4        216.13        191.81        13.82 o                         
  18   0  -4        161.45        169.75        20.18 o                         
  20   0  -4        208.08        211.71        25.31 o                         
   1   1  -4       1272.12       1348.99        25.50 o                         
   2   1  -4        187.57        176.84         3.98 o                         
   3   1  -4       2419.71       2508.13        46.64 o                         
   4   1  -4       1702.45       1758.82        35.70 o                         
   5   1  -4        384.06        350.39         9.61 o                         
   6   1  -4       3160.25       3431.06        70.08 o                         
   7   1  -4       3310.07       3510.57        71.76 o                         
   8   1  -4       2034.36       2223.21        45.90 o                         
   9   1  -4       1002.51        992.78        21.16 o                         
  10   1  -4         47.86         48.45         3.40 o                         
  11   1  -4       2400.78       2490.05        51.91 o                         
  12   1  -4        203.97        176.40         6.61 o                         
  13   1  -4        343.64        322.30        10.72 o                         
  14   1  -4         76.54         65.33         5.96 o                         
  15   1  -4        767.11        739.12        23.79 o                         
  16   1  -4        207.91        203.73        11.32 o                         
  17   1  -4        101.97         91.38         9.22 o                         
  18   1  -4         47.52         36.62         8.83 o                         
  19   1  -4         82.16         73.26        13.25 o                         
  20   1  -4         57.80         63.61        17.78 o                         
  21   1  -4         84.66         86.69        13.88 o                         
   0   2  -4       1853.41       1986.46        51.35 o                         
   1   2  -4       2596.57       2786.41        51.85 o                         
   2   2  -4        301.02        297.77         6.20 o                         
   3   2  -4       1910.27       2029.18        37.90 o                         
   4   2  -4        360.34        402.29         8.33 o                         
   5   2  -4        372.27        341.45         7.30 o                         
   6   2  -4        854.42        886.31        17.36 o                         
   7   2  -4       1175.44       1265.86        24.36 o                         
   8   2  -4        347.96        371.29         8.72 o                         
   9   2  -4          7.70          7.88         2.33 o                         
  10   2  -4        386.00        391.34         9.20 o                         
  11   2  -4         25.70         25.34         3.13 o                         
  12   2  -4        806.77        774.50        18.01 o                         
  13   2  -4        159.91        164.83         7.02 o                         
  14   2  -4        287.93        269.16        10.64 o                         
  15   2  -4         57.78         61.13         6.67 o                         
  16   2  -4        261.30        249.49        11.24 o                         
  17   2  -4        328.46        343.83        23.16 o                         
  18   2  -4         95.68         98.31         9.79 o                         
  19   2  -4        115.65        121.74        11.77 o                         
  20   2  -4        120.61        121.82        11.43 o                         
  21   2  -4         32.82         43.61        15.61 o                         
   1   3  -4        540.32        603.76        12.07 o                         
   2   3  -4       1443.64       1593.37        30.05 o                         
   3   3  -4       4120.40       4586.88        93.45 o                         
   4   3  -4        565.88        645.50        14.44 o                         
   5   3  -4        623.86        567.31        12.81 o                         
   6   3  -4        112.92        109.37         4.35 o                         
   7   3  -4       1758.52       1738.20        33.17 o                         
   8   3  -4        677.63        671.08        15.35 o                         
   9   3  -4        295.06        251.54         7.40 o                         
  10   3  -4        341.23        335.65         9.24 o                         
  11   3  -4         85.42         82.07         5.00 o                         
  12   3  -4        470.17        451.87        14.27 o                         
  13   3  -4          7.89         13.66         4.22 o                         
  14   3  -4        215.90        189.67         9.41 o                         
  15   3  -4        259.12        255.29        10.76 o                         
  16   3  -4        102.94         84.25         8.02 o                         
  17   3  -4         33.27         36.16         7.23 o                         
  18   3  -4        113.09        114.85         9.63 o                         
  19   3  -4         21.21         15.94        10.21 o                         
  20   3  -4        114.69        112.42        15.54 o                         
   0   4  -4        349.41        384.71        14.72 o                         
   1   4  -4       5504.54       5996.77       121.24 o                         
   2   4  -4       3014.54       3100.93        58.26 o                         
   3   4  -4       2935.27       3150.34        58.61 o                         
   4   4  -4       1929.91       2120.76        39.73 o                         
   5   4  -4        323.18        297.62         7.06 o                         
   6   4  -4        822.53        834.26        16.76 o                         
   7   4  -4         10.53          8.61         2.67 o                         
   8   4  -4        558.47        570.99        12.41 o                         
   9   4  -4        291.72        300.14         7.76 o                         
  10   4  -4        108.59        105.52         6.71 o                         
  11   4  -4        428.81        457.99        10.79 o                         
  12   4  -4         44.61         40.34         4.41 o                         
  13   4  -4        656.26        695.70        16.81 o                         
  14   4  -4         21.11         15.39         5.05 o                         
  15   4  -4        255.83        268.43        11.43 o                         
  16   4  -4        186.95        175.82        10.12 o                         
  17   4  -4        108.68        127.83        12.89 o                         
  18   4  -4        159.83        153.32        14.77 o                         
  19   4  -4        116.03        126.60        16.10 o                         
  20   4  -4         37.23         31.71        14.70 o                         
   1   5  -4        495.86        483.45        11.46 o                         
   2   5  -4       2256.33       2308.49        48.31 o                         
   3   5  -4        170.77        173.23         5.66 o                         
   4   5  -4        993.42        981.88        23.50 o                         
   5   5  -4        211.64        216.37         9.53 o                         
   6   5  -4        217.85        197.68         5.97 o                         
   7   5  -4        153.31        171.65         5.78 o                         
   8   5  -4        738.46        715.03        19.40 o                         
   9   5  -4        267.17        266.85         7.66 o                         
  10   5  -4        676.71        685.19        16.74 o                         
  11   5  -4         50.91         59.91         4.76 o                         
  12   5  -4        157.93        139.66         6.92 o                         
  13   5  -4        235.78        234.84         8.96 o                         
  14   5  -4         34.90         38.35         6.19 o                         
  15   5  -4         81.37         83.45        10.84 o                         
  16   5  -4         12.20          5.24         9.38 o                         
  17   5  -4         23.97         19.54        10.81 o                         
  18   5  -4          4.99         -2.71        11.45 o                         
  19   5  -4         98.59         93.10        15.73 o                         
   0   6  -4        189.33        207.80         8.16 o                         
   1   6  -4        174.77        158.15         5.72 o                         
   2   6  -4        129.70        149.08         6.14 o                         
   3   6  -4        493.06        470.67        11.51 o                         
   4   6  -4        272.20        279.38         8.07 o                         
   5   6  -4        486.08        450.14        11.56 o                         
   6   6  -4        157.04        150.92         6.46 o                         
   7   6  -4        228.48        203.03         7.42 o                         
   8   6  -4        187.88        188.02         7.28 o                         
   9   6  -4        665.93        605.12        15.15 o                         
  10   6  -4        178.45        173.96         7.45 o                         
  11   6  -4        198.73        200.40        10.43 o                         
  12   6  -4         90.25         84.17         7.12 o                         
  13   6  -4        135.19        137.45        10.40 o                         
  14   6  -4         14.62         10.43         6.38 o                         
  15   6  -4        130.00        149.66         9.92 o                         
  16   6  -4         49.40         46.80        12.57 o                         
  17   6  -4        195.19        213.50        17.33 o                         
  18   6  -4          0.93         -4.25        13.04 o                         
   1   7  -4        119.87        127.18         5.80 o                         
   2   7  -4         65.98         57.31         5.08 o                         
   3   7  -4         41.27         39.57         4.37 o                         
   4   7  -4        192.64        171.58         6.81 o                         
   5   7  -4         84.18         73.12         6.48 o                         
   6   7  -4        244.65        249.05         8.32 o                         
   7   7  -4        694.72        688.59        16.75 o                         
   8   7  -4        530.92        501.17        13.39 o                         
   9   7  -4         48.92         38.25         7.16 o                         
  10   7  -4         58.45         70.56         7.33 o                         
  11   7  -4         92.14         73.28         7.33 o                         
  12   7  -4         40.71         31.66         6.96 o                         
  13   7  -4         95.26        101.81         8.74 o                         
  14   7  -4         49.00         46.67         8.06 o                         
  15   7  -4         14.96         15.66         8.23 o                         
  16   7  -4         79.25         81.47        12.27 o                         
  17   7  -4        118.90        113.30        17.09 o                         
   0   8  -4          0.42          0.02         6.88 o                         
   1   8  -4        655.80        621.10        24.82 o                         
   2   8  -4        376.52        387.43        11.03 o                         
   3   8  -4        546.24        539.89        16.93 o                         
   4   8  -4        155.14        163.30         7.44 o                         
   5   8  -4        776.24        730.81        17.99 o                         
   6   8  -4        137.46        127.59         7.25 o                         
   7   8  -4         33.44         26.29         5.90 o                         
   8   8  -4        129.68        128.41         8.38 o                         
   9   8  -4        191.72        196.81        10.31 o                         
  10   8  -4         66.96         59.19         7.47 o                         
  11   8  -4        104.55        114.14         9.11 o                         
  12   8  -4          4.40          3.98         7.47 o                         
  13   8  -4         63.34         76.81         9.26 o                         
  14   8  -4         17.76         31.07         9.32 o                         
  15   8  -4        120.75        124.84        11.14 o                         
  16   8  -4         22.51         10.89        21.46 o                         
   1   9  -4        265.55        253.35        10.78 o                         
   2   9  -4        216.91        234.20        10.19 o                         
   3   9  -4        423.98        398.16        13.57 o                         
   4   9  -4         60.31         46.07         6.62 o                         
   5   9  -4          6.76          9.12         6.00 o                         
   6   9  -4         69.18         65.35         7.40 o                         
   7   9  -4         74.71         85.84         7.76 o                         
   8   9  -4         70.62         87.34         8.49 o                         
   9   9  -4         73.10         81.39         8.78 o                         
  10   9  -4        153.07        164.95        10.70 o                         
  11   9  -4        131.23        137.61        10.61 o                         
  12   9  -4        231.78        266.67        13.52 o                         
  13   9  -4         47.35         39.28        10.14 o                         
  14   9  -4        251.59        220.66        19.19 o                         
   0  10  -4        332.88        318.63        18.57 o                         
   1  10  -4         76.15         67.54         9.12 o                         
   2  10  -4         77.68         99.30         9.67 o                         
   3  10  -4         62.83         54.74        10.20 o                         
   4  10  -4         86.50         94.58        10.33 o                         
   5  10  -4         11.11          7.80         8.80 o                         
   6  10  -4        215.52        222.97        14.48 o                         
   7  10  -4        142.06        163.57        10.68 o                         
   8  10  -4         47.39         37.78         9.04 o                         
   9  10  -4        181.48        210.06        12.56 o                         
  10  10  -4         29.59         21.51         9.98 o                         
  11  10  -4         18.51         10.94         9.86 o                         
  12  10  -4         71.92         94.67        15.94 o                         
   1  11  -4         58.58         45.89        16.02 o                         
   2  11  -4        123.44        109.41        14.16 o                         
   3  11  -4         69.27         70.63        10.94 o                         
   4  11  -4        140.66        134.38        12.87 o                         
   5  11  -4         20.01         18.34        11.52 o                         
   6  11  -4        166.44        151.12        13.92 o                         
   7  11  -4        111.70         97.22        12.91 o                         
   8  11  -4         32.92         25.40        10.45 o                         
   2   0  -3        231.95        257.60         7.19 o                         
   4   0  -3       1054.39       1089.69        28.41 o                         
   6   0  -3       1532.67       1657.68        44.14 o                         
   8   0  -3       1547.42       1688.01        44.88 o                         
  10   0  -3        909.99        849.85        23.72 o                         
  12   0  -3        828.17        836.97        31.10 o                         
  14   0  -3         15.60         16.08         6.45 o                         
  16   0  -3        503.40        531.96        22.62 o                         
  18   0  -3         98.30         90.98        17.62 o                         
  20   0  -3         39.65         34.60        20.18 o                         
   0   1  -3       2851.14       2960.68        77.74 o                         
   1   1  -3      16513.26      17984.00       329.52 o                         
   2   1  -3        786.56        843.64        15.93 o                         
   3   1  -3       4450.24       4728.26        95.43 o                         
   4   1  -3        394.32        423.75         9.19 o                         
   5   1  -3        195.84        184.16         5.19 o                         
   6   1  -3        867.88        908.51        19.48 o                         
   7   1  -3       2241.22       2536.42        52.03 o                         
   8   1  -3        901.84        981.43        18.98 o                         
   9   1  -3        180.11        182.09         4.90 o                         
  10   1  -3        281.06        292.97         7.17 o                         
  11   1  -3         18.48         13.69         2.68 o                         
  12   1  -3         24.32         23.97         3.15 o                         
  13   1  -3         72.18         61.42         4.05 o                         
  14   1  -3        212.54        182.35         7.66 o                         
  15   1  -3         39.41         51.46         5.96 o                         
  16   1  -3         24.90         20.29         6.74 o                         
  17   1  -3        362.27        356.67        22.01 o                         
  18   1  -3         31.98         37.68         8.53 o                         
  19   1  -3        169.86        184.26        12.71 o                         
  20   1  -3         24.40         31.42        21.62 o                         
  21   1  -3        300.31        305.93        18.60 o                         
   1   2  -3       2010.04       2118.72        39.54 o                         
   2   2  -3         43.30         40.90         2.28 o                         
   3   2  -3       5555.80       6029.02       123.08 o                         
   4   2  -3       1362.59       1424.61        25.02 o                         
   5   2  -3       3207.23       3502.31        60.87 o                         
   6   2  -3       5024.05       5528.75        94.64 o                         
   7   2  -3       1239.42       1370.84        24.26 o                         
   8   2  -3        182.22        148.99         4.09 o                         
   9   2  -3        197.01        206.51         5.24 o                         
  10   2  -3        358.44        355.92         8.72 o                         
  11   2  -3        176.61        169.11         7.08 o                         
  12   2  -3        156.33        152.94         5.51 o                         
  13   2  -3        802.69        823.97        18.82 o                         
  14   2  -3        472.74        477.02        16.59 o                         
  15   2  -3        109.98        115.40         7.91 o                         
  16   2  -3        447.80        460.81        15.12 o                         
  17   2  -3         11.66          6.01         6.33 o                         
  18   2  -3         29.56         31.04         7.46 o                         
  19   2  -3         34.67         42.03         8.48 o                         
  20   2  -3         29.01         28.85        13.09 o                         
  21   2  -3         29.51         23.49        13.48 o                         
   0   3  -3       9801.52      10872.26       283.74 o                         
   1   3  -3         44.82         42.68         2.08 o                         
   2   3  -3       9243.48      10178.07       186.78 o                         
   3   3  -3       4522.85       4723.38        87.41 o                         
   4   3  -3        133.55        108.03         3.44 o                         
   5   3  -3       5701.10       6237.43       115.31 o                         
   6   3  -3       2191.06       2425.98        42.37 o                         
   7   3  -3        682.84        688.74        13.01 o                         
   8   3  -3        613.73        653.12        12.37 o                         
   9   3  -3         68.73         72.85         3.33 o                         
  10   3  -3        160.34        171.06         6.10 o                         
  11   3  -3        223.63        216.16         6.60 o                         
  12   3  -3        308.50        300.51         8.23 o                         
  13   3  -3        100.26        109.35         8.16 o                         
  14   3  -3        147.64        140.21         9.24 o                         
  15   3  -3        762.40        729.51        18.19 o                         
  16   3  -3        146.84        148.10         8.78 o                         
  17   3  -3        442.12        460.00        18.07 o                         
  18   3  -3        164.12        153.12        24.81 o                         
  19   3  -3         76.94        108.75        22.58 o                         
  20   3  -3        143.32        137.96        15.23 o                         
  21   3  -3         40.50         42.93        23.71 o                         
   1   4  -3       1065.02       1224.80        23.36 o                         
   2   4  -3       1754.91       1896.47        39.34 o                         
   3   4  -3        331.19        325.95         9.73 o                         
   4   4  -3        538.71        536.10        11.18 o                         
   5   4  -3        214.89        195.74         5.28 o                         
   6   4  -3         36.31         39.02         3.12 o                         
   7   4  -3        534.36        481.71        10.63 o                         
   8   4  -3        136.05        127.07         4.71 o                         
   9   4  -3       1807.39       1846.20        35.33 o                         
  10   4  -3        438.22        445.60        10.54 o                         
  11   4  -3        849.57        830.19        17.32 o                         
  12   4  -3       1062.10       1088.06        22.29 o                         
  13   4  -3        726.68        690.68        15.40 o                         
  14   4  -3        142.12        156.07         7.42 o                         
  15   4  -3        231.55        235.23        10.20 o                         
  16   4  -3        114.07         98.93         9.16 o                         
  17   4  -3        107.33        101.05        12.76 o                         
  18   4  -3         62.92         66.87        16.50 o                         
  19   4  -3          1.62          5.60        11.36 o                         
  20   4  -3         13.97         12.14        14.73 o                         
   0   5  -3         59.71         57.14         7.28 o                         
   1   5  -3        824.06        897.86        17.67 o                         
   2   5  -3        961.85       1000.29        19.61 o                         
   3   5  -3        107.61        114.20         5.53 o                         
   4   5  -3        249.51        239.69         9.40 o                         
   5   5  -3        816.27        869.72        19.81 o                         
   6   5  -3        450.48        444.07        10.97 o                         
   7   5  -3        154.38        151.75         5.76 o                         
   8   5  -3         10.58          7.28         3.47 o                         
   9   5  -3         67.46         65.36         4.59 o                         
  10   5  -3         25.56         19.73         3.98 o                         
  11   5  -3        315.22        299.37         9.48 o                         
  12   5  -3        127.84        120.54         6.59 o                         
  13   5  -3         95.51         79.21         6.72 o                         
  14   5  -3         73.37         85.69         7.07 o                         
  15   5  -3        103.28        100.93         7.98 o                         
  16   5  -3        229.69        254.66        11.97 o                         
  17   5  -3         63.34         52.71         9.64 o                         
  18   5  -3        237.74        262.96        18.60 o                         
  19   5  -3         47.02         39.32        15.06 o                         
   1   6  -3         31.98         35.74         2.97 o                         
   2   6  -3         84.72         80.05         3.77 o                         
   3   6  -3       1259.09       1352.55        28.68 o                         
   4   6  -3         74.05         75.20         4.37 o                         
   5   6  -3         97.23         80.78         4.59 o                         
   6   6  -3        270.59        268.47        13.99 o                         
   7   6  -3       1055.67       1045.86        23.06 o                         
   8   6  -3        911.41        915.65        20.82 o                         
   9   6  -3        258.91        247.31         8.14 o                         
  10   6  -3         22.01         24.03         4.72 o                         
  11   6  -3        498.77        476.26        14.72 o                         
  12   6  -3        111.37        127.95         7.94 o                         
  13   6  -3         54.30         67.38         7.11 o                         
  14   6  -3         72.63         56.89         7.02 o                         
  15   6  -3         15.10         19.69         7.10 o                         
  16   6  -3         72.01         78.55         8.56 o                         
  17   6  -3         48.31         28.44         9.64 o                         
  18   6  -3          6.85          6.63        10.57 o                         
   0   7  -3        460.06        412.37        13.78 o                         
   1   7  -3        508.63        479.97        11.12 o                         
   2   7  -3        107.86        104.91         5.40 o                         
   3   7  -3        354.21        327.89         9.50 o                         
   4   7  -3        633.07        577.54        14.12 o                         
   5   7  -3        156.53        157.05         8.53 o                         
   6   7  -3        132.20        118.30         6.04 o                         
   7   7  -3         28.29         21.64         4.34 o                         
   8   7  -3        153.86        150.18        10.57 o                         
   9   7  -3        321.68        325.88        18.13 o                         
  10   7  -3         18.14         14.71         5.64 o                         
  11   7  -3        148.76        145.47         8.84 o                         
  12   7  -3         69.65         73.50         7.52 o                         
  13   7  -3        144.22        138.24         9.19 o                         
  14   7  -3        230.84        235.77        14.29 o                         
  15   7  -3         12.94          5.59         8.35 o                         
  16   7  -3        323.77        327.65        15.08 o                         
  17   7  -3         29.63         27.86        11.46 o                         
   1   8  -3         55.92         42.80         6.26 o                         
   2   8  -3        129.51        129.07         6.39 o                         
   3   8  -3        272.59        266.02        15.43 o                         
   4   8  -3         38.18         40.14         4.89 o                         
   5   8  -3        397.67        408.07        14.42 o                         
   6   8  -3         70.22         77.33         7.11 o                         
   7   8  -3       1511.54       1547.41        37.88 o                         
   8   8  -3         49.51         52.90         7.04 o                         
   9   8  -3        429.31        451.44        14.85 o                         
  10   8  -3         60.19         68.61        10.82 o                         
  11   8  -3        648.83        699.20        25.30 o                         
  12   8  -3         86.32        105.84         8.87 o                         
  13   8  -3        126.11        141.62        10.72 o                         
  14   8  -3         35.81         40.74         9.39 o                         
  15   8  -3        422.21        479.36        17.46 o                         
  16   8  -3          5.56          0.07        13.24 o                         
   0   9  -3        301.76        322.34        22.74 o                         
   1   9  -3        341.00        370.87        15.77 o                         
   2   9  -3         70.95         67.16        10.59 o                         
   3   9  -3        590.81        622.24        19.47 o                         
   4   9  -3        292.84        289.93        21.41 o                         
   5   9  -3        367.23        363.97        21.57 o                         
   6   9  -3         22.46         16.71         6.28 o                         
   7   9  -3         75.88         87.00         8.19 o                         
   8   9  -3         85.55         81.90         8.07 o                         
   9   9  -3         52.46         51.81         8.11 o                         
  10   9  -3         61.26         64.79         8.45 o                         
  11   9  -3         37.24         37.44         8.34 o                         
  12   9  -3        252.73        289.57        14.12 o                         
  13   9  -3         18.63         15.05         9.38 o                         
  14   9  -3          1.05          2.00        10.03 o                         
   1  10  -3        199.92        206.78        14.77 o                         
   2  10  -3         78.67         89.43         9.49 o                         
   3  10  -3         24.49         17.93         7.92 o                         
   4  10  -3        292.66        282.65        14.53 o                         
   5  10  -3        264.47        244.83        15.25 o                         
   6  10  -3          0.51         -3.77         7.37 o                         
   7  10  -3        153.68        151.07        10.65 o                         
   8  10  -3        204.15        222.92        19.28 o                         
   9  10  -3         37.51         51.78         9.58 o                         
  10  10  -3         29.47         35.36         9.56 o                         
  11  10  -3          4.78          7.28         9.72 o                         
  12  10  -3         80.32         75.16        11.27 o                         
   0  11  -3        233.02        223.25        26.27 o                         
   1  11  -3        116.37        104.66        13.69 o                         
   2  11  -3         45.56         44.16        12.50 o                         
   3  11  -3          9.18          6.68        10.98 o                         
   4  11  -3         79.39         70.16        14.10 o                         
   5  11  -3         49.19         46.59        10.51 o                         
   6  11  -3          9.73          5.29        10.79 o                         
   7  11  -3         10.48         20.91        11.25 o                         
   8  11  -3         27.35         17.15        10.39 o                         
   9  11  -3          5.36          8.01        12.79 o                         
   0   0  -2      20095.63      22109.70       976.31 o                         
   2   0  -2       2509.91       2688.95        69.73 o                         
   4   0  -2       9081.38       9694.36       252.01 o                         
   6   0  -2       1103.53       1176.64        31.87 o                         
   8   0  -2        179.56        159.53         6.24 o                         
  10   0  -2       1874.56       2007.66        54.19 o                         
  12   0  -2        580.56        536.57        16.32 o                         
  14   0  -2        791.64        795.06        23.72 o                         
  16   0  -2        587.30        605.08        25.26 o                         
  18   0  -2        283.26        293.63        20.34 o                         
  20   0  -2       1096.30       1181.61        65.35 o                         
   1   1  -2       5711.12       6199.53       114.09 o                         
   2   1  -2       2984.68       3179.62        58.83 o                         
   3   1  -2       8653.14       9497.42       176.19 o                         
   4   1  -2        229.55        237.58         5.02 o                         
   5   1  -2       4451.15       4802.52        88.68 o                         
   6   1  -2       1772.78       1930.48        33.64 o                         
   7   1  -2       1634.37       1693.76        29.44 o                         
   8   1  -2        186.68        182.02         4.34 o                         
   9   1  -2        514.23        462.94         9.09 o                         
  10   1  -2        116.67        109.55         3.73 o                         
  11   1  -2       1245.28       1254.50        22.64 o                         
  12   1  -2        445.61        408.38         9.49 o                         
  13   1  -2        826.77        826.35        16.95 o                         
  14   1  -2        398.09        365.56         9.38 o                         
  15   1  -2        925.11        945.74        21.57 o                         
  16   1  -2        312.86        316.52        10.24 o                         
  17   1  -2        194.94        191.92        11.80 o                         
  18   1  -2        468.39        503.11        19.11 o                         
  19   1  -2        126.85        138.15        13.30 o                         
  20   1  -2         21.65         36.27        13.29 o                         
   0   2  -2       9963.13      10810.02       242.83 o                         
   1   2  -2       9270.34       9815.15       181.66 o                         
   2   2  -2       7427.55       8037.38       148.68 o                         
   3   2  -2        760.83        737.76        14.23 o                         
   4   2  -2       1214.29       1358.30        23.78 o                         
   5   2  -2       4128.48       4555.33        85.12 o                         
   6   2  -2        562.95        607.35        12.42 o                         
   7   2  -2       2422.84       2728.31        50.94 o                         
   8   2  -2        405.31        407.56         8.82 o                         
   9   2  -2        958.46       1040.14        20.27 o                         
  10   2  -2        107.54         94.39         6.06 o                         
  11   2  -2        349.20        351.69         9.62 o                         
  12   2  -2       1042.86        996.71        20.40 o                         
  13   2  -2        602.62        548.62        12.42 o                         
  14   2  -2       1411.80       1385.99        25.61 o                         
  15   2  -2        105.71        108.87         6.29 o                         
  16   2  -2        529.55        555.99        14.58 o                         
  17   2  -2        103.74        101.73         9.66 o                         
  18   2  -2         64.34         54.22         8.68 o                         
  19   2  -2        401.52        378.27        21.50 o                         
  20   2  -2        102.42        109.56        21.78 o                         
  21   2  -2         24.61         52.54        22.42 o                         
   1   3  -2        555.82        569.48        11.16 o                         
   2   3  -2        101.70         99.42         3.22 o                         
   3   3  -2       3579.09       3873.60        72.44 o                         
   4   3  -2        312.82        294.78         7.55 o                         
   5   3  -2        277.35        318.61         7.14 o                         
   6   3  -2        266.82        250.17        11.01 o                         
   7   3  -2        570.57        626.87        15.14 o                         
   8   3  -2       2515.11       2572.89        48.82 o                         
   9   3  -2        775.16        782.93        15.84 o                         
  10   3  -2        343.16        288.33         7.37 o                         
  11   3  -2        371.19        362.61         8.88 o                         
  12   3  -2        569.42        543.54        12.35 o                         
  13   3  -2        194.22        179.47         9.14 o                         
  14   3  -2        657.41        655.46        14.75 o                         
  15   3  -2        197.79        208.65         8.21 o                         
  16   3  -2        105.64        100.60         6.98 o                         
  17   3  -2        257.55        245.64        15.61 o                         
  18   3  -2          1.10         -3.14         9.51 o                         
  19   3  -2          4.73          4.27        11.36 o                         
  20   3  -2        178.36        196.02        24.99 o                         
  21   3  -2         24.75         37.48        23.06 o                         
   0   4  -2        230.77        230.73        11.07 o                         
   1   4  -2        781.45        797.49        15.62 o                         
   2   4  -2       1868.47       2009.35        41.54 o                         
   3   4  -2        695.21        679.79        13.51 o                         
   4   4  -2        316.94        304.85         7.76 o                         
   5   4  -2        209.89        212.99         9.00 o                         
   6   4  -2        890.09        958.01        24.67 o                         
   7   4  -2        438.67        473.81        11.11 o                         
   8   4  -2        758.50        735.25        16.61 o                         
   9   4  -2         46.41         51.94         3.91 o                         
  10   4  -2        555.44        540.26        13.08 o                         
  11   4  -2        202.44        193.78         7.59 o                         
  12   4  -2        862.63        857.55        19.64 o                         
  13   4  -2        159.07        152.17         7.08 o                         
  14   4  -2        196.46        202.72         8.55 o                         
  15   4  -2        184.29        199.99         9.72 o                         
  16   4  -2        292.34        284.71        11.85 o                         
  17   4  -2        143.19        161.40        13.58 o                         
  18   4  -2        232.80        240.34        13.52 o                         
  19   4  -2        191.37        175.19        23.38 o                         
  20   4  -2         99.05        131.98        25.63 o                         
   1   5  -2        331.70        321.47         7.44 o                         
   2   5  -2        348.63        364.33         8.09 o                         
   3   5  -2        567.00        571.00        11.63 o                         
   4   5  -2        108.36         96.66         4.31 o                         
   5   5  -2        294.62        268.25         7.32 o                         
   6   5  -2       1117.22       1063.57        22.97 o                         
   7   5  -2       1611.68       1684.90        35.50 o                         
   8   5  -2        537.35        522.39        16.01 o                         
   9   5  -2        319.26        320.60         8.95 o                         
  10   5  -2        736.72        722.45        16.72 o                         
  11   5  -2        204.19        209.22         7.64 o                         
  12   5  -2        189.43        169.32         8.59 o                         
  13   5  -2         27.56         23.11         5.74 o                         
  14   5  -2        422.24        415.34        13.97 o                         
  15   5  -2         64.48         68.81         7.32 o                         
  16   5  -2        372.45        376.53        14.61 o                         
  17   5  -2         25.08         18.09         7.45 o                         
  18   5  -2         49.48         60.59        10.63 o                         
  19   5  -2         19.72         11.70        13.70 o                         
   0   6  -2        488.14        484.56        14.91 o                         
   1   6  -2        509.36        474.11        10.11 o                         
   2   6  -2        665.67        666.33        15.13 o                         
   3   6  -2       1329.49       1344.89        25.80 o                         
   4   6  -2        224.74        218.63         6.73 o                         
   5   6  -2       1927.97       1931.49        40.83 o                         
   6   6  -2        228.09        219.00        10.08 o                         
   7   6  -2        724.99        732.43        17.15 o                         
   8   6  -2         26.08         29.13         4.19 o                         
   9   6  -2        141.59        135.15         7.35 o                         
  10   6  -2        609.57        594.55        17.17 o                         
  11   6  -2         87.27         88.81         6.70 o                         
  12   6  -2        112.82        123.06         7.76 o                         
  13   6  -2         96.57        113.94         9.36 o                         
  14   6  -2         56.44         39.12         7.04 o                         
  15   6  -2        850.04        859.45        39.90 o                         
  16   6  -2         11.64         10.66         7.34 o                         
  17   6  -2        212.46        210.88        12.03 o                         
  18   6  -2         20.28         35.01        14.37 o                         
   1   7  -2          9.00          9.99         3.03 o                         
   2   7  -2        337.03        289.12         8.76 o                         
   3   7  -2        159.72        146.74         6.12 o                         
   4   7  -2        207.88        197.90         6.84 o                         
   5   7  -2        374.26        379.98        10.37 o                         
   6   7  -2        374.83        378.56        10.70 o                         
   7   7  -2        242.71        257.80        12.76 o                         
   8   7  -2        316.09        310.93        16.23 o                         
   9   7  -2       1106.99       1066.99        27.43 o                         
  10   7  -2        369.86        369.46        13.87 o                         
  11   7  -2        333.38        327.90        12.12 o                         
  12   7  -2         37.33         43.49         6.82 o                         
  13   7  -2        140.01        152.95        17.24 o                         
  14   7  -2         23.13         21.72         7.13 o                         
  15   7  -2          1.21         -1.09         7.46 o                         
  16   7  -2        100.51         96.69        10.27 o                         
  17   7  -2         70.85         67.15        13.03 o                         
  18   7  -2          4.79         -3.52        21.78 o                         
   0   8  -2         13.38         12.68         5.23 o                         
   1   8  -2        984.35       1029.85        23.34 o                         
   2   8  -2        519.67        528.73        13.71 o                         
   3   8  -2        265.41        251.47         9.36 o                         
   4   8  -2         77.75         64.73         5.97 o                         
   5   8  -2        207.23        196.07         9.85 o                         
   6   8  -2          3.87          3.02         5.27 o                         
   7   8  -2        107.04        103.84         7.54 o                         
   8   8  -2         36.45         27.65         5.96 o                         
   9   8  -2          9.84         10.65         5.81 o                         
  10   8  -2         91.62         91.13         8.27 o                         
  11   8  -2        114.62        129.28         9.25 o                         
  12   8  -2          6.45          7.48         6.96 o                         
  13   8  -2         58.08         55.91         8.94 o                         
  14   8  -2          8.40          5.76         8.23 o                         
  15   8  -2        128.25        141.38        11.20 o                         
  16   8  -2         85.10         70.91        12.02 o                         
   1   9  -2        164.39        175.44        15.79 o                         
   2   9  -2          9.91         11.04         5.28 o                         
   3   9  -2        368.44        375.81        12.97 o                         
   4   9  -2         87.64        101.19         7.59 o                         
   5   9  -2        235.49        242.61        12.35 o                         
   6   9  -2        232.59        257.39        11.31 o                         
   7   9  -2         69.83         69.47         7.59 o                         
   8   9  -2         57.59         54.76         7.73 o                         
   9   9  -2         17.40         14.74         6.95 o                         
  10   9  -2        156.84        169.84        10.38 o                         
  11   9  -2         83.82         92.64         9.37 o                         
  12   9  -2        305.51        306.88        17.20 o                         
  13   9  -2         21.25         31.16        10.14 o                         
  14   9  -2          3.01         -1.41        10.14 o                         
   0  10  -2        402.84        459.02        30.75 o                         
   1  10  -2        879.53        904.15        35.67 o                         
   2  10  -2        102.60        107.05        12.27 o                         
   3  10  -2        237.91        249.70        13.12 o                         
   4  10  -2        404.36        429.32        15.50 o                         
   5  10  -2        184.06        208.08        14.30 o                         
   6  10  -2         21.46         29.45         7.75 o                         
   7  10  -2         91.91         96.98         9.66 o                         
   8  10  -2         19.68         23.05         7.98 o                         
   9  10  -2         18.62          8.79         8.74 o                         
  10  10  -2         15.76         18.08         9.13 o                         
  11  10  -2         91.12         97.14        11.13 o                         
  12  10  -2         68.59         72.53        11.28 o                         
   1  11  -2         78.36        104.94        23.22 o                         
   2  11  -2         64.76         66.91        12.89 o                         
   3  11  -2         72.87         60.03        13.11 o                         
   4  11  -2          3.26         -0.38        15.06 o                         
   5  11  -2        234.90        256.81        19.58 o                         
   6  11  -2        225.02        234.87        19.88 o                         
   7  11  -2        292.48        343.63        17.69 o                         
   8  11  -2         47.75         39.05        10.72 o                         
   9  11  -2         75.42         93.28        13.97 o                         
   0  12  -2        908.37        944.27        63.11 o                         
   1  12  -2         69.14         83.93        26.27 o                         
   2  12  -2        101.80        151.52        30.11 o                         
   2   0  -1       7843.25       8884.43       232.03 o                         
   4   0  -1      10020.17      10799.10       281.27 o                         
   6   0  -1       1000.90        992.26        26.82 o                         
   8   0  -1        448.67        417.42        13.15 o                         
  10   0  -1       1254.84       1170.54        32.36 o                         
  12   0  -1        756.33        661.20        24.57 o                         
  14   0  -1        770.06        710.36        21.76 o                         
  16   0  -1        705.16        748.76        23.17 o                         
  18   0  -1        790.68        843.90        32.73 o                         
   0   1  -1       5253.40       5857.59       131.72 o                         
   1   1  -1       2824.81       3039.28        55.84 o                         
   2   1  -1       2655.59       2966.82        54.75 o                         
   3   1  -1      10226.44      11497.02       208.50 o                         
   4   1  -1       1308.76       1374.19        28.37 o                         
   5   1  -1       1039.62       1067.01        20.12 o                         
   6   1  -1        214.10        228.11         5.22 o                         
   7   1  -1        224.58        238.75         5.51 o                         
   8   1  -1        837.28        864.57        16.89 o                         
   9   1  -1          5.39          7.76         2.17 o                         
  10   1  -1        257.56        262.37         6.52 o                         
  11   1  -1        400.86        405.01         9.17 o                         
  12   1  -1        545.45        517.67        11.61 o                         
  13   1  -1        498.35        507.46        12.86 o                         
  14   1  -1        625.19        597.68        13.40 o                         
  15   1  -1        446.91        466.68        12.33 o                         
  16   1  -1         86.51         94.16         5.70 o                         
  17   1  -1        173.63        184.83         8.72 o                         
  18   1  -1          3.65         -2.39         9.25 o                         
  19   1  -1        627.23        668.56        28.88 o                         
  20   1  -1         46.15         66.95        17.62 o                         
  21   1  -1         92.52        101.55        23.38 o                         
   1   2  -1        628.56        641.53        13.35 o                         
   2   2  -1      19026.21      21241.32       422.84 o                         
   3   2  -1       3767.45       4071.26        75.84 o                         
   4   2  -1        183.91        166.88         5.54 o                         
   5   2  -1       1962.35       2180.32        37.72 o                         
   6   2  -1       5201.55       5596.23        95.52 o                         
   7   2  -1        134.22        132.00         4.45 o                         
   8   2  -1        977.81        972.13        17.53 o                         
   9   2  -1        416.41        396.34         7.94 o                         
  10   2  -1       2232.37       2258.32        39.31 o                         
  11   2  -1        145.66        139.50         6.55 o                         
  12   2  -1        607.51        567.85        12.46 o                         
  13   2  -1        700.43        703.04        14.95 o                         
  14   2  -1        694.93        702.91        15.12 o                         
  15   2  -1        299.77        293.27        10.58 o                         
  16   2  -1        283.30        282.30         9.91 o                         
  17   2  -1         65.18         66.00         5.99 o                         
  18   2  -1        155.97        147.99        11.70 o                         
  19   2  -1         24.43         14.10        15.06 o                         
  20   2  -1         98.06         92.58        19.54 o                         
  21   2  -1         25.02         24.67        21.78 o                         
   0   3  -1       1849.17       1998.43        51.54 o                         
   1   3  -1        119.73        111.49         3.00 o                         
   2   3  -1        446.49        391.89         7.97 o                         
   3   3  -1        623.38        630.87        12.39 o                         
   4   3  -1       5824.37       6390.24       118.12 o                         
   5   3  -1       2164.87       2398.80        49.80 o                         
   6   3  -1       1156.62       1328.75        31.15 o                         
   7   3  -1        987.05       1026.81        21.58 o                         
   8   3  -1       1057.06       1115.55        21.54 o                         
   9   3  -1       1379.95       1461.47        28.46 o                         
  10   3  -1         91.84         93.09         5.66 o                         
  11   3  -1         36.16         38.99         3.90 o                         
  12   3  -1         23.31         23.46         3.81 o                         
  13   3  -1         24.46         22.36         4.07 o                         
  14   3  -1        166.52        143.66         6.90 o                         
  15   3  -1        124.98        124.43         9.11 o                         
  16   3  -1        148.94        145.25         8.45 o                         
  17   3  -1        380.00        387.34        13.52 o                         
  18   3  -1        302.07        304.24        13.46 o                         
  19   3  -1         17.51         26.27        11.21 o                         
  20   3  -1        122.11        116.92        21.78 o                         
  21   3  -1        184.74        231.25        28.19 o                         
   1   4  -1         47.96         54.78         2.42 o                         
   2   4  -1        479.62        483.20         9.74 o                         
   3   4  -1       1565.99       1697.52        31.78 o                         
   4   4  -1        341.44        311.93         7.55 o                         
   5   4  -1        639.43        634.24        12.82 o                         
   6   4  -1        701.61        714.16        17.81 o                         
   7   4  -1       1511.15       1633.26        33.81 o                         
   8   4  -1        493.35        465.28        14.04 o                         
   9   4  -1       2786.78       2806.65        64.55 o                         
  10   4  -1        801.54        823.36        18.53 o                         
  11   4  -1        301.10        278.64         8.44 o                         
  12   4  -1        201.38        188.06         7.73 o                         
  13   4  -1       1954.12       1916.96        46.16 o                         
  14   4  -1         14.04         13.69         5.29 o                         
  15   4  -1          7.47          5.43         5.44 o                         
  16   4  -1         79.68         75.59         7.26 o                         
  17   4  -1        172.22        172.86        12.27 o                         
  18   4  -1        111.41        109.61        10.56 o                         
  19   4  -1         65.47         68.42        14.35 o                         
  20   4  -1          7.53         17.71        17.78 o                         
   0   5  -1         10.60         13.60         3.00 o                         
   1   5  -1         89.27         88.75         3.39 o                         
   2   5  -1        847.53        865.47        16.76 o                         
   3   5  -1        302.89        304.01         6.86 o                         
   4   5  -1        912.73        870.47        17.03 o                         
   5   5  -1         14.04         10.34         2.01 o                         
   6   5  -1        373.81        359.53        12.45 o                         
   7   5  -1         76.21         76.65         4.21 o                         
   8   5  -1        174.93        163.43         5.99 o                         
   9   5  -1       2201.73       2251.95        46.81 o                         
  10   5  -1        102.67        107.09         5.63 o                         
  11   5  -1        188.29        194.87         8.55 o                         
  12   5  -1         49.79         52.04         7.40 o                         
  13   5  -1         19.91         17.96         5.39 o                         
  14   5  -1       1080.37       1131.76        28.70 o                         
  15   5  -1         58.33         53.84         6.76 o                         
  16   5  -1         23.56         36.10         6.86 o                         
  17   5  -1         90.94         85.83        10.56 o                         
  18   5  -1        265.00        272.67        15.17 o                         
  19   5  -1         20.23         18.68        11.55 o                         
  20   5  -1         42.13         61.19        21.14 o                         
   1   6  -1        174.56        162.46         5.21 o                         
   2   6  -1        338.41        323.99         7.65 o                         
   3   6  -1       1000.12       1054.11        20.59 o                         
   4   6  -1        514.61        503.06        13.51 o                         
   5   6  -1        840.20        779.53        17.72 o                         
   6   6  -1        304.40        306.72        11.36 o                         
   7   6  -1         42.18         43.00         3.94 o                         
   8   6  -1        287.94        278.35         9.97 o                         
   9   6  -1       1225.34       1239.23        30.39 o                         
  10   6  -1         27.24         23.08         5.18 o                         
  11   6  -1        349.80        326.57        12.72 o                         
  12   6  -1        449.78        448.74        15.21 o                         
  13   6  -1         21.66         20.53         5.99 o                         
  14   6  -1         33.93         39.65         6.84 o                         
  15   6  -1         74.38         66.18         8.09 o                         
  16   6  -1          8.98          5.82         7.35 o                         
  17   6  -1        197.28        193.99        13.45 o                         
  18   6  -1        126.39        118.61        12.48 o                         
  19   6  -1         23.81         24.09        15.07 o                         
   0   7  -1       1455.53       1470.54        40.69 o                         
   1   7  -1        548.75        514.94        11.43 o                         
   2   7  -1        513.24        505.83        11.22 o                         
   3   7  -1        394.03        376.16        10.65 o                         
   4   7  -1       1862.65       1913.36        40.05 o                         
   5   7  -1        666.61        704.88        18.42 o                         
   6   7  -1        362.54        376.07        19.60 o                         
   7   7  -1       1204.64       1214.28        36.34 o                         
   8   7  -1        107.24        125.33        12.30 o                         
   9   7  -1         56.19         51.48         5.91 o                         
  10   7  -1         59.49         53.60         6.42 o                         
  11   7  -1        188.67        190.84         9.89 o                         
  12   7  -1        194.78        184.82        10.76 o                         
  13   7  -1        392.52        393.45        15.54 o                         
  14   7  -1        115.09        105.62         8.86 o                         
  15   7  -1          5.40         11.37         7.83 o                         
  16   7  -1        366.87        356.66        18.12 o                         
  17   7  -1         39.63         36.07        11.46 o                         
  18   7  -1        168.46        141.91        24.67 o                         
   1   8  -1        359.45        339.50        11.63 o                         
   2   8  -1        537.21        577.03        14.15 o                         
   3   8  -1         96.07         91.04         6.43 o                         
   4   8  -1          6.20          0.34         4.75 o                         
   5   8  -1        233.25        210.75        11.00 o                         
   6   8  -1        255.77        243.63        10.15 o                         
   7   8  -1        315.76        322.09        11.73 o                         
   8   8  -1         25.21         30.03         6.31 o                         
   9   8  -1        341.51        336.87        12.59 o                         
  10   8  -1        475.56        454.16        15.17 o                         
  11   8  -1        240.99        255.48        11.52 o                         
  12   8  -1        270.33        254.47        18.08 o                         
  13   8  -1        393.36        397.76        22.64 o                         
  14   8  -1          1.61         -8.19         8.19 o                         
  15   8  -1         28.92         19.43        10.60 o                         
  16   8  -1         35.32         24.04        11.52 o                         
   0   9  -1       2065.17       2238.00       106.99 o                         
   1   9  -1         47.01         49.06         7.94 o                         
   2   9  -1        163.43        162.74        11.09 o                         
   3   9  -1        275.80        258.97        10.65 o                         
   4   9  -1        692.40        732.59        20.65 o                         
   5   9  -1         11.94         10.49         6.04 o                         
   6   9  -1          1.47          1.04         5.99 o                         
   7   9  -1         60.63         66.03         7.48 o                         
   8   9  -1         71.07         69.64         7.48 o                         
   9   9  -1        141.24        157.07         9.94 o                         
  10   9  -1         76.67         68.95         8.63 o                         
  11   9  -1        230.03        244.40        12.79 o                         
  12   9  -1        205.59        200.08        12.01 o                         
  13   9  -1         40.63         39.48         9.57 o                         
  14   9  -1         74.24         53.84        12.15 o                         
  15   9  -1         50.53         59.26        20.18 o                         
   1  10  -1        165.26        155.47        15.20 o                         
   2  10  -1        121.40        107.26        11.89 o                         
   3  10  -1         37.98         25.96         9.90 o                         
   4  10  -1        148.45        148.64         9.66 o                         
   5  10  -1         10.81          6.26         6.96 o                         
   6  10  -1        179.04        198.45        13.41 o                         
   7  10  -1          6.20         12.22         7.75 o                         
   8  10  -1        266.16        290.31        16.74 o                         
   9  10  -1          7.26          9.28         7.83 o                         
  10  10  -1         15.36         13.76         8.67 o                         
  11  10  -1        183.01        217.42        14.84 o                         
  12  10  -1         95.38        102.38        11.73 o                         
   0  11  -1        173.48        166.23        21.14 o                         
   1  11  -1         24.72         38.89        13.29 o                         
   2  11  -1         25.62         26.25        11.32 o                         
   3  11  -1         67.86         63.51        12.57 o                         
   4  11  -1         47.47         41.75        12.23 o                         
   5  11  -1         34.64         28.32        12.40 o                         
   6  11  -1        108.19        104.46        12.39 o                         
   7  11  -1         93.38         91.20        11.25 o                         
   8  11  -1         34.91         38.68         9.96 o                         
   9  11  -1        110.66        138.92        12.79 o                         
   1  12  -1        150.90        140.59        17.60 o                         
   2  12  -1         90.49         96.06        16.74 o                         
   3  12  -1         93.59        119.17        25.63 o                         
   4  12  -1         11.37          2.56        19.54 o                         
   2   0   0       7786.71       8209.67       213.10 o                         
   4   0   0      28551.86      31475.63       816.97 o                         
   6   0   0        230.04        222.28         6.96 o                         
   8   0   0       1266.13       1360.67        36.62 o                         
  10   0   0        744.37        771.87        21.82 o                         
  12   0   0       3249.89       3329.56        88.28 o                         
  14   0   0        585.60        564.47        17.87 o                         
  16   0   0        472.80        452.95        16.87 o                         
  18   0   0        298.12        348.59        23.55 o                         
  20   0   0         81.78         82.33        18.26 o                         
   1   1   0         23.21         30.99         0.96 o                         
   2   1   0        659.31        814.46        16.67 o                         
   3   1   0       1020.24       1080.83        22.15 o                         
   4   1   0      25853.52      28251.80       518.64 o                         
   5   1   0       4709.75       5164.92        95.26 o                         
   6   1   0       2160.11       2193.89        40.93 o                         
   7   1   0        222.70        254.27         5.68 o                         
   8   1   0       1461.35       1470.88        27.90 o                         
   9   1   0        119.41         87.90         3.48 o                         
  10   1   0        382.49        394.10         8.69 o                         
  11   1   0        841.01        815.36        16.43 o                         
  12   1   0        368.36        364.50         8.61 o                         
  13   1   0         60.89         68.53         6.09 o                         
  14   1   0        333.06        322.02         8.52 o                         
  15   1   0         13.61         16.04         4.30 o                         
  16   1   0        181.42        192.41         8.34 o                         
  17   1   0        135.13        125.92         7.07 o                         
  18   1   0          0.01          4.63         6.94 o                         
  19   1   0          2.67         -1.60        15.70 o                         
  20   1   0         53.55         58.30        19.22 o                         
  21   1   0         65.76         62.47        22.10 o                         
  22   1   0         18.01          9.93        23.38 o                         
   0   2   0       1410.48       1493.63        71.86 o                         
   1   2   0       4608.77       5096.46        93.80 o                         
   2   2   0       8354.88       9562.52       175.73 o                         
   3   2   0       2625.73       2883.98        53.38 o                         
   4   2   0      11860.05      13213.78       242.76 o                         
   5   2   0        249.13        282.41         5.97 o                         
   6   2   0        682.79        640.74        13.74 o                         
   7   2   0       3518.85       3744.65        69.49 o                         
   8   2   0       1099.84       1254.66        24.04 o                         
   9   2   0       1839.69       1937.88        40.14 o                         
  10   2   0         49.70         41.81         2.88 o                         
  11   2   0        193.02        173.56         6.39 o                         
  12   2   0         69.63         74.61         4.32 o                         
  13   2   0          1.53         -1.58         3.50 o                         
  14   2   0         95.96         89.05         5.46 o                         
  15   2   0        395.51        384.90        10.97 o                         
  16   2   0        109.03        112.94         7.22 o                         
  17   2   0        168.02        156.09         8.73 o                         
  18   2   0        682.20        729.42        24.34 o                         
  19   2   0        179.68        184.34        12.20 o                         
  20   2   0         20.47         28.51        17.62 o                         
  21   2   0        508.08        523.37        38.44 o                         
   1   3   0        118.27        117.64         3.04 o                         
   2   3   0       1786.76       2044.41        38.12 o                         
   3   3   0        847.68        877.84        16.82 o                         
   4   3   0       1347.43       1410.25        26.59 o                         
   5   3   0       4075.27       4446.79        82.35 o                         
   6   3   0         48.72         42.80         2.23 o                         
   7   3   0        145.64        125.07         5.14 o                         
   8   3   0        410.61        398.59        11.63 o                         
   9   3   0       1881.63       1946.79        36.92 o                         
  10   3   0        138.99        128.20         5.15 o                         
  11   3   0       1261.02       1305.12        28.07 o                         
  12   3   0       1007.51        990.06        22.00 o                         
  13   3   0        702.76        689.18        16.35 o                         
  14   3   0         10.25         10.01         4.31 o                         
  15   3   0        205.79        196.53        14.38 o                         
  16   3   0         95.93        108.00         7.59 o                         
  17   3   0        230.07        244.91        12.89 o                         
  18   3   0         39.32         39.87         8.69 o                         
  19   3   0         79.17         83.01        12.07 o                         
  20   3   0         28.76         20.88        13.64 o                         
  21   3   0        127.16        151.84        27.23 o                         
   0   4   0        147.34        169.52         7.14 o                         
   1   4   0       2232.47       2296.59        42.89 o                         
   2   4   0       1664.32       1712.44        32.26 o                         
   3   4   0         22.81         19.09         2.66 o                         
   4   4   0        891.09        914.20        17.76 o                         
   5   4   0        406.15        434.16         9.13 o                         
   6   4   0       1157.52       1241.26        23.88 o                         
   7   4   0        467.44        497.60        10.49 o                         
   8   4   0        139.11        136.89         7.00 o                         
   9   4   0        121.31        120.51         5.04 o                         
  10   4   0         83.16         85.68         4.58 o                         
  11   4   0        257.67        240.30        11.76 o                         
  12   4   0          7.62         10.66         4.30 o                         
  13   4   0        100.39        105.48         6.60 o                         
  14   4   0       1369.75       1334.19        33.03 o                         
  15   4   0         21.49         15.55         5.82 o                         
  16   4   0        267.56        273.16        16.32 o                         
  17   4   0          0.08          0.00         7.47 o                         
  18   4   0        287.60        291.05        15.92 o                         
  19   4   0        123.14        132.94        12.51 o                         
  20   4   0          0.17          1.57        11.26 o                         
   1   5   0         50.54         46.98         3.13 o                         
   2   5   0        775.04        736.81        14.64 o                         
   3   5   0         50.97         45.63         3.13 o                         
   4   5   0        701.53        675.65        13.74 o                         
   5   5   0         30.18         29.43         3.06 o                         
   6   5   0       2344.65       2432.91        45.90 o                         
   7   5   0       1071.73       1117.59        24.23 o                         
   8   5   0        340.28        322.48         8.73 o                         
   9   5   0       3468.53       3504.57        93.44 o                         
  10   5   0       4102.59       4194.45        96.57 o                         
  11   5   0         78.68         83.81         6.00 o                         
  12   5   0        505.76        491.18        24.96 o                         
  13   5   0       1645.07       1707.61        41.74 o                         
  14   5   0         25.87         22.06         6.14 o                         
  15   5   0         35.70         34.30         6.52 o                         
  16   5   0         19.42         12.70         7.70 o                         
  17   5   0        383.04        387.24        17.14 o                         
  18   5   0         38.75         33.63         9.91 o                         
  19   5   0          0.18         -2.06        10.90 o                         
  20   5   0          6.31          0.95        14.93 o                         
   0   6   0       1419.40       1523.50        41.42 o                         
   1   6   0        677.70        631.28        13.07 o                         
   2   6   0        433.99        413.28         9.48 o                         
   3   6   0        371.26        339.49         7.94 o                         
   4   6   0        764.56        792.27        16.06 o                         
   5   6   0       1082.37       1069.57        23.22 o                         
   6   6   0        421.79        424.24        12.41 o                         
   7   6   0        794.90        795.70        20.54 o                         
   8   6   0        358.44        367.51        11.64 o                         
   9   6   0         16.63          7.93         4.47 o                         
  10   6   0        201.59        201.41         8.94 o                         
  11   6   0         84.41         73.66         6.31 o                         
  12   6   0         34.33         38.37         6.15 o                         
  13   6   0        198.80        206.83         9.74 o                         
  14   6   0         53.84         48.20         7.03 o                         
  15   6   0       1128.37       1164.19        35.38 o                         
  16   6   0         92.97         88.77        10.29 o                         
  17   6   0        713.01        770.43        27.27 o                         
  18   6   0          0.50          8.40        10.44 o                         
  19   6   0        148.28        145.11        18.21 o                         
   1   7   0         45.59         47.98         3.55 o                         
   2   7   0        310.18        307.52         7.80 o                         
   3   7   0          0.16          1.01         3.26 o                         
   4   7   0         83.27         83.33         5.68 o                         
   5   7   0         28.59         34.54         4.68 o                         
   6   7   0        497.07        480.16        14.17 o                         
   7   7   0        232.35        227.73         9.15 o                         
   8   7   0          0.18         -3.00         4.95 o                         
   9   7   0        152.90        139.48         7.97 o                         
  10   7   0        670.87        631.38        18.17 o                         
  11   7   0        342.76        344.18        14.35 o                         
  12   7   0         44.43         52.16         6.88 o                         
  13   7   0          0.06          4.19         6.27 o                         
  14   7   0        207.17        212.36        13.35 o                         
  15   7   0         11.34          7.50         8.56 o                         
  16   7   0         24.15         20.54         9.89 o                         
  17   7   0          1.95         -1.89        10.59 o                         
  18   7   0         32.94         24.67        21.46 o                         
   0   8   0         60.92         51.10         5.97 o                         
   1   8   0        118.78        116.76         5.54 o                         
   2   8   0        168.01        189.04         8.55 o                         
   3   8   0        261.17        246.75        13.63 o                         
   4   8   0         89.07         90.74         6.47 o                         
   5   8   0         13.85         15.23         5.17 o                         
   6   8   0        355.84        380.51        12.53 o                         
   7   8   0          2.29          1.70         5.40 o                         
   8   8   0          0.04         -1.24         5.33 o                         
   9   8   0         81.00         82.88         7.38 o                         
  10   8   0          4.53          4.34         6.22 o                         
  11   8   0          2.47          3.34         6.18 o                         
  12   8   0         30.34         22.09         7.26 o                         
  13   8   0         50.66         56.29         8.43 o                         
  14   8   0         11.08          7.47         9.59 o                         
  15   8   0          2.19          1.78        10.86 o                         
  16   8   0        326.58        336.20        28.06 o                         
   1   9   0        303.77        318.08        13.37 o                         
   2   9   0          3.02          5.58         5.37 o                         
   3   9   0         66.67         55.09         6.98 o                         
   4   9   0         21.64         22.19         5.79 o                         
   5   9   0        254.50        286.58        13.50 o                         
   6   9   0        368.23        403.78        13.97 o                         
   7   9   0         36.76         37.08         6.98 o                         
   8   9   0        264.78        268.97        11.94 o                         
   9   9   0        101.15        112.14         9.94 o                         
  10   9   0         26.31         24.38         7.44 o                         
  11   9   0          2.81          2.64         7.59 o                         
  12   9   0         46.41         56.85         8.85 o                         
  13   9   0          6.70          2.91        10.55 o                         
  14   9   0        252.56        296.79        17.62 o                         
  15   9   0        142.40        144.15        27.87 o                         
   0  10   0         25.70         12.49        13.77 o                         
   1  10   0        323.12        300.26        18.35 o                         
   2  10   0         10.02         -2.61         8.27 o                         
   3  10   0        109.75        118.04        10.38 o                         
   4  10   0         20.79         16.99         7.51 o                         
   5  10   0         63.40         65.01        10.59 o                         
   6  10   0         20.61         15.19         7.21 o                         
   7  10   0          6.00          5.38         7.38 o                         
   8  10   0         47.38         64.39         9.05 o                         
   9  10   0          0.01         -5.75         8.22 o                         
  10  10   0         45.71         38.53         9.16 o                         
  11  10   0         25.74         14.13        10.03 o                         
  12  10   0         53.24         47.66        11.98 o                         
   1  11   0         15.64         27.87        11.33 o                         
   2  11   0        130.63        157.27        15.96 o                         
   3  11   0          6.08          3.07        12.12 o                         
   4  11   0          2.72          6.19        11.58 o                         
   5  11   0        117.96        119.11        17.46 o                         
   6  11   0          5.19          5.81        10.35 o                         
   7  11   0          7.92         14.56        10.09 o                         
   8  11   0          1.82          4.21        10.51 o                         
   9  11   0        218.26        243.58        15.02 o                         
  10  11   0        112.09        133.35        49.16 o                         
   0  12   0        459.06        529.78        41.96 o                         
   1  12   0          0.20         10.42        15.06 o                         
   2  12   0        259.78        302.28        22.08 o                         
   3  12   0         11.19         19.86        21.78 o                         
   4  12   0         65.11         61.19        21.46 o                         
   5  12   0         15.68         16.02        20.18 o                         
   2   0   1       7865.74       9001.06       232.09 o                         
   4   0   1      10074.53      10865.26       281.33 o                         
   6   0   1        986.63       1003.99        26.94 o                         
   8   0   1        443.25        405.45        12.14 o                         
  10   0   1       1275.25       1193.54        32.43 o                         
  12   0   1        767.70        688.14        17.22 o                         
  14   0   1        771.61        720.93        21.39 o                         
  16   0   1        700.52        718.90        27.52 o                         
  18   0   1        792.28        789.26        45.49 o                         
  20   0   1         39.62         36.20        19.54 o                         
   0   1   1       5242.13       5848.71       186.29 o                         
   1   1   1       2802.07       3022.12        61.09 o                         
   2   1   1       2658.91       2966.50        59.88 o                         
   3   1   1      10154.96      11205.04       208.35 o                         
   4   1   1       1303.77       1386.13        23.83 o                         
   5   1   1       1026.75       1053.94        19.99 o                         
   6   1   1        214.18        233.52         5.07 o                         
   7   1   1        229.48        239.54         5.35 o                         
   8   1   1        836.17        858.84        16.74 o                         
   9   1   1          5.44          7.96         1.94 o                         
  10   1   1        257.08        262.35         6.33 o                         
  11   1   1        399.45        402.21         8.95 o                         
  12   1   1        544.39        547.55        11.43 o                         
  13   1   1        500.18        510.44        12.40 o                         
  14   1   1        622.70        611.39        14.52 o                         
  15   1   1        440.28        439.96        13.96 o                         
  16   1   1         87.71         90.35         7.49 o                         
  17   1   1        179.82        187.94         9.47 o                         
  18   1   1          3.84          7.04         6.43 o                         
  19   1   1        622.58        666.39        23.39 o                         
  20   1   1         45.50         52.78        13.81 o                         
  21   1   1         95.11         95.14        23.71 o                         
  22   1   1         48.70         53.50        24.67 o                         
   1   2   1        627.98        638.31        12.16 o                         
   2   2   1      18999.51      20844.56       422.72 o                         
   3   2   1       3755.14       4145.34        82.96 o                         
   4   2   1        186.43        165.80         4.13 o                         
   5   2   1       1976.67       2193.43        44.55 o                         
   6   2   1       5194.21       5567.01       112.90 o                         
   7   2   1        135.86        132.37         4.15 o                         
   8   2   1        980.86        972.16        20.68 o                         
   9   2   1        415.54        386.36         9.24 o                         
  10   2   1       2228.67       2221.47        46.33 o                         
  11   2   1        145.81        140.84         6.08 o                         
  12   2   1        607.47        567.83        13.32 o                         
  13   2   1        703.88        686.77        17.97 o                         
  14   2   1        701.19        666.14        18.02 o                         
  15   2   1        299.26        310.76        10.52 o                         
  16   2   1        285.78        294.65        12.91 o                         
  17   2   1         65.74         73.49         8.30 o                         
  18   2   1        156.88        163.19        13.86 o                         
  19   2   1         24.37         24.34         8.13 o                         
  20   2   1         98.04         93.72        29.15 o                         
  21   2   1         24.61         16.34        22.42 o                         
   0   3   1       1833.11       1909.81        51.42 o                         
   1   3   1        125.26        112.34         3.41 o                         
   2   3   1        445.21        394.90         7.95 o                         
   3   3   1        621.74        635.37        12.35 o                         
   4   3   1       5795.14       6418.18       118.10 o                         
   5   3   1       2182.58       2450.46        45.31 o                         
   6   3   1       1165.09       1329.67        25.28 o                         
   7   3   1        979.32       1008.41        19.67 o                         
   8   3   1       1054.57       1112.22        21.57 o                         
   9   3   1       1379.23       1504.05        28.44 o                         
  10   3   1         91.71         90.77         3.96 o                         
  11   3   1         36.88         46.11         3.74 o                         
  12   3   1         24.38         23.92         3.60 o                         
  13   3   1         24.11         22.90         4.70 o                         
  14   3   1        163.40        156.31         7.94 o                         
  15   3   1        125.57        132.88         7.79 o                         
  16   3   1        153.37        140.66         9.95 o                         
  17   3   1        383.65        391.94        15.99 o                         
  18   3   1        301.83        316.86        15.63 o                         
  19   3   1         17.94         19.91         9.22 o                         
  20   3   1        123.79        116.26        10.31 o                         
  21   3   1        182.67        215.70        19.12 o                         
   1   4   1         48.05         54.38         2.63 o                         
   2   4   1        478.30        470.79         9.71 o                         
   3   4   1       1565.31       1666.50        31.69 o                         
   4   4   1        344.97        318.27         6.90 o                         
   5   4   1        651.27        647.63        12.86 o                         
   6   4   1        697.61        725.22        14.37 o                         
   7   4   1       1503.05       1584.65        30.59 o                         
   8   4   1        501.85        470.93        10.85 o                         
   9   4   1       2787.12       2791.62        57.76 o                         
  10   4   1        801.55        813.13        20.82 o                         
  11   4   1        311.15        302.52         9.76 o                         
  12   4   1        204.64        200.26         8.44 o                         
  13   4   1       1953.26       1954.37        83.54 o                         
  14   4   1         14.46         14.84         5.33 o                         
  15   4   1          6.78          4.48         6.49 o                         
  16   4   1         78.52         82.96        13.74 o                         
  17   4   1        173.10        185.98        12.04 o                         
  18   4   1        110.97        111.67        10.85 o                         
  19   4   1         65.45         80.59        10.75 o                         
  20   4   1          7.38          6.63        11.04 o                         
   0   5   1         12.65          9.25         2.76 o                         
   1   5   1         88.77         85.14         3.34 o                         
   2   5   1        842.72        833.71        16.69 o                         
   3   5   1        300.07        288.93         7.43 o                         
   4   5   1        904.37        852.35        23.51 o                         
   5   5   1         14.49         11.54         2.14 o                         
   6   5   1        380.68        384.49         9.55 o                         
   7   5   1         75.35         76.56         7.31 o                         
   8   5   1        176.61        164.12         7.16 o                         
   9   5   1       2203.44       2213.80        52.45 o                         
  10   5   1        103.08        107.69         6.35 o                         
  11   5   1        187.51        179.00         8.12 o                         
  12   5   1         51.65         50.30         5.64 o                         
  13   5   1         19.54         17.30         5.11 o                         
  14   5   1       1078.64       1085.19        33.03 o                         
  15   5   1         57.40         36.40        10.07 o                         
  16   5   1         24.71         30.73         7.84 o                         
  17   5   1         89.45        107.91        10.90 o                         
  18   5   1        264.65        259.09        15.37 o                         
  19   5   1         20.09         15.24        11.61 o                         
  20   5   1         41.77         45.37        16.42 o                         
   1   6   1        173.30        161.13         4.98 o                         
   2   6   1        338.82        322.68         7.67 o                         
   3   6   1       1001.27       1032.15        24.81 o                         
   4   6   1        515.18        507.44        10.85 o                         
   5   6   1        830.59        787.37        17.66 o                         
   6   6   1        303.20        273.70         9.39 o                         
   7   6   1         38.30         48.31         6.04 o                         
   8   6   1        288.65        295.40        10.01 o                         
   9   6   1       1212.09       1212.47        30.27 o                         
  10   6   1         26.97         31.99         5.20 o                         
  11   6   1        355.99        350.74        11.73 o                         
  12   6   1        449.13        461.42        14.45 o                         
  13   6   1         21.96         18.29         6.07 o                         
  14   6   1         34.00         34.61         7.67 o                         
  15   6   1         76.11         68.47         8.75 o                         
  16   6   1          8.98         -1.87         8.38 o                         
  17   6   1        196.93        197.30        13.47 o                         
  18   6   1        126.21        119.94        12.88 o                         
  19   6   1         23.73         24.54        14.93 o                         
   0   7   1       1466.44       1491.76        40.74 o                         
   1   7   1        546.88        522.34        11.43 o                         
   2   7   1        515.51        501.82        11.18 o                         
   3   7   1        392.64        391.06        10.28 o                         
   4   7   1       1868.44       1879.09        44.93 o                         
   5   7   1        665.75        674.35        18.38 o                         
   6   7   1        360.80        356.99        19.14 o                         
   7   7   1       1204.43       1213.67        35.69 o                         
   8   7   1        108.51        116.35         7.13 o                         
   9   7   1         56.00         58.44         6.08 o                         
  10   7   1         59.46         54.67         6.21 o                         
  11   7   1        188.24        197.43        10.96 o                         
  12   7   1        192.60        181.26         9.76 o                         
  13   7   1        391.12        365.38        15.83 o                         
  14   7   1        117.92         94.55         9.75 o                         
  15   7   1          5.29          8.55         9.10 o                         
  16   7   1        366.37        405.20        18.47 o                         
  17   7   1         39.83         54.27        11.71 o                         
  18   7   1        169.38        142.23        23.38 o                         
   1   8   1        358.72        352.19        10.06 o                         
   2   8   1        536.30        560.95        15.97 o                         
   3   8   1         96.81         92.50         6.32 o                         
   4   8   1          5.97          7.91         4.63 o                         
   5   8   1        232.53        216.98         9.19 o                         
   6   8   1        256.53        235.18        13.71 o                         
   7   8   1        321.37        340.44        11.85 o                         
   8   8   1         24.94         25.08         6.00 o                         
   9   8   1        340.04        355.78        13.03 o                         
  10   8   1        475.43        456.16        17.53 o                         
  11   8   1        240.40        269.93        11.68 o                         
  12   8   1        273.12        265.26        14.91 o                         
  13   8   1        387.35        382.99        17.07 o                         
  14   8   1          1.51          0.08         8.79 o                         
  15   8   1         28.70         47.56        11.39 o                         
  16   8   1         35.66         29.43        11.29 o                         
   0   9   1       2068.60       2214.62       106.67 o                         
   1   9   1         49.35         46.71         8.14 o                         
   2   9   1        168.23        192.45        11.09 o                         
   3   9   1        275.32        255.81        11.08 o                         
   4   9   1        699.13        756.04        20.78 o                         
   5   9   1         12.70         10.41         5.62 o                         
   6   9   1          1.47         -2.79         6.09 o                         
   7   9   1         61.01         65.28         7.31 o                         
   8   9   1         70.43         68.26         7.65 o                         
   9   9   1        141.14        141.82         9.19 o                         
  10   9   1         76.71         69.42         8.18 o                         
  11   9   1        231.27        259.03        15.86 o                         
  12   9   1        204.95        177.80        13.19 o                         
  13   9   1         40.49         32.13        10.53 o                         
  14   9   1         74.80         64.02        12.10 o                         
   1  10   1        165.73        171.39        13.81 o                         
   2  10   1        121.90        131.31        12.34 o                         
   3  10   1         37.74         27.72         8.29 o                         
   4  10   1        149.87        146.76        10.97 o                         
   5  10   1         10.34         11.60         7.96 o                         
   6  10   1        178.32        182.90        11.30 o                         
   7  10   1          5.85          2.10         7.31 o                         
   8  10   1        266.09        291.63        13.31 o                         
   9  10   1          7.43         10.75         8.05 o                         
  10  10   1         15.42         20.76         8.96 o                         
  11  10   1        180.89        188.21        14.66 o                         
  12  10   1         96.28        105.61        13.37 o                         
   0  11   1        172.71        124.61        19.86 o                         
   1  11   1         24.30         39.60        11.90 o                         
   2  11   1         26.52         13.90        14.58 o                         
   3  11   1         67.95         79.40        13.41 o                         
   4  11   1         46.98         27.88        12.31 o                         
   5  11   1         33.35         22.01        10.01 o                         
   6  11   1        107.89        129.33        12.71 o                         
   7  11   1         93.61         88.58        11.71 o                         
   8  11   1         35.17         35.92        10.79 o                         
   9  11   1        110.93        109.05        17.10 o                         
   1  12   1        151.07        174.14        17.66 o                         
   2  12   1         91.09         80.62        15.29 o                         
   3  12   1         93.60        132.16        21.03 o                         
   4  12   1         12.11         20.50        20.18 o                         
   0   0   2      19972.81      21476.93       689.67 o                         
   2   0   2       2551.12       2663.29        69.85 o                         
   4   0   2       9111.63       9701.47       252.19 o                         
   6   0   2       1112.97       1204.97        32.00 o                         
   8   0   2        180.86        168.70         6.70 o                         
  10   0   2       1870.95       2045.27        54.31 o                         
  12   0   2        574.69        526.72        16.08 o                         
  14   0   2        782.93        799.84        29.66 o                         
  16   0   2        585.77        632.44        24.78 o                         
  18   0   2        291.32        298.85        25.63 o                         
  20   0   2       1101.06       1311.67        66.63 o                         
  22   0   2        271.00        327.68        35.24 o                         
   1   1   2       5715.52       6217.20       114.11 o                         
   2   1   2       2989.13       3197.40        58.83 o                         
   3   1   2       8629.57       9683.64       176.12 o                         
   4   1   2        228.98        234.70         4.96 o                         
   5   1   2       4426.87       4802.04        88.61 o                         
   6   1   2       1770.47       1954.43        39.77 o                         
   7   1   2       1617.28       1681.94        34.81 o                         
   8   1   2        186.95        171.29         4.98 o                         
   9   1   2        517.39        467.74        10.68 o                         
  10   1   2        115.32        100.26         4.23 o                         
  11   1   2       1227.54       1256.57        26.67 o                         
  12   1   2        444.50        402.41         9.31 o                         
  13   1   2        819.74        805.07        16.75 o                         
  14   1   2        398.08        370.14        10.14 o                         
  15   1   2        922.61        919.36        21.20 o                         
  16   1   2        312.10        305.26        11.20 o                         
  17   1   2        192.99        216.15        11.39 o                         
  18   1   2        468.76        485.91        18.31 o                         
  19   1   2        127.13        104.36        13.24 o                         
  20   1   2         21.70         27.88         9.65 o                         
  21   1   2         12.00         -4.00        15.06 o                         
   0   2   2      10031.54      10763.39       343.58 o                         
   1   2   2       9225.87       9966.75       198.98 o                         
   2   2   2       7483.71       8130.00       162.73 o                         
   3   2   2        756.91        734.29        15.32 o                         
   4   2   2       1232.24       1368.98        31.47 o                         
   5   2   2       4129.94       4637.01        84.80 o                         
   6   2   2        571.51        626.50        12.07 o                         
   7   2   2       2424.46       2712.18        50.65 o                         
   8   2   2        406.93        395.14         8.84 o                         
   9   2   2        959.60       1015.58        19.85 o                         
  10   2   2        107.10         96.29         4.22 o                         
  11   2   2        346.71        351.56         9.92 o                         
  12   2   2       1045.74       1022.60        22.00 o                         
  13   2   2        604.89        547.85        16.94 o                         
  14   2   2       1423.55       1394.10        39.21 o                         
  15   2   2        103.17         94.03        16.02 o                         
  16   2   2        529.30        517.79        18.48 o                         
  17   2   2        104.58        107.59        12.75 o                         
  18   2   2         64.02         63.77         7.42 o                         
  19   2   2        399.56        399.84        17.13 o                         
  20   2   2        104.79        110.18        12.31 o                         
  21   2   2         25.50         43.73        17.14 o                         
   1   3   2        556.70        568.10        11.07 o                         
   2   3   2        103.81        104.54         3.21 o                         
   3   3   2       3585.40       3936.49        72.20 o                         
   4   3   2        313.30        305.81         7.60 o                         
   5   3   2        277.41        324.05         8.82 o                         
   6   3   2        263.16        249.77         9.87 o                         
   7   3   2        558.03        610.89        13.50 o                         
   8   3   2       2525.90       2605.40        53.09 o                         
   9   3   2        769.68        767.49        16.98 o                         
  10   3   2        347.99        283.06         7.55 o                         
  11   3   2        368.42        366.07        10.45 o                         
  12   3   2        567.92        555.19        17.25 o                         
  13   3   2        193.49        162.88        12.03 o                         
  14   3   2        661.12        645.74        36.20 o                         
  15   3   2        200.23        181.91        13.48 o                         
  16   3   2        107.18         78.84         8.31 o                         
  17   3   2        257.36        282.44        13.35 o                         
  18   3   2          1.07          2.14         7.08 o                         
  19   3   2          4.73          4.32         7.53 o                         
  20   3   2        178.78        193.21        14.49 o                         
  21   3   2         24.17         19.05        11.67 o                         
   0   4   2        223.45        227.95         8.74 o                         
   1   4   2        795.43        804.38        15.60 o                         
   2   4   2       1852.85       2025.64        37.86 o                         
   3   4   2        704.40        680.50        13.44 o                         
   4   4   2        317.50        313.51         8.69 o                         
   5   4   2        214.93        214.39         5.41 o                         
   6   4   2        882.94        924.98        18.27 o                         
   7   4   2        434.05        455.77         9.81 o                         
   8   4   2        758.75        746.54        14.99 o                         
   9   4   2         46.43         53.86         4.39 o                         
  10   4   2        555.64        541.42        14.79 o                         
  11   4   2        200.55        184.51         7.86 o                         
  12   4   2        861.33        840.46        25.26 o                         
  13   4   2        162.74        155.58        14.39 o                         
  14   4   2        195.45        176.51        10.58 o                         
  15   4   2        182.99        187.51        21.17 o                         
  16   4   2        287.62        289.02        16.44 o                         
  17   4   2        144.14        166.79        11.63 o                         
  18   4   2        232.99        230.32        25.45 o                         
  19   4   2        190.65        180.52        11.25 o                         
  20   4   2         97.24        113.43        11.95 o                         
   1   5   2        331.38        331.21         7.31 o                         
   2   5   2        350.49        367.38         8.26 o                         
   3   5   2        566.04        549.97        11.54 o                         
   4   5   2        106.41         99.73         4.78 o                         
   5   5   2        296.54        257.73         8.34 o                         
   6   5   2       1112.26       1050.89        29.46 o                         
   7   5   2       1616.80       1668.71        35.35 o                         
   8   5   2        547.58        553.25        14.60 o                         
   9   5   2        320.09        302.83        11.88 o                         
  10   5   2        732.75        680.92        18.57 o                         
  11   5   2        203.80        192.92         8.43 o                         
  12   5   2        191.12        169.17         8.33 o                         
  13   5   2         28.47         18.05         6.27 o                         
  14   5   2        421.42        434.22        16.57 o                         
  15   5   2         64.04         47.04         7.89 o                         
  16   5   2        372.24        404.67        25.42 o                         
  17   5   2         25.27         24.28         8.59 o                         
  18   5   2         49.14         45.60        10.23 o                         
  19   5   2         19.72         26.27        11.70 o                         
  20   5   2         49.97         31.38        11.80 o                         
   0   6   2        489.62        496.06        14.96 o                         
   1   6   2        498.90        451.98         9.99 o                         
   2   6   2        663.88        657.17        13.57 o                         
   3   6   2       1322.47       1310.25        25.69 o                         
   4   6   2        224.29        199.73         6.59 o                         
   5   6   2       1923.21       1953.92        40.77 o                         
   6   6   2        227.32        190.95        11.42 o                         
   7   6   2        718.96        750.79        19.34 o                         
   8   6   2         26.16         31.22         4.71 o                         
   9   6   2        141.76        137.69         7.28 o                         
  10   6   2        609.40        627.99        17.09 o                         
  11   6   2         88.80         82.94         6.57 o                         
  12   6   2        112.86         89.99         8.35 o                         
  13   6   2         94.79         80.97         8.35 o                         
  14   6   2         56.57         53.54         8.72 o                         
  15   6   2        843.32        827.41        27.42 o                         
  16   6   2         11.49          9.25         8.68 o                         
  17   6   2        210.13        203.18        13.97 o                         
  18   6   2         20.45         19.16        10.90 o                         
  19   6   2        111.40        123.00        26.91 o                         
   1   7   2          8.94          8.71         3.41 o                         
   2   7   2        336.68        311.29        10.22 o                         
   3   7   2        160.32        160.43         9.02 o                         
   4   7   2        210.54        183.94         6.99 o                         
   5   7   2        372.39        368.79        11.65 o                         
   6   7   2        377.90        398.35        13.46 o                         
   7   7   2        244.41        226.50        13.59 o                         
   8   7   2        322.30        338.78        11.27 o                         
   9   7   2       1105.08       1072.64        27.47 o                         
  10   7   2        366.42        392.31        13.08 o                         
  11   7   2        331.44        325.71        12.72 o                         
  12   7   2         38.08         41.13         7.91 o                         
  13   7   2        139.33        144.19        13.97 o                         
  14   7   2         23.61         16.85         8.18 o                         
  15   7   2          1.18         -2.71         8.58 o                         
  16   7   2        102.16         99.56        11.42 o                         
  17   7   2         70.87         51.33        11.30 o                         
  18   7   2          4.67         10.25        23.38 o                         
   0   8   2         12.93         19.67         7.69 o                         
   1   8   2        988.99       1061.08        26.30 o                         
   2   8   2        524.39        551.55        13.74 o                         
   3   8   2        262.75        234.24         9.63 o                         
   4   8   2         77.69         67.26         6.06 o                         
   5   8   2        212.23        191.64         9.00 o                         
   6   8   2          3.67         -2.63         4.98 o                         
   7   8   2        106.20         98.06         7.16 o                         
   8   8   2         36.58         24.31         6.18 o                         
   9   8   2          9.73          5.84         5.84 o                         
  10   8   2         91.43        106.84         8.32 o                         
  11   8   2        115.57        113.55         9.84 o                         
  12   8   2          6.59          8.40         8.01 o                         
  13   8   2         59.82         50.94         9.46 o                         
  14   8   2          8.33          7.36         9.43 o                         
  15   8   2        130.96        132.73        13.05 o                         
  16   8   2         83.75         71.85        12.73 o                         
   1   9   2        163.84        146.79        11.79 o                         
   2   9   2          9.82         10.85         6.70 o                         
   3   9   2        370.62        401.87        15.16 o                         
   4   9   2         89.65         93.44         8.50 o                         
   5   9   2        232.11        231.50        10.88 o                         
   6   9   2        229.62        248.03        10.94 o                         
   7   9   2         71.35         59.88         7.15 o                         
   8   9   2         55.86         60.61         7.32 o                         
   9   9   2         16.48          6.16         6.75 o                         
  10   9   2        157.73        188.19        12.32 o                         
  11   9   2         85.78         94.80        10.90 o                         
  12   9   2        306.99        318.94        16.89 o                         
  13   9   2         20.64         28.43        10.78 o                         
  14   9   2          3.32         10.12        11.00 o                         
   0  10   2        401.45        443.96        31.71 o                         
   1  10   2        875.92        922.18        35.56 o                         
   2  10   2        106.12        115.42         9.89 o                         
   3  10   2        235.15        248.07        13.73 o                         
   4  10   2        403.83        417.27        17.07 o                         
   5  10   2        182.22        186.36        12.17 o                         
   6  10   2         21.49         21.13         8.68 o                         
   7  10   2         92.84        100.26        11.07 o                         
   8  10   2         19.44         21.53         8.05 o                         
   9  10   2         18.70         18.99         9.43 o                         
  10  10   2         15.84          7.52        10.25 o                         
  11  10   2         90.87         96.10        16.84 o                         
  12  10   2         68.30         78.12        15.40 o                         
   1  11   2         78.25         69.20        12.57 o                         
   2  11   2         64.56         46.13        11.66 o                         
   3  11   2         72.35         74.33        12.68 o                         
   4  11   2          3.43         -0.05         9.85 o                         
   5  11   2        233.16        271.36        16.49 o                         
   6  11   2        225.43        260.92        15.92 o                         
   7  11   2        295.49        371.22        19.15 o                         
   8  11   2         48.59         50.04        15.73 o                         
   9  11   2         73.98         62.47        22.10 o                         
   0  12   2        901.55       1071.13        61.19 o                         
   1  12   2         69.31         75.73        15.68 o                         
   2  12   2        100.63        149.11        17.20 o                         
   3  12   2          4.54         -3.18        15.40 o                         
   4  12   2         51.10         53.18        21.14 o                         
   2   0   3        233.30        247.67         7.39 o                         
   4   0   3       1070.84       1043.83        28.61 o                         
   6   0   3       1558.10       1671.87        44.33 o                         
   8   0   3       1577.74       1665.20        44.94 o                         
  10   0   3        897.12        830.31        23.79 o                         
  12   0   3        829.18        818.08        23.85 o                         
  14   0   3         14.38         20.03         5.29 o                         
  16   0   3        504.02        524.59        21.96 o                         
  18   0   3         98.78         74.64        15.38 o                         
  20   0   3         40.17         34.92        17.30 o                         
   0   1   3       2846.39       2990.98        77.74 o                         
   1   1   3      16528.43      17953.64       329.55 o                         
   2   1   3        787.36        837.15        17.36 o                         
   3   1   3       4484.69       4726.74        87.09 o                         
   4   1   3        394.60        416.70         7.74 o                         
   5   1   3        201.24        185.45         3.97 o                         
   6   1   3        868.07        937.30        16.50 o                         
   7   1   3       2237.99       2543.44        47.54 o                         
   8   1   3        902.77        973.51        19.05 o                         
   9   1   3        179.27        173.47         6.02 o                         
  10   1   3        280.54        271.90         6.76 o                         
  11   1   3         18.96         13.39         2.66 o                         
  12   1   3         24.29         19.44         3.13 o                         
  13   1   3         69.87         69.37         4.68 o                         
  14   1   3        211.58        199.64         7.33 o                         
  15   1   3         41.57         43.74         5.04 o                         
  16   1   3         24.37         20.87         5.55 o                         
  17   1   3        364.49        375.37        15.44 o                         
  18   1   3         32.49         26.76         7.72 o                         
  19   1   3        166.79        178.66        22.40 o                         
  20   1   3         24.75         43.78        13.59 o                         
  21   1   3        302.06        360.35        35.56 o                         
   1   2   3       2012.75       2132.20        39.52 o                         
   2   2   3         44.99         40.46         1.97 o                         
   3   2   3       5569.48       6138.55       112.17 o                         
   4   2   3       1377.96       1444.71        29.48 o                         
   5   2   3       3214.64       3592.42        71.85 o                         
   6   2   3       5013.11       5519.36       111.73 o                         
   7   2   3       1252.46       1367.30        28.44 o                         
   8   2   3        178.13        140.92         4.36 o                         
   9   2   3        199.66        192.97         5.57 o                         
  10   2   3        353.17        370.77         8.89 o                         
  11   2   3        180.76        174.59         5.89 o                         
  12   2   3        154.41        141.81         5.84 o                         
  13   2   3        796.86        788.75        20.78 o                         
  14   2   3        465.49        442.22        13.49 o                         
  15   2   3        108.54         99.33         7.94 o                         
  16   2   3        447.22        461.76        16.70 o                         
  17   2   3         11.50          5.20         6.99 o                         
  18   2   3         29.29         38.01         9.76 o                         
  19   2   3         34.47         13.65        10.84 o                         
  20   2   3         29.37         22.10        10.32 o                         
  21   2   3         29.67         37.70        15.96 o                         
   0   3   3       9824.63      10954.80       283.80 o                         
   1   3   3         46.40         46.52         2.15 o                         
   2   3   3       9250.66      10115.17       186.59 o                         
   3   3   3       4499.47       4717.63        95.54 o                         
   4   3   3        129.65        111.60         3.25 o                         
   5   3   3       5690.02       6225.29       141.01 o                         
   6   3   3       2187.82       2459.43        56.06 o                         
   7   3   3        685.70        715.27        17.24 o                         
   8   3   3        610.20        651.35        16.24 o                         
   9   3   3         68.92         73.37         5.78 o                         
  10   3   3        160.84        147.45         6.05 o                         
  11   3   3        224.07        229.74         7.78 o                         
  12   3   3        309.34        305.34        11.32 o                         
  13   3   3        101.73        105.81         9.51 o                         
  14   3   3        150.90        119.12        13.13 o                         
  15   3   3        763.57        772.34        23.67 o                         
  16   3   3        146.03        136.09        13.19 o                         
  17   3   3        439.55        440.10        18.87 o                         
  18   3   3        160.64        182.01        10.77 o                         
  19   3   3         75.87         94.02         9.74 o                         
  20   3   3        141.53        143.93        13.25 o                         
  21   3   3         40.90         34.06        14.96 o                         
   1   4   3       1062.56       1212.72        23.28 o                         
   2   4   3       1754.30       1903.67        32.98 o                         
   3   4   3        326.51        306.29         9.57 o                         
   4   4   3        532.47        534.41        11.89 o                         
   5   4   3        209.61        188.86         6.19 o                         
   6   4   3         34.13         33.73         3.12 o                         
   7   4   3        529.74        494.66        12.67 o                         
   8   4   3        139.76        119.19         5.30 o                         
   9   4   3       1793.01       1806.82        42.88 o                         
  10   4   3        442.92        461.65        12.51 o                         
  11   4   3        855.91        810.26        24.15 o                         
  12   4   3       1071.74       1097.07        43.55 o                         
  13   4   3        719.77        714.84        31.39 o                         
  14   4   3        144.88        134.04        20.98 o                         
  15   4   3        235.70        218.86        12.07 o                         
  16   4   3        115.22        113.79         9.47 o                         
  17   4   3        106.35         83.79        10.63 o                         
  18   4   3         63.35         71.74         8.93 o                         
  19   4   3          1.66         -0.70         8.43 o                         
  20   4   3         13.92          9.10        10.14 o                         
   0   5   3         54.28         52.94         3.95 o                         
   1   5   3        822.77        893.28        17.56 o                         
   2   5   3        973.85       1002.31        19.48 o                         
   3   5   3        108.87        110.72         3.73 o                         
   4   5   3        257.74        241.89         9.38 o                         
   5   5   3        816.09        871.18        20.75 o                         
   6   5   3        454.70        443.24        10.84 o                         
   7   5   3        154.17        151.57         7.59 o                         
   8   5   3         10.94          6.94         3.08 o                         
   9   5   3         67.51         61.49         5.02 o                         
  10   5   3         25.69         23.66         4.49 o                         
  11   5   3        315.85        299.88        15.31 o                         
  12   5   3        125.96        124.03        11.54 o                         
  13   5   3         94.69         94.02         8.29 o                         
  14   5   3         71.95         65.26         8.40 o                         
  15   5   3        102.56        105.24         9.40 o                         
  16   5   3        232.74        210.90        13.03 o                         
  17   5   3         64.00         44.26         9.65 o                         
  18   5   3        238.25        260.16        13.29 o                         
  19   5   3         46.73         35.98         9.78 o                         
   1   6   3         32.17         32.77         2.81 o                         
   2   6   3         84.40         83.67         4.40 o                         
   3   6   3       1255.62       1323.24        28.62 o                         
   4   6   3         73.70         65.39         7.12 o                         
   5   6   3        100.32         83.62         4.54 o                         
   6   6   3        271.61        244.52         7.71 o                         
   7   6   3       1069.44       1021.74        25.74 o                         
   8   6   3        911.27        901.88        23.25 o                         
   9   6   3        255.91        222.57         8.96 o                         
  10   6   3         22.02         17.95         5.31 o                         
  11   6   3        504.51        492.41        19.82 o                         
  12   6   3        111.65         99.15         8.78 o                         
  13   6   3         55.19         50.15         7.84 o                         
  14   6   3         72.90         79.08         8.92 o                         
  15   6   3         15.77         25.63         8.67 o                         
  16   6   3         72.25         69.82        10.11 o                         
  17   6   3         47.68         42.52        10.53 o                         
  18   6   3          6.86          5.30        11.98 o                         
  19   6   3          9.24        -10.57        30.75 o                         
   0   7   3        458.48        411.33        31.55 o                         
   1   7   3        510.63        515.59        12.42 o                         
   2   7   3        113.57        111.08         6.25 o                         
   3   7   3        355.72        341.81         9.39 o                         
   4   7   3        626.91        577.36        15.36 o                         
   5   7   3        156.50        152.88         7.45 o                         
   6   7   3        135.66        135.14         7.12 o                         
   7   7   3         28.43         30.94         4.99 o                         
   8   7   3        154.80        148.78         9.20 o                         
   9   7   3        321.43        328.05        14.77 o                         
  10   7   3         18.27          5.69         6.58 o                         
  11   7   3        149.08        141.43        10.07 o                         
  12   7   3         69.98         70.82         9.03 o                         
  13   7   3        144.78        139.75        10.87 o                         
  14   7   3        231.57        217.46        13.37 o                         
  15   7   3         12.70         14.13         8.92 o                         
  16   7   3        324.33        310.45        32.30 o                         
  17   7   3         29.65         22.12        11.68 o                         
   1   8   3         55.92         64.03         8.55 o                         
   2   8   3        128.55        126.16        10.61 o                         
   3   8   3        269.68        249.32        17.56 o                         
   4   8   3         37.94         31.81         5.38 o                         
   5   8   3        393.21        398.94        13.01 o                         
   6   8   3         69.02         81.15         6.82 o                         
   7   8   3       1497.67       1513.92        37.60 o                         
   8   8   3         50.73         67.95        10.26 o                         
   9   8   3        422.79        435.95        16.77 o                         
  10   8   3         60.49         51.59         8.01 o                         
  11   8   3        648.90        671.82        23.65 o                         
  12   8   3         87.47         90.05        10.29 o                         
  13   8   3        123.46        131.47        12.19 o                         
  14   8   3         36.22         33.46         9.85 o                         
  15   8   3        421.44        403.61        21.21 o                         
  16   8   3          5.50         11.82        15.55 o                         
   0   9   3        303.54        293.77        19.38 o                         
   1   9   3        338.83        344.94        12.94 o                         
   2   9   3         73.46         84.07         8.24 o                         
   3   9   3        585.89        606.79        26.99 o                         
   4   9   3        290.97        275.14        13.74 o                         
   5   9   3        367.76        370.98        14.91 o                         
   6   9   3         23.48         23.70         6.21 o                         
   7   9   3         75.24         81.67        11.84 o                         
   8   9   3         85.73         85.47        14.92 o                         
   9   9   3         52.43         52.83         9.05 o                         
  10   9   3         61.27         53.46         9.78 o                         
  11   9   3         36.87         33.61         9.36 o                         
  12   9   3        252.16        235.80        15.32 o                         
  13   9   3         18.07         15.44        10.72 o                         
  14   9   3          1.18          6.04        15.03 o                         
   1  10   3        200.53        193.17        18.90 o                         
   2  10   3         77.55         84.46         9.54 o                         
   3  10   3         24.25         26.61         8.06 o                         
   4  10   3        295.67        287.21        14.47 o                         
   5  10   3        267.48        256.75        15.36 o                         
   6  10   3          0.51          6.11         8.15 o                         
   7  10   3        155.74        142.49        12.04 o                         
   8  10   3        204.69        224.28        17.65 o                         
   9  10   3         38.20         31.93        10.44 o                         
  10  10   3         29.21         38.17        10.60 o                         
  11  10   3          4.26          6.10        10.54 o                         
  12  10   3         80.76         91.62        25.31 o                         
   0  11   3        230.36        293.40        26.59 o                         
   1  11   3        115.49        114.81        13.81 o                         
   2  11   3         45.19         42.54        12.36 o                         
   3  11   3          8.69          1.84        11.07 o                         
   4  11   3         79.97         78.11        11.19 o                         
   5  11   3         49.28         56.04        10.97 o                         
   6  11   3          9.51         12.82        10.79 o                         
   7  11   3         10.58         17.62        14.09 o                         
   8  11   3         27.60         27.13        15.00 o                         
   9  11   3          5.35          1.28        19.54 o                         
   1  12   3         26.54         43.05        14.61 o                         
   2  12   3          5.72         -0.09        14.73 o                         
   3  12   3         41.60         36.20        20.50 o                         
   0   0   4       4123.17       4440.03       141.78 o                         
   2   0   4       2453.98       2533.37        67.14 o                         
   4   0   4       1158.55       1230.30        33.54 o                         
   6   0   4       1087.38       1140.63        30.58 o                         
   8   0   4        595.05        623.09        17.93 o                         
  10   0   4        410.03        458.81        13.92 o                         
  12   0   4       2693.45       2834.28        75.33 o                         
  14   0   4        600.19        580.73        22.64 o                         
  16   0   4        220.90        211.75        14.10 o                         
  18   0   4        163.36        189.08        19.70 o                         
  20   0   4        206.10        239.90        26.91 o                         
   1   1   4       1277.63       1371.77        25.50 o                         
   2   1   4        188.38        174.22         3.93 o                         
   3   1   4       2423.35       2510.84        51.12 o                         
   4   1   4       1704.71       1725.64        32.69 o                         
   5   1   4        385.21        352.22         6.76 o                         
   6   1   4       3164.24       3449.00        59.20 o                         
   7   1   4       3312.46       3526.94        60.63 o                         
   8   1   4       2038.05       2224.21        38.74 o                         
   9   1   4        992.72        971.11        17.79 o                         
  10   1   4         46.58         44.10         3.85 o                         
  11   1   4       2410.38       2513.48        47.40 o                         
  12   1   4        204.44        196.61         6.99 o                         
  13   1   4        339.05        321.38         9.30 o                         
  14   1   4         76.21         76.17         6.64 o                         
  15   1   4        765.83        760.34        18.02 o                         
  16   1   4        207.63        199.00        11.20 o                         
  17   1   4        102.66         95.61        10.16 o                         
  18   1   4         47.58         52.63         8.44 o                         
  19   1   4         81.71         85.74        10.72 o                         
  20   1   4         57.90         53.42        13.92 o                         
  21   1   4         84.65         88.09        22.10 o                         
   0   2   4       1821.15       1907.10        51.35 o                         
   1   2   4       2578.44       2798.23        51.83 o                         
   2   2   4        301.85        293.31         7.09 o                         
   3   2   4       1899.56       2022.12        37.86 o                         
   4   2   4        371.69        409.19         8.28 o                         
   5   2   4        367.18        340.92         7.23 o                         
   6   2   4        860.82        895.05        17.25 o                         
   7   2   4       1173.20       1265.53        24.21 o                         
   8   2   4        349.11        366.42         8.03 o                         
   9   2   4          7.65         10.08         2.11 o                         
  10   2   4        386.88        410.63         9.96 o                         
  11   2   4         25.57         28.50         3.97 o                         
  12   2   4        801.72        788.29        20.09 o                         
  13   2   4        158.80        163.61         7.60 o                         
  14   2   4        287.20        291.77        10.24 o                         
  15   2   4         59.45         75.83         7.65 o                         
  16   2   4        259.59        243.86        12.36 o                         
  17   2   4        331.49        354.29        14.98 o                         
  18   2   4         97.63         93.94        11.62 o                         
  19   2   4        115.27        101.08        13.14 o                         
  20   2   4        123.41        134.80        14.59 o                         
  21   2   4         31.77         21.46        23.71 o                         
   1   3   4        539.36        614.92        12.03 o                         
   2   3   4       1442.15       1596.76        30.08 o                         
   3   3   4       4109.55       4616.91        85.19 o                         
   4   3   4        573.45        664.58        12.97 o                         
   5   3   4        630.90        563.46        13.85 o                         
   6   3   4        116.30        122.71         4.23 o                         
   7   3   4       1765.30       1753.72        40.64 o                         
   8   3   4        689.30        677.14        15.14 o                         
   9   3   4        297.48        255.73         7.15 o                         
  10   3   4        350.00        348.86        10.42 o                         
  11   3   4         84.98         79.10         5.20 o                         
  12   3   4        477.92        428.43        12.81 o                         
  13   3   4          7.61          5.47         7.09 o                         
  14   3   4        215.93        218.99        15.88 o                         
  15   3   4        261.24        255.06        12.38 o                         
  16   3   4        104.52        109.00         9.22 o                         
  17   3   4         33.78         36.31         7.82 o                         
  18   3   4        113.67        108.98        12.29 o                         
  19   3   4         21.12         21.26        10.67 o                         
  20   3   4        114.22        108.91        13.06 o                         
   0   4   4        355.47        388.48        10.00 o                         
   1   4   4       5495.26       5968.53       102.30 o                         
   2   4   4       3030.72       3136.11        58.00 o                         
   3   4   4       2917.00       3116.92        64.01 o                         
   4   4   4       1921.22       2073.07        43.20 o                         
   5   4   4        325.39        280.13         8.33 o                         
   6   4   4        816.38        819.75        20.21 o                         
   7   4   4          9.80          4.38         2.88 o                         
   8   4   4        558.58        585.05        14.94 o                         
   9   4   4        291.85        289.12         9.04 o                         
  10   4   4        108.98        112.39         9.43 o                         
  11   4   4        429.81        397.53        26.75 o                         
  12   4   4         44.38         42.26         7.79 o                         
  13   4   4        656.39        661.72        21.64 o                         
  14   4   4         22.16          9.51         6.25 o                         
  15   4   4        251.61        259.18        12.45 o                         
  16   4   4        184.60        207.32        12.43 o                         
  17   4   4        107.23        108.83         8.90 o                         
  18   4   4        158.26        159.24        10.78 o                         
  19   4   4        114.96        111.08        10.80 o                         
  20   4   4         36.77         31.46        11.61 o                         
   1   5   4        496.85        491.31         9.51 o                         
   2   5   4       2256.74       2345.44        40.56 o                         
   3   5   4        170.05        166.76         7.40 o                         
   4   5   4        996.06        937.18        22.56 o                         
   5   5   4        210.01        202.52         8.08 o                         
   6   5   4        218.76        192.54         6.92 o                         
   7   5   4        151.46        158.35         6.53 o                         
   8   5   4        739.46        681.84        17.84 o                         
   9   5   4        267.00        256.04        17.55 o                         
  10   5   4        670.61        678.87        45.49 o                         
  11   5   4         50.79         62.27         8.15 o                         
  12   5   4        160.51        138.25         9.02 o                         
  13   5   4        238.21        246.18        12.17 o                         
  14   5   4         36.71         29.38         7.55 o                         
  15   5   4         80.29         78.22         7.74 o                         
  16   5   4         12.90         13.13         7.04 o                         
  17   5   4         23.75         22.19         7.87 o                         
  18   5   4          5.13          6.76         8.49 o                         
  19   5   4         98.44         82.85        11.02 o                         
   0   6   4        188.53        193.32         8.05 o                         
   1   6   4        181.59        159.45         5.72 o                         
   2   6   4        130.37        126.14         4.71 o                         
   3   6   4        491.75        453.47        11.34 o                         
   4   6   4        272.77        271.44         8.02 o                         
   5   6   4        486.38        452.30        11.40 o                         
   6   6   4        157.27        156.48         6.15 o                         
   7   6   4        224.90        203.26         7.06 o                         
   8   6   4        188.06        188.29         7.98 o                         
   9   6   4        665.88        622.86        20.65 o                         
  10   6   4        178.21        161.03         9.61 o                         
  11   6   4        200.58        190.67        10.54 o                         
  12   6   4         90.18         67.84         8.17 o                         
  13   6   4        138.49        142.58        10.10 o                         
  14   6   4         14.72          2.98         7.79 o                         
  15   6   4        128.04        126.26        12.92 o                         
  16   6   4         49.25         45.11         8.51 o                         
  17   6   4        198.86        196.05        12.33 o                         
  18   6   4          0.91          7.15         9.37 o                         
   1   7   4        119.79        132.32         8.32 o                         
   2   7   4         66.35         65.89         4.63 o                         
   3   7   4         41.34         38.83         4.65 o                         
   4   7   4        190.44        167.00         6.79 o                         
   5   7   4         83.47         76.55         8.10 o                         
   6   7   4        243.04        230.92         9.12 o                         
   7   7   4        694.56        699.95        18.89 o                         
   8   7   4        526.76        503.04        17.75 o                         
   9   7   4         48.58         33.76         6.90 o                         
  10   7   4         58.42         71.13         8.08 o                         
  11   7   4         92.58         64.42         8.07 o                         
  12   7   4         39.50         32.84         7.85 o                         
  13   7   4         95.83        102.75        13.65 o                         
  14   7   4         49.81         57.11        13.76 o                         
  15   7   4         14.76         22.87         9.65 o                         
  16   7   4         78.59         77.12        11.52 o                         
  17   7   4        118.77        116.87        15.63 o                         
   0   8   4          0.42         -1.92         6.23 o                         
   1   8   4        662.17        658.11        17.74 o                         
   2   8   4        380.00        384.54        14.47 o                         
   3   8   4        547.91        575.57        17.62 o                         
   4   8   4        153.21        151.27         8.21 o                         
   5   8   4        782.15        766.76        20.30 o                         
   6   8   4        137.58        145.08         9.47 o                         
   7   8   4         33.01         29.67         6.00 o                         
   8   8   4        129.43        118.06         9.31 o                         
   9   8   4        192.00        191.55        11.45 o                         
  10   8   4         67.21         60.48         8.73 o                         
  11   8   4        103.29        103.53        10.39 o                         
  12   8   4          4.54          8.08         8.48 o                         
  13   8   4         62.31         73.51        10.49 o                         
  14   8   4         17.37         14.59         9.89 o                         
  15   8   4        119.44        109.33        12.93 o                         
   1   9   4        264.52        266.06        11.24 o                         
   2   9   4        215.73        220.92        11.92 o                         
   3   9   4        424.58        425.49        15.84 o                         
   4   9   4         58.93         48.64         7.99 o                         
   5   9   4          6.93         15.80         7.03 o                         
   6   9   4         66.35         57.53         8.56 o                         
   7   9   4         75.41         69.96         9.39 o                         
   8   9   4         72.85         92.21         9.94 o                         
   9   9   4         74.27         79.53        12.86 o                         
  10   9   4        151.92        139.83        12.24 o                         
  11   9   4        130.03        123.41        12.48 o                         
  12   9   4        228.76        225.95        14.72 o                         
  13   9   4         48.46         21.01        12.28 o                         
   0  10   4        325.96        336.33        25.63 o                         
   1  10   4         74.23         68.09         9.43 o                         
   2  10   4         78.56         99.84         9.98 o                         
   3  10   4         64.82         70.53         9.19 o                         
   4  10   4         84.23         74.97        11.93 o                         
   5  10   4         11.60         13.58         8.25 o                         
   6  10   4        217.52        267.94        22.10 o                         
   7  10   4        142.36        130.08        15.18 o                         
   8  10   4         47.43         50.87        15.54 o                         
   9  10   4        181.51        170.87        16.76 o                         
  10  10   4         29.36         27.17        13.86 o                         
  11  10   4         18.31          6.46        12.64 o                         
  12  10   4         71.86         66.95        24.99 o                         
   1  11   4         59.00         51.12        12.21 o                         
   2  11   4        124.05        131.63        14.77 o                         
   3  11   4         70.65         70.92        11.58 o                         
   4  11   4        141.91        134.33        12.57 o                         
   5  11   4         19.16         17.06        12.86 o                         
   6  11   4        165.31        161.72        17.07 o                         
   7  11   4        111.80        104.85        16.27 o                         
   8  11   4         33.77         23.06        22.42 o                         
   0  12   4         19.49         -7.37        22.10 o                         
   1  12   4          7.21         20.17        15.10 o                         
   2   0   5        178.39        182.35         7.35 o                         
   4   0   5       2583.05       2762.29        73.73 o                         
   6   0   5       6358.81       6802.18       178.64 o                         
   8   0   5       5284.49       5676.36       147.88 o                         
  10   0   5        304.30        273.94        14.10 o                         
  12   0   5        489.12        507.18        16.08 o                         
  14   0   5        713.81        677.81        26.61 o                         
  16   0   5         61.30         75.98        10.19 o                         
  18   0   5         44.89         60.58        10.98 o                         
  20   0   5         80.85         88.09        22.74 o                         
   0   1   5         17.88         25.92         2.31 o                         
   1   1   5       1868.16       1888.64        35.40 o                         
   2   1   5       1535.53       1731.56        32.28 o                         
   3   1   5        300.03        278.04         8.68 o                         
   4   1   5       1856.56       1998.05        37.66 o                         
   5   1   5       1307.39       1359.39        25.94 o                         
   6   1   5        509.67        494.33        10.46 o                         
   7   1   5        153.00        141.28         4.15 o                         
   8   1   5        187.39        182.18         4.53 o                         
   9   1   5        986.66       1086.47        21.29 o                         
  10   1   5         42.53         40.71         3.33 o                         
  11   1   5        374.40        371.86        10.55 o                         
  12   1   5        383.42        385.36        10.32 o                         
  13   1   5        347.56        332.55         9.77 o                         
  14   1   5        254.19        245.06        13.00 o                         
  15   1   5         31.03         33.23         5.07 o                         
  16   1   5        143.71        134.78         8.25 o                         
  17   1   5        389.38        407.28        24.50 o                         
  18   1   5         42.79         45.76         8.74 o                         
  19   1   5        142.71        167.09        12.32 o                         
  20   1   5         64.92         63.75        22.74 o                         
  21   1   5        232.41        250.48        30.75 o                         
   1   2   5         30.79         29.23         2.27 o                         
   2   2   5        279.40        246.53         5.48 o                         
   3   2   5        557.30        534.42        10.80 o                         
   4   2   5       2587.09       2799.85        51.94 o                         
   5   2   5        577.67        602.48        11.86 o                         
   6   2   5       2106.70       2366.72        44.70 o                         
   7   2   5       1700.25       1784.45        33.95 o                         
   8   2   5        647.84        601.44        12.97 o                         
   9   2   5        168.69        140.44         6.07 o                         
  10   2   5       1114.64       1092.14        26.79 o                         
  11   2   5        253.08        234.69         8.33 o                         
  12   2   5        426.96        415.77        12.57 o                         
  13   2   5         23.37         25.59         4.87 o                         
  14   2   5        194.16        203.07        10.17 o                         
  15   2   5        135.21        122.05         7.62 o                         
  16   2   5        169.83        172.45        10.41 o                         
  17   2   5        170.90        169.86        13.92 o                         
  18   2   5         58.15         48.60        10.97 o                         
  19   2   5         31.52         36.19        11.30 o                         
  20   2   5         17.97         25.99        13.21 o                         
  21   2   5         18.73         35.75        16.24 o                         
   0   3   5       6392.25       7121.27       185.79 o                         
   1   3   5       1824.63       1952.12        36.88 o                         
   2   3   5       3733.56       4118.69        76.23 o                         
   3   3   5         36.28         28.14         2.02 o                         
   4   3   5        682.05        742.00        14.64 o                         
   5   3   5        994.48       1025.14        19.87 o                         
   6   3   5         52.39         52.83         2.61 o                         
   7   3   5        119.25         92.51         4.09 o                         
   8   3   5        297.30        302.26         9.03 o                         
   9   3   5        208.07        191.85         7.24 o                         
  10   3   5        428.35        445.34        12.92 o                         
  11   3   5         55.50         48.26         4.84 o                         
  12   3   5        624.46        602.70        16.81 o                         
  13   3   5        240.41        235.76         9.39 o                         
  14   3   5        329.86        321.50        13.68 o                         
  15   3   5        337.02        324.47        13.68 o                         
  16   3   5         34.84         40.43         8.32 o                         
  17   3   5        231.63        231.11        13.21 o                         
  18   3   5         24.94         25.65         9.51 o                         
  19   3   5         92.45        119.11        28.35 o                         
  20   3   5        168.40        202.09        26.75 o                         
   1   4   5        495.08        536.90        11.13 o                         
   2   4   5        339.86        353.87         7.03 o                         
   3   4   5        343.46        324.30        10.43 o                         
   4   4   5        269.00        248.78         5.95 o                         
   5   4   5         44.43         39.24         2.87 o                         
   6   4   5        696.14        683.23        15.60 o                         
   7   4   5        308.83        282.60         7.73 o                         
   8   4   5       1075.42       1086.48        26.30 o                         
   9   4   5        145.01        119.75         6.35 o                         
  10   4   5        253.00        263.03         9.17 o                         
  11   4   5       1228.48       1162.13        29.14 o                         
  12   4   5        151.22        145.70         8.94 o                         
  13   4   5        121.18        108.77        15.36 o                         
  14   4   5        398.66        366.22        32.19 o                         
  15   4   5        528.66        504.24        18.48 o                         
  16   4   5         41.25         40.16         8.19 o                         
  17   4   5         42.88         39.94         8.56 o                         
  18   4   5         16.95         10.83         9.01 o                         
  19   4   5         11.04         17.87         9.53 o                         
  20   4   5        114.11         94.82        21.46 o                         
   0   5   5       1795.38       1876.38        43.56 o                         
   1   5   5        457.10        452.69         8.46 o                         
   2   5   5       1001.91        977.84        19.52 o                         
   3   5   5        627.88        576.83        12.19 o                         
   4   5   5        321.97        292.24         8.13 o                         
   5   5   5        625.22        571.29        13.48 o                         
   6   5   5        389.60        339.67        12.16 o                         
   7   5   5        175.19        144.81         6.45 o                         
   8   5   5         17.07         13.87         4.80 o                         
   9   5   5         82.90         74.99         6.57 o                         
  10   5   5          1.70          0.18         5.35 o                         
  11   5   5         79.47         71.87         7.56 o                         
  12   5   5        232.04        243.83        11.43 o                         
  13   5   5         35.45         27.16         6.59 o                         
  14   5   5        153.73        178.94        11.30 o                         
  15   5   5         97.10         79.36        10.63 o                         
  16   5   5        489.44        561.11        18.04 o                         
  17   5   5        184.79        191.15        12.91 o                         
  18   5   5         74.07         73.27        10.42 o                         
  19   5   5         58.44         47.83        12.28 o                         
   1   6   5        136.97        125.89         4.22 o                         
   2   6   5        213.01        211.91         5.73 o                         
   3   6   5        726.89        677.31        15.93 o                         
   4   6   5         36.71         37.97         3.83 o                         
   5   6   5        364.03        336.65         9.54 o                         
   6   6   5        101.19        106.47         5.36 o                         
   7   6   5       1649.78       1589.43        38.83 o                         
   8   6   5         40.78         33.37         5.97 o                         
   9   6   5        329.99        353.93        23.25 o                         
  10   6   5        315.03        309.52        13.16 o                         
  11   6   5       1023.65        946.24        29.90 o                         
  12   6   5         23.22         16.44         5.80 o                         
  13   6   5        148.36        146.51         9.06 o                         
  14   6   5         23.28         31.38         6.93 o                         
  15   6   5        297.14        280.95        13.41 o                         
  16   6   5         64.82         66.83         9.09 o                         
  17   6   5         43.86         56.51        10.26 o                         
  18   6   5          0.74         -9.61        18.90 o                         
   0   7   5        253.72        248.25        15.02 o                         
   1   7   5        144.53        142.81         6.25 o                         
   2   7   5        361.26        350.66        11.25 o                         
   3   7   5        662.82        643.90        15.26 o                         
   4   7   5        105.25         97.11         5.52 o                         
   5   7   5        209.11        189.62         7.47 o                         
   6   7   5        377.01        327.92        14.09 o                         
   7   7   5        144.93        130.33         8.93 o                         
   8   7   5         94.05         81.86         7.94 o                         
   9   7   5         44.75         38.36         7.25 o                         
  10   7   5        116.08        118.88        12.31 o                         
  11   7   5         14.59         15.41         7.20 o                         
  12   7   5         15.46         16.71         8.05 o                         
  13   7   5         28.36         29.59         7.16 o                         
  14   7   5         17.61         14.76         7.72 o                         
  15   7   5         11.36         15.36         8.86 o                         
  16   7   5        233.92        207.92        13.37 o                         
   1   8   5         10.19          4.64         5.04 o                         
   2   8   5         21.18         15.19         5.13 o                         
   3   8   5         12.73         10.54         5.20 o                         
   4   8   5        146.64        141.71         7.96 o                         
   5   8   5        227.74        225.43        11.93 o                         
   6   8   5         39.45         42.34         7.16 o                         
   7   8   5        162.16        156.34        10.63 o                         
   8   8   5        234.98        231.28        12.07 o                         
   9   8   5         91.76        101.32         9.24 o                         
  10   8   5        120.90        124.19        10.56 o                         
  11   8   5        641.49        647.56        23.05 o                         
  12   8   5        163.44        150.70        11.77 o                         
  13   8   5         83.66         78.50        10.72 o                         
  14   8   5         21.39         29.82         9.59 o                         
  15   8   5         91.42         73.63        11.33 o                         
   0   9   5        834.97        926.94        34.54 o                         
   1   9   5        117.75        120.49         8.12 o                         
   2   9   5        536.85        542.10        16.37 o                         
   3   9   5         92.41         99.33         8.81 o                         
   4   9   5         24.09         25.95         7.53 o                         
   5   9   5        224.22        251.78        32.51 o                         
   6   9   5         42.99         38.84         9.85 o                         
   7   9   5        149.08        186.27        21.14 o                         
   8   9   5          4.76          3.04        10.65 o                         
   9   9   5          9.41          9.39         8.79 o                         
  10   9   5          9.74          1.36         8.85 o                         
  11   9   5         18.51         11.30         9.99 o                         
  12   9   5         35.18         37.49        10.97 o                         
  13   9   5         26.36         23.45        11.42 o                         
   1  10   5         58.67         57.86         8.98 o                         
   2  10   5         18.73         28.03         8.24 o                         
   3  10   5         89.24         97.50        14.92 o                         
   4  10   5        185.93        189.88        16.66 o                         
   5  10   5        195.10        194.27        16.52 o                         
   6  10   5         18.83         20.33        12.34 o                         
   7  10   5        167.41        192.96        30.26 o                         
   8  10   5         18.02         28.00        12.72 o                         
   9  10   5         10.79         14.27        13.18 o                         
  10  10   5         22.70         21.48        14.15 o                         
   0  11   5         81.95         66.95        20.50 o                         
   1  11   5        300.70        351.24        22.31 o                         
   2  11   5         80.05         87.62        13.99 o                         
   3  11   5        215.17        254.52        19.71 o                         
   4  11   5         56.52         50.56        14.38 o                         
   5  11   5         68.12         74.17        15.03 o                         
   6  11   5         40.61         28.51        14.35 o                         
   7  11   5         90.55         83.79        15.22 o                         
   0   0   6       1359.80       1649.94        53.91 o                         
   2   0   6       8471.08       9403.66       245.10 o                         
   4   0   6        454.50        498.71        17.74 o                         
   6   0   6        344.69        328.66        11.77 o                         
   8   0   6       1387.03       1516.99        41.43 o                         
  10   0   6        432.40        454.68        14.48 o                         
  12   0   6        230.74        246.70        10.46 o                         
  14   0   6         22.73         25.62        11.05 o                         
  16   0   6        350.49        398.10        19.25 o                         
  18   0   6        237.38        239.62        17.20 o                         
  20   0   6        527.50        607.62        41.96 o                         
   1   1   6        165.49        172.58         4.30 o                         
   2   1   6        352.28        372.55         7.78 o                         
   3   1   6         57.39         57.04         2.92 o                         
   4   1   6        449.11        470.66         9.83 o                         
   5   1   6         81.54         60.51         4.65 o                         
   6   1   6        978.62        986.53        19.53 o                         
   7   1   6       2177.01       2201.66        42.00 o                         
   8   1   6        539.35        537.20        11.67 o                         
   9   1   6        232.26        202.01         7.79 o                         
  10   1   6        555.13        570.08        12.28 o                         
  11   1   6        858.76        827.06        19.05 o                         
  12   1   6        557.69        566.15        14.32 o                         
  13   1   6        419.81        410.18        11.39 o                         
  14   1   6        333.44        342.10        11.31 o                         
  15   1   6        280.36        267.05        11.13 o                         
  16   1   6         59.77         44.21         6.93 o                         
  17   1   6         23.13         23.54         7.22 o                         
  18   1   6         70.66         80.48        10.02 o                         
  19   1   6         27.83         15.97         9.38 o                         
  20   1   6         26.71          3.96        12.36 o                         
   0   2   6        426.56        440.16        12.63 o                         
   1   2   6       1094.64       1195.03        22.84 o                         
   2   2   6       2473.75       2640.48        48.97 o                         
   3   2   6        489.53        512.01        10.38 o                         
   4   2   6        384.43        359.39         7.67 o                         
   5   2   6       1532.50       1671.63        34.72 o                         
   6   2   6       2280.11       2504.08        51.60 o                         
   7   2   6        800.62        811.95        17.84 o                         
   8   2   6        218.25        227.30         9.18 o                         
   9   2   6       1114.37       1145.65        28.11 o                         
  10   2   6        201.46        204.31         8.20 o                         
  11   2   6        153.46        140.49         6.92 o                         
  12   2   6         36.23         36.96         5.31 o                         
  13   2   6        351.29        322.99        16.83 o                         
  14   2   6        105.90        108.52         7.26 o                         
  15   2   6        103.63        110.71         7.63 o                         
  16   2   6        135.81        124.41         9.53 o                         
  17   2   6        200.71        234.15        16.08 o                         
  18   2   6         33.63         41.52        17.62 o                         
  19   2   6         66.34         71.19        13.99 o                         
  20   2   6        317.84        306.58        22.54 o                         
   1   3   6        387.60        393.93         8.47 o                         
   2   3   6        650.85        681.01        13.94 o                         
   3   3   6        874.53        895.29        17.45 o                         
   4   3   6        757.23        803.34        15.79 o                         
   5   3   6        152.46        136.02         4.09 o                         
   6   3   6         10.07          9.88         2.70 o                         
   7   3   6        135.41        124.13         8.79 o                         
   8   3   6        378.15        379.24        11.84 o                         
   9   3   6        189.19        179.16         7.20 o                         
  10   3   6        292.14        290.16         9.67 o                         
  11   3   6        676.90        704.53        19.00 o                         
  12   3   6         63.63         55.82         5.60 o                         
  13   3   6        308.75        290.68        10.48 o                         
  14   3   6         55.41         52.09         7.25 o                         
  15   3   6        423.40        450.15        17.24 o                         
  16   3   6         20.42         13.16         7.75 o                         
  17   3   6        113.55        121.71        10.77 o                         
  18   3   6         68.35         73.39        17.94 o                         
  19   3   6         56.57         57.97        16.66 o                         
  20   3   6         11.68         19.64        15.83 o                         
   0   4   6        256.08        191.38         7.33 o                         
   1   4   6        829.84        773.77        15.40 o                         
   2   4   6       1044.76       1052.52        20.62 o                         
   3   4   6        800.47        784.15        15.60 o                         
   4   4   6       1098.18       1110.03        21.72 o                         
   5   4   6       1069.00       1041.63        22.65 o                         
   6   4   6          1.00          1.09         3.24 o                         
   7   4   6         63.97         62.14         4.94 o                         
   8   4   6         72.23         60.05         4.96 o                         
   9   4   6        198.05        174.23         7.59 o                         
  10   4   6         46.74         42.96         5.15 o                         
  11   4   6        427.27        400.47        12.57 o                         
  12   4   6        314.68        305.21        11.00 o                         
  13   4   6         68.56         69.04         7.55 o                         
  14   4   6        147.76        133.39         9.55 o                         
  15   4   6          5.75          6.00         7.51 o                         
  16   4   6        172.56        159.16        11.57 o                         
  17   4   6        171.72        155.30        11.80 o                         
  18   4   6          4.64         -2.78         9.11 o                         
  19   4   6        183.96        177.73        14.28 o                         
   1   5   6       1031.36       1058.66        20.90 o                         
   2   5   6        721.20        726.63        17.02 o                         
   3   5   6        632.73        605.11        12.71 o                         
   4   5   6        418.79        432.90        15.90 o                         
   5   5   6        243.16        247.82         7.58 o                         
   6   5   6        240.16        212.83        12.21 o                         
   7   5   6        677.43        673.04        17.85 o                         
   8   5   6       1085.04       1064.42        26.86 o                         
   9   5   6         18.02         24.82         4.93 o                         
  10   5   6        166.32        157.94         7.92 o                         
  11   5   6        474.49        478.39        24.19 o                         
  12   5   6         95.20         90.18         8.32 o                         
  13   5   6         77.11         85.54         8.72 o                         
  14   5   6        187.30        187.57        11.45 o                         
  15   5   6         10.47         11.28         7.63 o                         
  16   5   6         54.62         59.83        11.08 o                         
  17   5   6         88.88         82.73        10.64 o                         
  18   5   6          5.12          6.98         9.34 o                         
   0   6   6         42.65         42.88         4.97 o                         
   1   6   6        879.00        859.31        17.64 o                         
   2   6   6         59.74         58.68         3.81 o                         
   3   6   6       1615.24       1605.78        30.99 o                         
   4   6   6         61.61         63.31         5.68 o                         
   5   6   6        462.94        460.20        13.40 o                         
   6   6   6         47.75         60.17         5.35 o                         
   7   6   6        105.50         92.56         8.65 o                         
   8   6   6        253.75        263.18        15.09 o                         
   9   6   6         66.20         56.05         6.78 o                         
  10   6   6        174.06        154.62        10.24 o                         
  11   6   6        227.31        231.72        11.89 o                         
  12   6   6         36.06         33.84         6.45 o                         
  13   6   6        238.34        246.70        17.57 o                         
  14   6   6          2.80          3.12         6.93 o                         
  15   6   6        131.47        137.60        11.33 o                         
  16   6   6         41.34         33.34         9.49 o                         
  17   6   6        365.06        400.61        19.28 o                         
   1   7   6        358.42        368.27        10.12 o                         
   2   7   6        557.51        533.38        13.45 o                         
   3   7   6        800.27        788.28        18.33 o                         
   4   7   6        562.18        533.83        12.33 o                         
   5   7   6        100.40         97.20        12.92 o                         
   6   7   6        112.06        118.42        13.38 o                         
   7   7   6        345.12        325.91        11.60 o                         
   8   7   6        607.81        621.71        17.85 o                         
   9   7   6        112.69        110.11         7.77 o                         
  10   7   6        446.83        413.70        14.09 o                         
  11   7   6          6.82          7.66         6.59 o                         
  12   7   6        281.07        278.79        12.17 o                         
  13   7   6         37.04         43.96         8.03 o                         
  14   7   6         89.76         90.10         9.24 o                         
  15   7   6         54.42         50.73         9.97 o                         
  16   7   6         19.94         22.15        10.14 o                         
   0   8   6          0.26         -0.68         7.21 o                         
   1   8   6        212.32        191.15         9.29 o                         
   2   8   6        331.45        299.34        13.98 o                         
   3   8   6        111.16        115.67         8.10 o                         
   4   8   6        183.79        176.99         8.92 o                         
   5   8   6         51.99         47.44         7.26 o                         
   6   8   6          7.77          5.48         6.70 o                         
   7   8   6         20.56         16.91         5.95 o                         
   8   8   6         57.81         51.10         7.22 o                         
   9   8   6        185.17        183.15        11.55 o                         
  10   8   6        102.37        104.21         8.71 o                         
  11   8   6         14.75         13.76         7.84 o                         
  12   8   6         16.52         17.69         8.03 o                         
  13   8   6         76.00         71.40         9.56 o                         
  14   8   6          9.11          0.68         9.36 o                         
  15   8   6         15.03         26.59        21.78 o                         
   1   9   6         88.88         79.38         7.46 o                         
   2   9   6         60.27         60.47         7.31 o                         
   3   9   6         11.06         11.79         7.34 o                         
   4   9   6        347.63        378.72        19.58 o                         
   5   9   6        155.18        175.90        16.44 o                         
   6   9   6        269.07        247.33        15.39 o                         
   7   9   6         63.38         53.41         8.84 o                         
   8   9   6        346.97        357.12        16.10 o                         
   9   9   6        159.53        160.42        13.06 o                         
  10   9   6        156.20        158.56        11.65 o                         
  11   9   6         27.69         18.08         9.00 o                         
  12   9   6        115.22        128.93        11.54 o                         
  13   9   6        293.23        357.78        52.22 o                         
   0  10   6        164.12        173.19        15.06 o                         
   1  10   6         94.08        118.24        10.59 o                         
   2  10   6        131.70        121.87        12.64 o                         
   3  10   6         58.00         53.36        16.34 o                         
   4  10   6        118.35        118.77        28.83 o                         
   5  10   6         41.54         36.36        11.55 o                         
   6  10   6         36.09         28.85        12.43 o                         
   7  10   6          7.68         -0.17         9.29 o                         
   8  10   6         13.78         10.45         9.70 o                         
   9  10   6         36.73         41.16        11.09 o                         
  10  10   6         43.71         45.89        13.18 o                         
   1  11   6          3.84          6.96        12.45 o                         
   2  11   6         22.24         28.26        12.99 o                         
   3  11   6         95.94         92.38        15.71 o                         
   4  11   6         34.13         50.13        15.52 o                         
   5  11   6         62.80         77.53        16.53 o                         
   6  11   6         47.78         41.99        15.38 o                         
   2   0   7        671.04        667.05        18.80 o                         
   4   0   7        634.46        578.97        17.14 o                         
   6   0   7        869.28        785.73        23.10 o                         
   8   0   7        850.34        829.48        34.75 o                         
  10   0   7        502.56        495.21        15.70 o                         
  12   0   7       1615.35       1678.85        46.23 o                         
  14   0   7        525.01        541.94        23.09 o                         
  16   0   7        303.70        310.42        26.27 o                         
  18   0   7         68.02         80.25        12.99 o                         
  20   0   7        178.07        165.58        27.87 o                         
   0   1   7       1085.19       1165.84        31.50 o                         
   1   1   7       1505.51       1557.08        29.92 o                         
   2   1   7       1308.17       1409.12        26.96 o                         
   3   1   7         68.85         79.74         3.49 o                         
   4   1   7         85.77         74.93         3.54 o                         
   5   1   7         95.25         86.90         3.54 o                         
   6   1   7         26.30         22.12         2.64 o                         
   7   1   7        424.14        387.15         8.82 o                         
   8   1   7        533.40        542.67        11.65 o                         
   9   1   7        155.92        151.88         5.35 o                         
  10   1   7        108.02         94.27         5.35 o                         
  11   1   7        316.27        329.22        11.37 o                         
  12   1   7        321.87        302.58         9.62 o                         
  13   1   7         42.44         47.26         5.30 o                         
  14   1   7        211.14        195.31         8.56 o                         
  15   1   7        350.39        378.38        13.33 o                         
  16   1   7         82.83         84.00         7.70 o                         
  17   1   7        157.16        159.85        12.98 o                         
  18   1   7        119.89        163.72        13.03 o                         
  19   1   7        131.05        152.05        15.51 o                         
  20   1   7          2.29          4.73        13.81 o                         
   1   2   7        260.42        280.15         6.35 o                         
   2   2   7        340.77        349.28         7.52 o                         
   3   2   7       1164.76       1280.04        24.49 o                         
   4   2   7       1233.93       1286.13        24.66 o                         
   5   2   7        128.29        102.68         4.22 o                         
   6   2   7       1303.26       1296.86        27.50 o                         
   7   2   7        214.71        190.92         9.48 o                         
   8   2   7       1540.58       1556.12        33.80 o                         
   9   2   7        657.35        660.11        17.41 o                         
  10   2   7        502.19        515.60        14.52 o                         
  11   2   7        152.59        147.54         7.29 o                         
  12   2   7        631.56        634.19        17.42 o                         
  13   2   7         79.96         82.18         7.77 o                         
  14   2   7        125.60        119.47        10.96 o                         
  15   2   7         12.43         14.05         6.04 o                         
  16   2   7         65.01         78.19         9.07 o                         
  17   2   7         15.97         19.22        10.65 o                         
  18   2   7         25.10         27.98        13.13 o                         
  19   2   7         12.58         15.12        13.13 o                         
  20   2   7         82.92         95.14        23.06 o                         
   0   3   7        895.95        856.97        24.22 o                         
   1   3   7         26.60         25.26         2.38 o                         
   2   3   7        436.85        454.55         9.66 o                         
   3   3   7        865.88        917.68        21.51 o                         
   4   3   7        224.98        204.35         5.47 o                         
   5   3   7        716.01        741.96        16.60 o                         
   6   3   7       1948.88       2035.01        42.51 o                         
   7   3   7        125.15        130.64         7.17 o                         
   8   3   7         92.25         95.34         5.67 o                         
   9   3   7        310.51        327.41        13.92 o                         
  10   3   7        226.02        224.33         8.56 o                         
  11   3   7         42.34         35.58         5.22 o                         
  12   3   7         44.17         47.17         5.87 o                         
  13   3   7         21.74         27.28         5.67 o                         
  14   3   7        183.31        189.15         9.55 o                         
  15   3   7        228.56        233.85        12.57 o                         
  16   3   7        133.04        130.44        11.27 o                         
  17   3   7        106.14         98.41        11.91 o                         
  18   3   7        290.52        312.91        42.29 o                         
  19   3   7         83.09         83.47        15.68 o                         
   1   4   7        175.32        165.90         5.30 o                         
   2   4   7         64.52         60.40         3.24 o                         
   3   4   7         15.09         12.87         2.50 o                         
   4   4   7        238.49        262.59         8.55 o                         
   5   4   7        539.31        494.98        13.85 o                         
   6   4   7        382.94        357.50        16.55 o                         
   7   4   7        637.14        601.41        15.97 o                         
   8   4   7        435.52        422.85        12.44 o                         
   9   4   7        180.23        154.65         7.42 o                         
  10   4   7         46.72         45.82         5.32 o                         
  11   4   7        543.04        522.49        21.52 o                         
  12   4   7        147.06        151.97         8.27 o                         
  13   4   7         74.31         65.43         7.64 o                         
  14   4   7        125.73        108.12         9.12 o                         
  15   4   7         43.85         43.48         8.17 o                         
  16   4   7         21.16         13.54         8.43 o                         
  17   4   7         56.92         46.84         9.61 o                         
  18   4   7         77.07         77.93        11.56 o                         
  19   4   7         27.89         33.96        30.43 o                         
   0   5   7       1628.81       1692.08        45.80 o                         
   1   5   7       1551.49       1596.10        30.97 o                         
   2   5   7       1139.11       1196.88        23.38 o                         
   3   5   7       1098.41       1084.35        23.83 o                         
   4   5   7        519.04        495.29        13.53 o                         
   5   5   7         24.84         23.44         5.66 o                         
   6   5   7        233.46        212.69         8.24 o                         
   7   5   7         77.45         73.88         8.60 o                         
   8   5   7        129.41        123.90         7.09 o                         
   9   5   7         10.03          8.83         4.78 o                         
  10   5   7         65.29         66.19         6.22 o                         
  11   5   7         48.62         49.38         7.11 o                         
  12   5   7        318.68        279.81        14.54 o                         
  13   5   7         20.42         21.84         7.55 o                         
  14   5   7         78.60         62.01         9.12 o                         
  15   5   7         32.02         34.40         8.54 o                         
  16   5   7        279.69        270.04        15.54 o                         
  17   5   7         94.18         96.57        12.24 o                         
  18   5   7         26.32         38.44        18.25 o                         
   1   6   7        894.18        862.66        17.76 o                         
   2   6   7        288.21        287.33         8.47 o                         
   3   6   7         13.05          9.59         3.74 o                         
   4   6   7        127.78        131.88         6.87 o                         
   5   6   7        348.83        350.90        20.62 o                         
   6   6   7         31.36         28.68         5.08 o                         
   7   6   7         19.52         19.85         5.18 o                         
   8   6   7        212.49        186.19         8.89 o                         
   9   6   7         65.95         81.33         7.94 o                         
  10   6   7        154.45        163.33        12.83 o                         
  11   6   7        561.07        558.00        20.02 o                         
  12   6   7         49.44         26.65         7.68 o                         
  13   6   7        115.65        107.87        10.06 o                         
  14   6   7         27.89         17.89         8.61 o                         
  15   6   7        316.77        314.43        14.88 o                         
  16   6   7          2.03         -3.92         8.91 o                         
  17   6   7         53.72         49.51        17.11 o                         
   0   7   7         72.10         64.84        13.45 o                         
   1   7   7        992.20       1010.28        22.62 o                         
   2   7   7        585.13        571.09        14.29 o                         
   3   7   7        193.54        204.57         9.01 o                         
   4   7   7        359.23        369.10        15.81 o                         
   5   7   7        191.78        200.22         9.11 o                         
   6   7   7        113.32         97.57         6.36 o                         
   7   7   7        190.75        188.92         8.25 o                         
   8   7   7         38.06         24.33         6.01 o                         
   9   7   7        258.95        267.34        11.35 o                         
  10   7   7         49.18         67.58         7.51 o                         
  11   7   7         40.76         25.10         7.35 o                         
  12   7   7         48.99         32.27         7.59 o                         
  13   7   7        110.34        117.74         9.64 o                         
  14   7   7         73.11         96.23         9.86 o                         
  15   7   7          7.80          0.95         9.55 o                         
  16   7   7         97.46         91.62        26.91 o                         
   1   8   7         50.42         36.63         6.33 o                         
   2   8   7         18.48         15.74         5.82 o                         
   3   8   7         96.43         88.27        10.59 o                         
   4   8   7         62.32         66.56         6.99 o                         
   5   8   7        452.52        450.68        14.53 o                         
   6   8   7         99.62         99.47         9.18 o                         
   7   8   7        610.43        592.79        20.77 o                         
   8   8   7         77.49         62.85         8.73 o                         
   9   8   7        420.54        461.40        15.86 o                         
  10   8   7         48.27         50.76         8.29 o                         
  11   8   7        109.34        113.96        12.74 o                         
  12   8   7         63.79         65.18         9.21 o                         
  13   8   7         35.22         27.26         9.31 o                         
  14   8   7        148.67        154.58        18.89 o                         
   0   9   7         46.35         38.56         9.58 o                         
   1   9   7        151.82        144.26         8.87 o                         
   2   9   7        137.81        122.79        10.11 o                         
   3   9   7         32.28         40.50         8.64 o                         
   4   9   7         19.63         24.14        10.52 o                         
   5   9   7         40.15         49.62         8.38 o                         
   6   9   7         43.53         51.77        13.26 o                         
   7   9   7         39.33         25.17         8.48 o                         
   8   9   7         23.35         31.19         9.41 o                         
   9   9   7          9.77         11.69        10.10 o                         
  10   9   7         75.10         91.05        12.43 o                         
  11   9   7         15.73          4.21        10.78 o                         
  12   9   7         50.80         60.12        15.39 o                         
   1  10   7         10.24          7.32        10.35 o                         
   2  10   7         46.23         43.74        11.21 o                         
   3  10   7        114.15        120.07        30.75 o                         
   4  10   7        170.75        157.00        15.91 o                         
   5  10   7          0.11         10.18        12.10 o                         
   6  10   7         58.08         51.23        15.06 o                         
   7  10   7         93.50         77.26        15.05 o                         
   8  10   7        124.42        119.82        15.78 o                         
   9  10   7         17.65         12.89        11.96 o                         
   1  11   7         80.75        111.16        21.14 o                         
   2  11   7         73.91         79.21        15.62 o                         
   3  11   7         68.61         95.71        16.52 o                         
   4  11   7         17.96         25.13        14.73 o                         
   5  11   7        151.56        150.63        18.86 o                         
   0   0   8       1430.68       1453.55        66.31 o                         
   2   0   8       1217.40       1189.40        33.10 o                         
   4   0   8        260.78        223.70        10.90 o                         
   6   0   8          5.03          4.11         3.61 o                         
   8   0   8        262.66        242.95        18.38 o                         
  10   0   8       2432.57       2661.91        70.65 o                         
  12   0   8        331.79        315.44        35.24 o                         
  14   0   8       1074.46       1097.69        39.75 o                         
  16   0   8         39.37         23.85        14.10 o                         
  18   0   8        353.48        371.99        22.20 o                         
   1   1   8        272.71        309.09         7.05 o                         
   2   1   8        115.59        121.53         4.53 o                         
   3   1   8       1697.64       1925.68        40.34 o                         
   4   1   8        629.67        665.66        14.69 o                         
   5   1   8        573.17        506.98        12.00 o                         
   6   1   8        813.94        774.16        15.71 o                         
   7   1   8       1047.69       1041.84        20.72 o                         
   8   1   8        325.46        317.47         7.98 o                         
   9   1   8        526.30        519.07        15.23 o                         
  10   1   8         75.60         81.17         6.00 o                         
  11   1   8        497.81        487.55        12.94 o                         
  12   1   8        324.73        338.02        10.91 o                         
  13   1   8        256.69        251.32         9.35 o                         
  14   1   8        157.80        156.81         8.92 o                         
  15   1   8         74.02         75.75         7.62 o                         
  16   1   8         22.61         23.01         7.32 o                         
  17   1   8         75.02         86.37        10.28 o                         
  18   1   8          7.47         11.04         9.02 o                         
  19   1   8         22.65         29.01        13.78 o                         
   0   2   8       1016.48       1004.77        27.74 o                         
   1   2   8        148.26        151.96         5.19 o                         
   2   2   8        424.28        372.09         8.33 o                         
   3   2   8        233.34        219.91         9.01 o                         
   4   2   8        311.48        291.74         8.29 o                         
   5   2   8        699.39        676.54        15.38 o                         
   6   2   8        273.94        264.85         7.52 o                         
   7   2   8        671.64        710.35        16.14 o                         
   8   2   8        592.89        595.02        15.70 o                         
   9   2   8         66.28         76.39         5.56 o                         
  10   2   8          4.58          4.80         4.31 o                         
  11   2   8        475.32        460.47        19.73 o                         
  12   2   8         73.28         62.05         6.43 o                         
  13   2   8         59.31         61.96         6.68 o                         
  14   2   8        406.62        459.48        14.77 o                         
  15   2   8        137.59        139.68        13.73 o                         
  16   2   8        242.93        254.53        16.36 o                         
  17   2   8        121.93        113.89        15.22 o                         
  18   2   8        198.73        227.05        20.02 o                         
  19   2   8         22.97         34.82        14.27 o                         
   1   3   8        272.14        234.26         6.04 o                         
   2   3   8        152.28        144.19         5.14 o                         
   3   3   8         20.14         21.12         2.96 o                         
   4   3   8        744.66        697.48        16.12 o                         
   5   3   8       1077.93       1017.31        22.39 o                         
   6   3   8       1821.43       1928.90        45.21 o                         
   7   3   8        431.76        409.15        12.17 o                         
   8   3   8        557.41        569.88        21.45 o                         
   9   3   8        806.73        794.59        21.02 o                         
  10   3   8        733.86        754.19        20.02 o                         
  11   3   8        526.09        563.29        18.68 o                         
  12   3   8        357.15        339.32        14.84 o                         
  13   3   8        165.06        174.45         9.36 o                         
  14   3   8         36.83         44.16         6.64 o                         
  15   3   8        115.54        111.65        10.10 o                         
  16   3   8         50.78         53.63         9.49 o                         
  17   3   8         45.02         17.66        11.85 o                         
  18   3   8        163.33        181.84        17.27 o                         
  19   3   8         34.39         30.11        21.14 o                         
   0   4   8        507.99        491.59        15.03 o                         
   1   4   8       1758.21       1766.82        33.72 o                         
   2   4   8        571.19        547.37        11.82 o                         
   3   4   8        309.26        284.40         7.99 o                         
   4   4   8        579.07        520.63        12.65 o                         
   5   4   8        154.50        143.44         6.75 o                         
   6   4   8        215.55        205.00         8.16 o                         
   7   4   8        168.18        172.97         7.87 o                         
   8   4   8        299.31        280.64        10.17 o                         
   9   4   8         33.45         26.64         5.04 o                         
  10   4   8         34.88         35.04         5.56 o                         
  11   4   8        264.28        295.29        14.29 o                         
  12   4   8         38.19         35.63         8.74 o                         
  13   4   8        229.49        247.32        11.00 o                         
  14   4   8         42.87         40.99         8.01 o                         
  15   4   8        199.56        189.29        13.59 o                         
  16   4   8        219.09        195.85        13.13 o                         
  17   4   8        107.61        104.53        12.07 o                         
  18   4   8         30.20         40.55        12.51 o                         
   1   5   8        350.79        337.19         8.35 o                         
   2   5   8        259.75        246.61         7.55 o                         
   3   5   8       1577.39       1596.53        38.48 o                         
   4   5   8        502.94        489.18        13.85 o                         
   5   5   8        610.10        578.38        16.09 o                         
   6   5   8        179.26        200.92         8.27 o                         
   7   5   8        662.81        674.49        18.58 o                         
   8   5   8        425.63        408.21        13.04 o                         
   9   5   8         22.79         27.99         7.49 o                         
  10   5   8        519.05        547.95        16.25 o                         
  11   5   8         36.51         31.54         6.75 o                         
  12   5   8        472.14        466.79        17.26 o                         
  13   5   8          1.87          2.83         7.14 o                         
  14   5   8         96.85        104.55        10.25 o                         
  15   5   8         53.77         60.00         9.98 o                         
  16   5   8         61.73         36.21        10.72 o                         
  17   5   8         44.73         38.80        12.07 o                         
   0   6   8         81.87         81.61         6.51 o                         
   1   6   8          8.00          4.10         3.84 o                         
   2   6   8        728.39        733.98        19.36 o                         
   3   6   8        535.26        562.22        15.56 o                         
   4   6   8        206.29        205.11         8.47 o                         
   5   6   8        164.55        159.69         8.08 o                         
   6   6   8        292.13        255.26         9.84 o                         
   7   6   8        132.33        117.94         7.29 o                         
   8   6   8        145.22        137.54         8.00 o                         
   9   6   8         60.73         59.04         6.62 o                         
  10   6   8        300.99        314.72        13.68 o                         
  11   6   8          9.11          5.75         6.88 o                         
  12   6   8         41.45         23.97         7.88 o                         
  13   6   8         90.51        103.42        10.74 o                         
  14   6   8         20.84         22.38         9.24 o                         
  15   6   8         22.59         16.62         9.91 o                         
  16   6   8          5.39          2.27        10.60 o                         
   1   7   8        256.96        255.97        10.91 o                         
   2   7   8         26.15         25.19         5.34 o                         
   3   7   8        808.69        786.29        21.25 o                         
   4   7   8         79.75         88.40        10.04 o                         
   5   7   8        294.49        306.76        11.36 o                         
   6   7   8        484.02        452.48        17.66 o                         
   7   7   8         91.52         79.99         6.30 o                         
   8   7   8        300.47        335.40        26.64 o                         
   9   7   8          5.80          6.39         6.34 o                         
  10   7   8        372.44        388.48        14.31 o                         
  11   7   8          7.44          7.36         7.54 o                         
  12   7   8        197.97        210.37        14.52 o                         
  13   7   8         14.97         17.81         8.52 o                         
  14   7   8        337.89        355.97        16.71 o                         
  15   7   8         48.61         42.60        15.03 o                         
   0   8   8        736.23        767.48        28.99 o                         
   1   8   8        501.99        503.25        18.06 o                         
   2   8   8        233.93        244.67        12.74 o                         
   3   8   8        251.73        256.71        12.56 o                         
   4   8   8         22.62         26.50         6.54 o                         
   5   8   8        264.24        264.03        11.73 o                         
   6   8   8         29.18         21.59         7.68 o                         
   7   8   8         61.89         62.83         9.12 o                         
   8   8   8         85.56         65.93         9.40 o                         
   9   8   8          3.97          5.65         8.20 o                         
  10   8   8        122.00        114.30        10.73 o                         
  11   8   8         39.46         41.90         8.95 o                         
  12   8   8         10.07         18.47         9.22 o                         
  13   8   8         26.38         19.23         9.28 o                         
   1   9   8         96.93         83.63         9.79 o                         
   2   9   8        102.13         90.22        10.17 o                         
   3   9   8         81.86         61.26         9.16 o                         
   4   9   8        138.75        136.77        16.82 o                         
   5   9   8        271.84        274.02        23.22 o                         
   6   9   8        102.12        105.68        11.03 o                         
   7   9   8         24.15         31.87         9.31 o                         
   8   9   8        102.56         96.13        11.33 o                         
   9   9   8        241.01        265.90        15.55 o                         
  10   9   8         61.88         57.81        14.99 o                         
  11   9   8         77.57         67.99        14.83 o                         
   0  10   8         50.51         63.43        16.98 o                         
   1  10   8         49.77         50.63        12.40 o                         
   2  10   8        244.23        272.19        20.26 o                         
   3  10   8          8.23          4.32        11.62 o                         
   4  10   8          7.31          1.31        12.33 o                         
   5  10   8         48.12         51.93        14.61 o                         
   6  10   8        201.78        186.55        17.32 o                         
   7  10   8         34.68         28.42        14.10 o                         
   8  10   8        149.38        159.87        17.05 o                         
   1  11   8          0.60          7.05        24.67 o                         
   2  11   8         22.37         25.63        23.06 o                         
   2   0   9        538.56        536.43        16.33 o                         
   4   0   9         92.50         94.05         5.84 o                         
   6   0   9        917.73        905.80        25.83 o                         
   8   0   9       1136.78       1187.90        32.91 o                         
  10   0   9       3506.83       3680.45        96.64 o                         
  12   0   9        271.64        268.16        15.10 o                         
  14   0   9        671.65        706.01        28.30 o                         
  16   0   9         24.62         22.88        10.39 o                         
  18   0   9         27.88         24.09        12.63 o                         
   0   1   9        289.56        274.11         9.68 o                         
   1   1   9        633.86        570.19        11.89 o                         
   2   1   9        439.83        439.40        10.68 o                         
   3   1   9        706.29        690.80        15.64 o                         
   4   1   9        823.77        871.86        19.22 o                         
   5   1   9        730.25        676.15        15.58 o                         
   6   1   9       1579.93       1605.80        33.95 o                         
   7   1   9          7.62          8.10         3.08 o                         
   8   1   9        664.21        675.28        14.39 o                         
   9   1   9        249.32        263.44         7.71 o                         
  10   1   9         18.52         12.51         4.33 o                         
  11   1   9        200.83        201.84         8.64 o                         
  12   1   9         65.67         67.93         7.56 o                         
  13   1   9        143.92        147.44         9.52 o                         
  14   1   9        290.49        339.95        13.13 o                         
  15   1   9        115.60        126.13         9.32 o                         
  16   1   9         45.62         38.58         8.31 o                         
  17   1   9        123.51        157.64        13.87 o                         
  18   1   9        146.39        153.02        16.58 o                         
  19   1   9        262.11        266.49        29.47 o                         
   1   2   9         54.20         54.38         3.15 o                         
   2   2   9         75.68         66.96         4.00 o                         
   3   2   9        425.75        421.58        10.42 o                         
   4   2   9       1088.49       1077.08        23.46 o                         
   5   2   9          1.91          4.36         3.08 o                         
   6   2   9        247.64        237.84         7.57 o                         
   7   2   9        343.90        346.47         9.62 o                         
   8   2   9       1879.92       1907.11        46.01 o                         
   9   2   9        162.62        161.23         8.16 o                         
  10   2   9        174.39        162.88         8.20 o                         
  11   2   9        522.20        513.22        23.16 o                         
  12   2   9          8.25          4.68         5.53 o                         
  13   2   9          8.13          3.92         5.68 o                         
  14   2   9        279.59        281.16        11.80 o                         
  15   2   9         79.02         90.67         9.85 o                         
  16   2   9         65.66         62.33        10.92 o                         
  17   2   9        115.78         94.59        14.04 o                         
  18   2   9         83.41         82.31        15.86 o                         
  19   2   9         56.80         68.23        23.38 o                         
   0   3   9        833.08        798.93        23.05 o                         
   1   3   9        162.54        157.42         5.13 o                         
   2   3   9        447.22        444.55        10.87 o                         
   3   3   9        357.47        350.19         9.18 o                         
   4   3   9        733.75        749.78        16.86 o                         
   5   3   9         96.13         85.01         4.69 o                         
   6   3   9         83.93         81.90         5.60 o                         
   7   3   9         53.19         64.06        10.77 o                         
   8   3   9        604.48        574.72        16.22 o                         
   9   3   9         66.80         90.38         7.58 o                         
  10   3   9        400.98        379.83        12.68 o                         
  11   3   9         75.42         84.45         8.42 o                         
  12   3   9        109.45        106.98         7.49 o                         
  13   3   9        285.71        298.32        15.46 o                         
  14   3   9        347.20        363.52        13.61 o                         
  15   3   9         30.32         29.26         7.54 o                         
  16   3   9         14.76         13.84         9.40 o                         
  17   3   9         16.39         19.82        12.33 o                         
  18   3   9        136.23        120.45        21.46 o                         
   1   4   9        498.95        503.03        12.21 o                         
   2   4   9        304.21        297.20         8.54 o                         
   3   4   9        200.01        184.74         6.75 o                         
   4   4   9        856.27        809.52        20.74 o                         
   5   4   9        430.09        439.36        12.93 o                         
   6   4   9        509.60        486.90        13.89 o                         
   7   4   9        904.33        888.60        22.82 o                         
   8   4   9        330.62        335.65        13.05 o                         
   9   4   9        206.33        191.37         9.85 o                         
  10   4   9        250.08        255.45        11.70 o                         
  11   4   9        200.51        191.41        10.72 o                         
  12   4   9        263.08        290.10        11.60 o                         
  13   4   9         31.16         21.98         6.53 o                         
  14   4   9        101.90        103.47        10.47 o                         
  15   4   9        196.86        174.75        12.63 o                         
  16   4   9          9.61         17.83         9.41 o                         
  17   4   9        103.82         98.86        12.00 o                         
   0   5   9       2924.16       2900.20        77.74 o                         
   1   5   9        615.14        599.97        14.42 o                         
   2   5   9        366.36        343.49        11.12 o                         
   3   5   9         32.53         32.71         4.96 o                         
   4   5   9       2662.28       2732.20        63.11 o                         
   5   5   9         55.40         41.39         5.28 o                         
   6   5   9         37.50         35.64         5.39 o                         
   7   5   9         53.74         54.47         7.22 o                         
   8   5   9        145.39        126.85         8.23 o                         
   9   5   9         79.56         84.56         8.46 o                         
  10   5   9         10.64         14.92         6.15 o                         
  11   5   9         11.80         18.82         6.56 o                         
  12   5   9         11.75          6.82         7.68 o                         
  13   5   9         56.18         56.15         9.01 o                         
  14   5   9          8.49         10.33         8.99 o                         
  15   5   9          3.32          1.06         9.05 o                         
  16   5   9         98.69         96.98        11.76 o                         
  17   5   9         87.68         70.80        23.71 o                         
   1   6   9        577.77        607.10        16.56 o                         
   2   6   9        228.88        233.58         9.15 o                         
   3   6   9         66.35         67.87         6.43 o                         
   4   6   9         21.38         17.19         5.11 o                         
   5   6   9        423.33        421.61        13.31 o                         
   6   6   9        328.14        303.86        12.73 o                         
   7   6   9        169.17        187.71         9.14 o                         
   8   6   9         21.08         13.79         5.88 o                         
   9   6   9        365.87        334.34        13.71 o                         
  10   6   9         27.97         17.39         7.45 o                         
  11   6   9        110.87         91.91         9.83 o                         
  12   6   9          6.03         12.54         8.16 o                         
  13   6   9         45.24         47.53         9.79 o                         
  14   6   9         62.61         62.80        10.59 o                         
  15   6   9        281.60        283.68        22.22 o                         
  16   6   9         12.28         -2.56        21.14 o                         
   0   7   9        452.65        477.28        28.83 o                         
   1   7   9        149.22        146.26         9.94 o                         
   2   7   9        538.44        560.60        17.20 o                         
   3   7   9        439.62        434.75        15.07 o                         
   4   7   9        104.08        112.46         7.72 o                         
   5   7   9        148.73        139.23         8.12 o                         
   6   7   9         33.57         37.94         6.40 o                         
   7   7   9         65.22         53.61         6.89 o                         
   8   7   9         36.09         27.81         7.29 o                         
   9   7   9         18.88          6.65         7.40 o                         
  10   7   9         33.31         34.71         9.24 o                         
  11   7   9         50.81         65.79         9.99 o                         
  12   7   9         58.48         46.11        10.33 o                         
  13   7   9        124.70        116.20        10.78 o                         
  14   7   9        161.16        166.68        12.80 o                         
   1   8   9         97.25         90.12        12.00 o                         
   2   8   9         70.90         86.18        10.87 o                         
   3   8   9        166.51        146.34        11.61 o                         
   4   8   9          6.28         10.38         6.62 o                         
   5   8   9        132.17        150.36        10.72 o                         
   6   8   9         37.92         31.30         7.28 o                         
   7   8   9         42.65         47.67         9.21 o                         
   8   8   9        140.58        142.72        11.16 o                         
   9   8   9        285.47        320.22        16.43 o                         
  10   8   9          0.47          9.69         9.17 o                         
  11   8   9         55.38         51.26        10.69 o                         
  12   8   9         22.64         14.04         9.99 o                         
   0   9   9         27.52         12.17        16.34 o                         
   1   9   9         28.09         19.75        10.94 o                         
   2   9   9         92.70        118.74        13.93 o                         
   3   9   9        223.25        209.75        13.79 o                         
   4   9   9         13.92         15.09        11.75 o                         
   5   9   9         49.56         41.93        11.49 o                         
   6   9   9        159.22        168.62        15.97 o                         
   7   9   9         41.77         48.28        10.28 o                         
   8   9   9        120.98        137.93        13.18 o                         
   9   9   9         37.03         43.89        11.81 o                         
  10   9   9         32.68         42.51        18.58 o                         
   1  10   9         65.68         69.83        13.86 o                         
   2  10   9         48.94         55.74        21.14 o                         
   3  10   9         24.58         20.82        17.94 o                         
   4  10   9          7.50          6.03        12.93 o                         
   5  10   9        170.61        161.09        17.10 o                         
   6  10   9        192.38        206.46        19.69 o                         
   7  10   9         57.55         53.18        20.18 o                         
   0   0  10       1045.17       1080.42        51.58 o                         
   2   0  10        392.46        377.91        16.66 o                         
   4   0  10         10.50         15.67         4.30 o                         
   6   0  10        499.90        484.57        15.65 o                         
   8   0  10        819.60        822.70        24.15 o                         
  10   0  10        828.31        869.58        26.43 o                         
  12   0  10        492.10        474.75        21.86 o                         
  14   0  10        281.33        327.76        24.83 o                         
  16   0  10         64.38         66.38        13.92 o                         
  18   0  10        567.39        651.41        65.99 o                         
   1   1  10         28.25         25.89         3.23 o                         
   2   1  10        316.23        312.29        12.88 o                         
   3   1  10         86.74         87.66         4.63 o                         
   4   1  10         21.33         18.10         3.48 o                         
   5   1  10       1583.35       1571.41        33.64 o                         
   6   1  10         32.15         29.57         3.96 o                         
   7   1  10         44.76         53.30         4.63 o                         
   8   1  10        563.90        556.86        13.82 o                         
   9   1  10       1084.79       1083.29        27.51 o                         
  10   1  10        445.25        450.30        12.71 o                         
  11   1  10         50.47         52.40         6.52 o                         
  12   1  10         50.81         49.90         5.82 o                         
  13   1  10        885.15        960.76        25.26 o                         
  14   1  10         10.00          1.32         6.62 o                         
  15   1  10        146.28        147.41        11.34 o                         
  16   1  10         14.04         11.79         8.88 o                         
  17   1  10        185.70        176.26        13.46 o                         
  18   1  10         13.82         24.91        14.61 o                         
   0   2  10       1711.40       1656.40        45.86 o                         
   1   2  10        553.31        516.97        12.48 o                         
   2   2  10        658.90        646.85        15.03 o                         
   3   2  10        156.21        153.63         5.97 o                         
   4   2  10        851.07        788.46        20.70 o                         
   5   2  10        300.47        289.83         8.67 o                         
   6   2  10         59.24         49.02         4.43 o                         
   7   2  10         22.53         19.63         5.55 o                         
   8   2  10        485.31        473.31        16.27 o                         
   9   2  10        221.96        201.69         8.93 o                         
  10   2  10        254.37        259.93        13.87 o                         
  11   2  10        132.45        133.22        11.13 o                         
  12   2  10        315.93        298.37        15.58 o                         
  13   2  10         73.07         76.55         7.72 o                         
  14   2  10        187.16        213.81        13.30 o                         
  15   2  10         18.60         11.62         8.85 o                         
  16   2  10         81.79         88.27        11.50 o                         
  17   2  10        162.28        190.23        23.24 o                         
  18   2  10        151.85        195.70        26.91 o                         
   1   3  10        340.01        320.81        12.35 o                         
   2   3  10        150.54        136.75         5.95 o                         
   3   3  10        125.64        116.14         5.41 o                         
   4   3  10        196.67        189.79         6.85 o                         
   5   3  10        244.94        228.72         9.49 o                         
   6   3  10       1407.49       1507.05        36.04 o                         
   7   3  10         10.42          4.99         4.83 o                         
   8   3  10         19.86         23.98         6.41 o                         
   9   3  10        263.77        246.99        10.20 o                         
  10   3  10        304.99        310.44        11.24 o                         
  11   3  10        401.44        436.75        14.37 o                         
  12   3  10         15.36         20.67         6.40 o                         
  13   3  10        165.74        177.56         9.86 o                         
  14   3  10        143.04        140.51        14.43 o                         
  15   3  10         87.11        116.42         9.90 o                         
  16   3  10          5.05          4.64        12.57 o                         
  17   3  10         72.88         84.76        16.06 o                         
   0   4  10       2857.07       2931.29        97.28 o                         
   1   4  10        294.21        312.13         9.06 o                         
   2   4  10        222.69        229.10         7.59 o                         
   3   4  10        504.29        480.83        12.12 o                         
   4   4  10        490.85        483.30        17.33 o                         
   5   4  10        482.98        513.39        14.93 o                         
   6   4  10        136.92        144.72         7.82 o                         
   7   4  10        177.66        184.33         8.79 o                         
   8   4  10         97.16        103.89        11.00 o                         
   9   4  10         70.98         70.02         6.71 o                         
  10   4  10         82.50         91.24         7.36 o                         
  11   4  10         14.11         11.44         5.96 o                         
  12   4  10         22.16         22.21         7.12 o                         
  13   4  10         38.59         37.84         7.50 o                         
  14   4  10         26.50         41.44        10.17 o                         
  15   4  10         15.62          4.64         9.79 o                         
  16   4  10         75.86         80.44        11.82 o                         
   1   5  10        575.32        576.18        15.96 o                         
   2   5  10         28.84         25.41         5.04 o                         
   3   5  10        286.72        274.83        10.17 o                         
   4   5  10        114.47        130.54         7.30 o                         
   5   5  10         76.81         66.75         6.51 o                         
   6   5  10        186.35        182.69         9.15 o                         
   7   5  10        135.80        128.75         8.05 o                         
   8   5  10        170.03        178.99         9.43 o                         
   9   5  10        130.41        151.29         8.79 o                         
  10   5  10        175.99        184.02         9.84 o                         
  11   5  10        154.70        150.56        10.12 o                         
  12   5  10        329.89        360.73        14.56 o                         
  13   5  10         20.97         21.99         9.04 o                         
  14   5  10        196.90        184.56        13.61 o                         
  15   5  10        105.36        123.33        12.88 o                         
  16   5  10         88.11         56.70        23.38 o                         
   0   6  10         44.77         24.03        11.53 o                         
   1   6  10        519.93        505.57        17.49 o                         
   2   6  10         24.32         29.46         5.82 o                         
   3   6  10        138.58        116.02         7.72 o                         
   4   6  10        310.15        305.46        11.28 o                         
   5   6  10         71.81         66.52         6.87 o                         
   6   6  10        197.69        194.77        11.14 o                         
   7   6  10         54.29         47.83         6.79 o                         
   8   6  10          2.37          5.61         6.37 o                         
   9   6  10         40.81         29.54         6.71 o                         
  10   6  10         37.53         50.36         7.99 o                         
  11   6  10         24.13         18.10         9.17 o                         
  12   6  10         86.33         92.70        11.21 o                         
  13   6  10         93.53         99.51        13.87 o                         
  14   6  10         54.92         44.50        11.52 o                         
  15   6  10        331.24        361.95        33.96 o                         
   1   7  10        214.73        193.77        14.16 o                         
   2   7  10         90.93        106.59        16.02 o                         
   3   7  10         23.17         23.12         6.16 o                         
   4   7  10         77.94         76.74         7.35 o                         
   5   7  10         37.97         27.01         6.35 o                         
   6   7  10        159.59        170.54        14.18 o                         
   7   7  10         76.58         77.77         7.93 o                         
   8   7  10        249.88        302.88        13.23 o                         
   9   7  10        130.14        119.68        11.35 o                         
  10   7  10        238.99        223.45        15.43 o                         
  11   7  10        255.85        304.66        20.53 o                         
  12   7  10        233.61        264.85        16.12 o                         
  13   7  10          3.28          9.39        11.36 o                         
   0   8  10        261.76        244.39        25.95 o                         
   1   8  10        200.28        212.24        16.19 o                         
   2   8  10          3.92          3.00        10.62 o                         
   3   8  10        210.04        228.18        16.39 o                         
   4   8  10         34.15         28.32         8.47 o                         
   5   8  10         91.07         93.65         8.72 o                         
   6   8  10         83.47         67.63         8.50 o                         
   7   8  10          6.58         12.87         8.72 o                         
   8   8  10         16.83         18.08         9.73 o                         
   9   8  10         62.00         74.73        11.25 o                         
  10   8  10          8.74          9.45         9.97 o                         
  11   8  10         54.99         62.07        14.47 o                         
   1   9  10         37.02         42.69        13.11 o                         
   2   9  10         90.18        103.04        17.30 o                         
   3   9  10         13.75          4.80        11.75 o                         
   4   9  10        137.37        122.18        15.06 o                         
   5   9  10         56.11         41.96        13.14 o                         
   6   9  10        162.66        176.69        30.74 o                         
   7   9  10         54.31         66.83        14.02 o                         
   8   9  10        115.79        139.34        13.95 o                         
   9   9  10        116.98        148.32        17.75 o                         
   0  10  10         13.57          7.05        17.94 o                         
   1  10  10         39.15         52.60        14.58 o                         
   2  10  10         59.43         77.76        17.62 o                         
   3  10  10         31.93         21.78        22.74 o                         
   4  10  10        314.69        294.68        31.07 o                         
   2   0  11        462.48        458.79        18.23 o                         
   4   0  11        693.35        684.24        20.96 o                         
   6   0  11       2587.45       2646.84        70.53 o                         
   8   0  11        292.38        306.35        12.78 o                         
  10   0  11       1884.03       2090.98        70.11 o                         
  12   0  11        142.55        138.68        12.80 o                         
  14   0  11         47.32         60.39        12.23 o                         
  16   0  11        108.70        142.47        15.81 o                         
   0   1  11         42.36         34.57        10.73 o                         
   1   1  11        325.90        301.25         8.47 o                         
   2   1  11         24.70         13.63         3.65 o                         
   3   1  11        229.07        199.48         7.10 o                         
   4   1  11         57.50         51.01         4.55 o                         
   5   1  11         57.96         58.17         4.95 o                         
   6   1  11        308.61        290.72         8.99 o                         
   7   1  11        722.45        722.17        21.03 o                         
   8   1  11        154.37        159.40         7.14 o                         
   9   1  11        136.91        152.46         8.16 o                         
  10   1  11         11.50         13.28         5.81 o                         
  11   1  11         33.00         29.53         6.26 o                         
  12   1  11         56.75         46.46         8.19 o                         
  13   1  11        181.12        188.84        12.11 o                         
  14   1  11        102.82         94.22        13.98 o                         
  15   1  11        211.40        192.46        16.45 o                         
  16   1  11         27.00         32.40        10.32 o                         
  17   1  11        173.96        193.73        19.26 o                         
   1   2  11         22.45         22.26         4.40 o                         
   2   2  11        160.17        140.13         6.06 o                         
   3   2  11        902.18        909.76        20.71 o                         
   4   2  11        154.46        164.75         9.01 o                         
   5   2  11       1263.75       1238.92        27.18 o                         
   6   2  11        169.95        163.37         6.97 o                         
   7   2  11        268.94        264.34        10.22 o                         
   8   2  11          3.27         -1.39         4.83 o                         
   9   2  11        860.20        885.55        23.14 o                         
  10   2  11         49.15         50.15         6.71 o                         
  11   2  11         25.71         17.28         6.00 o                         
  12   2  11        221.24        232.76        11.28 o                         
  13   2  11        423.49        472.90        16.08 o                         
  14   2  11         67.38         60.19        10.13 o                         
  15   2  11        187.06        218.04        14.11 o                         
  16   2  11          6.25          5.58        10.25 o                         
  17   2  11         84.36         78.36        15.91 o                         
   0   3  11        382.18        369.64        15.96 o                         
   1   3  11        266.72        237.24        15.44 o                         
   2   3  11        442.53        415.46        11.17 o                         
   3   3  11       1198.50       1133.08        25.27 o                         
   4   3  11        373.87        362.82        10.20 o                         
   5   3  11         54.26         58.07         5.74 o                         
   6   3  11        105.82         84.51         6.44 o                         
   7   3  11        495.37        496.60        14.85 o                         
   8   3  11         89.31         88.28         6.99 o                         
   9   3  11        184.74        186.04        11.59 o                         
  10   3  11        412.92        456.69        19.37 o                         
  11   3  11         11.68          9.85         6.26 o                         
  12   3  11         88.76         91.18         9.42 o                         
  13   3  11         50.10         63.68         8.30 o                         
  14   3  11          3.34          3.81         8.32 o                         
  15   3  11        162.35        177.89        13.74 o                         
  16   3  11        156.04        167.10        17.18 o                         
   1   4  11        988.10        958.26        24.54 o                         
   2   4  11        184.86        179.61         8.19 o                         
   3   4  11         63.07         60.55         6.20 o                         
   4   4  11         86.29         88.97         6.75 o                         
   5   4  11        279.39        293.33        12.37 o                         
   6   4  11        237.54        235.62         9.97 o                         
   7   4  11          9.17         12.10         5.86 o                         
   8   4  11        470.12        477.19        15.04 o                         
   9   4  11        198.82        215.90        10.04 o                         
  10   4  11        168.37        149.50         9.21 o                         
  11   4  11        189.85        203.97        10.94 o                         
  12   4  11        191.98        170.05        11.95 o                         
  13   4  11        273.29        291.28        13.69 o                         
  14   4  11         58.54         83.67        12.76 o                         
  15   4  11         52.92         46.43        11.70 o                         
  16   4  11        109.33         83.29        24.67 o                         
   0   5  11       1790.65       1825.92        63.41 o                         
   1   5  11        123.78        115.67        12.54 o                         
   2   5  11          5.08          2.31         5.74 o                         
   3   5  11        170.73        174.56         8.53 o                         
   4   5  11        300.08        306.30        11.68 o                         
   5   5  11        208.48        192.92         9.15 o                         
   6   5  11         32.30         23.45         6.01 o                         
   7   5  11         39.48         39.69         6.45 o                         
   8   5  11         82.16         68.75         8.69 o                         
   9   5  11          1.92          2.18         6.28 o                         
  10   5  11         45.83         51.06         7.46 o                         
  11   5  11         41.97         45.88         8.07 o                         
  12   5  11        218.79        204.66        11.92 o                         
  13   5  11         42.40         48.60        11.38 o                         
  14   5  11         60.68         83.64        12.11 o                         
  15   5  11         25.02         29.47        22.74 o                         
   1   6  11         11.59          5.87         8.27 o                         
   2   6  11        200.15        191.05        22.83 o                         
   3   6  11        178.94        189.53        10.98 o                         
   4   6  11        121.81        131.45         8.17 o                         
   5   6  11        474.02        503.42        15.61 o                         
   6   6  11        108.38        113.08         8.48 o                         
   7   6  11        281.26        280.41        12.03 o                         
   8   6  11         78.06         86.33         8.27 o                         
   9   6  11        490.05        488.04        22.76 o                         
  10   6  11          5.13          8.55         7.38 o                         
  11   6  11        547.23        574.57        22.36 o                         
  12   6  11          6.09         13.74        10.46 o                         
  13   6  11         81.60         78.57        12.25 o                         
  14   6  11         44.94         41.00        23.38 o                         
   0   7  11        450.18        505.11        33.96 o                         
   1   7  11         57.52         70.21        14.74 o                         
   2   7  11         71.59         79.81        11.32 o                         
   3   7  11         69.67         78.26        11.20 o                         
   4   7  11        447.54        459.69        17.81 o                         
   5   7  11         36.28         32.82         7.13 o                         
   6   7  11         42.33         51.21         7.78 o                         
   7   7  11         33.90         35.65         7.94 o                         
   8   7  11         29.94         34.38         8.17 o                         
   9   7  11        253.43        272.74        22.76 o                         
  10   7  11        122.15        126.57        12.00 o                         
  11   7  11         69.47         60.19        11.64 o                         
  12   7  11         20.01         12.07        13.93 o                         
   1   8  11         95.67        100.96        13.70 o                         
   2   8  11         52.09         29.69        11.65 o                         
   3   8  11         45.22         50.17        11.88 o                         
   4   8  11         76.98         88.45        13.45 o                         
   5   8  11         71.29         81.04        14.58 o                         
   6   8  11         30.75         31.69         8.76 o                         
   7   8  11        117.89        106.37        12.10 o                         
   8   8  11         73.23         74.70        11.92 o                         
   9   8  11          9.49          3.45        11.37 o                         
  10   8  11          8.10          0.86        14.72 o                         
   0   9  11         42.29         38.76        20.18 o                         
   1   9  11         83.92         86.77        19.22 o                         
   2   9  11        209.03        206.27        17.78 o                         
   3   9  11          7.00         15.68        13.21 o                         
   4   9  11        114.69        109.52        15.60 o                         
   5   9  11          9.18          0.64        18.90 o                         
   6   9  11         28.61         20.82        22.74 o                         
   7   9  11         58.32         80.09        21.46 o                         
   0   0  12        761.07        824.14        41.32 o                         
   2   0  12        397.66        350.73        16.42 o                         
   4   0  12        213.82        181.65        11.20 o                         
   6   0  12        124.82        108.15         9.96 o                         
   8   0  12        121.58        118.97         8.68 o                         
  10   0  12         12.78          4.02         8.27 o                         
  12   0  12         26.58         17.09         9.94 o                         
  14   0  12        564.26        607.33        27.96 o                         
  16   0  12         27.07         25.77        14.84 o                         
   1   1  12          6.76          8.93         4.47 o                         
   2   1  12         51.73         50.96         6.57 o                         
   3   1  12        292.74        277.00         8.75 o                         
   4   1  12        233.99        218.68         8.59 o                         
   5   1  12        573.53        538.33        21.93 o                         
   6   1  12        743.73        722.87        17.44 o                         
   7   1  12        237.62        247.69         8.70 o                         
   8   1  12         15.85         12.23         5.37 o                         
   9   1  12        783.96        781.55        21.22 o                         
  10   1  12        204.03        195.27         9.85 o                         
  11   1  12        157.82        159.57        15.54 o                         
  12   1  12        237.69        251.28        13.87 o                         
  13   1  12        170.97        147.47        12.57 o                         
  14   1  12          6.10          6.07         9.40 o                         
  15   1  12         23.94         19.73        11.14 o                         
  16   1  12         76.84         84.97        12.52 o                         
   0   2  12        249.99        255.19        16.18 o                         
   1   2  12         42.34         42.12         5.05 o                         
   2   2  12        276.85        252.81         9.67 o                         
   3   2  12        352.09        332.40         9.99 o                         
   4   2  12       1170.33       1173.04        29.99 o                         
   5   2  12        688.67        689.37        16.61 o                         
   6   2  12         21.32         20.14         5.44 o                         
   7   2  12          1.23         -0.28         5.23 o                         
   8   2  12         78.28         72.29         6.75 o                         
   9   2  12         89.14         99.45         9.38 o                         
  10   2  12         16.00         10.28         6.24 o                         
  11   2  12          9.98         10.36         6.52 o                         
  12   2  12         45.14         42.64         7.91 o                         
  13   2  12         57.85         62.64        10.04 o                         
  14   2  12         44.44         53.06        10.71 o                         
  15   2  12         59.98         61.06        11.72 o                         
  16   2  12        111.80        164.67        26.41 o                         
   1   3  12        175.68        152.54         7.80 o                         
   2   3  12        423.08        433.51        13.39 o                         
   3   3  12          3.53          2.72         4.60 o                         
   4   3  12          4.01          1.01         4.90 o                         
   5   3  12        677.56        659.00        19.23 o                         
   6   3  12        284.47        290.61        11.37 o                         
   7   3  12        266.40        267.64        11.08 o                         
   8   3  12         34.25         30.17         6.64 o                         
   9   3  12        168.83        161.64        12.75 o                         
  10   3  12        174.96        170.92         9.84 o                         
  11   3  12        113.02        127.63         9.31 o                         
  12   3  12         51.00         59.21         8.25 o                         
  13   3  12        191.71        196.15        13.87 o                         
  14   3  12        117.84        117.75        10.51 o                         
  15   3  12        162.54        186.25        14.69 o                         
   0   4  12        445.62        446.39        25.95 o                         
   1   4  12       1296.57       1285.93        35.56 o                         
   2   4  12        124.98        123.59         8.62 o                         
   3   4  12       1110.27       1075.11        31.38 o                         
   4   4  12         54.27         46.81         6.71 o                         
   5   4  12         63.52         67.81         6.80 o                         
   6   4  12         17.81         21.39         6.07 o                         
   7   4  12         52.96         48.03         7.00 o                         
   8   4  12          7.74          7.24         6.10 o                         
   9   4  12          5.37          6.08         6.59 o                         
  10   4  12         13.36          8.84         7.01 o                         
  11   4  12         68.02         48.58         8.05 o                         
  12   4  12         65.68         76.75         9.13 o                         
  13   4  12        197.21        201.03        12.24 o                         
  14   4  12         61.48         77.26        10.28 o                         
  15   4  12         89.64         65.35        23.71 o                         
   1   5  12         56.01         49.38         7.44 o                         
   2   5  12          6.60          9.18         6.82 o                         
   3   5  12        391.11        393.18        15.68 o                         
   4   5  12         44.12         52.34         7.49 o                         
   5   5  12         51.68         49.26         7.79 o                         
   6   5  12         53.40         45.07         6.86 o                         
   7   5  12         52.10         42.85         7.28 o                         
   8   5  12        353.53        415.69        17.66 o                         
   9   5  12         57.13         55.46         8.16 o                         
  10   5  12        134.25        143.70        13.54 o                         
  11   5  12        187.12        209.54        11.93 o                         
  12   5  12         11.49         11.09         8.91 o                         
  13   5  12         80.65         80.62        12.23 o                         
  14   5  12          5.15         -5.82        16.37 o                         
   0   6  12         27.75         19.54        14.42 o                         
   1   6  12        134.88        161.59        13.59 o                         
   2   6  12         40.11         38.35         8.14 o                         
   3   6  12        184.78        206.96        15.47 o                         
   4   6  12        100.82        111.73         9.68 o                         
   5   6  12        110.21        105.80        10.10 o                         
   6   6  12          9.08          8.21         6.83 o                         
   7   6  12        204.92        215.78        13.69 o                         
   8   6  12         22.37         26.04         7.98 o                         
   9   6  12         52.75         61.43        10.50 o                         
  10   6  12         33.13         45.40         8.88 o                         
  11   6  12         14.56         10.14        11.15 o                         
  12   6  12         31.84         24.00        11.02 o                         
   1   7  12         57.46         43.39        11.44 o                         
   2   7  12         12.00         13.61        15.22 o                         
   3   7  12         62.92         81.64        13.93 o                         
   4   7  12         12.20         21.22        11.62 o                         
   5   7  12         13.61         14.03         9.23 o                         
   6   7  12        135.62        167.12        12.61 o                         
   7   7  12         50.48         44.79         8.94 o                         
   8   7  12         17.10         19.03         9.21 o                         
   9   7  12        105.80        126.72        11.14 o                         
  10   7  12         79.72         73.78        12.37 o                         
  11   7  12         13.16         12.08        13.48 o                         
   0   8  12         61.50         91.62        21.14 o                         
   1   8  12        307.21        364.53        22.18 o                         
   2   8  12         46.82         47.95        12.99 o                         
   3   8  12        251.66        280.11        19.80 o                         
   4   8  12         83.81         75.63        14.60 o                         
   5   8  12         77.18         84.51        15.61 o                         
   6   8  12         31.45         41.14        14.04 o                         
   7   8  12         82.93        101.06        14.61 o                         
   8   8  12         50.61         67.74        15.81 o                         
   1   9  12          0.53          5.85        14.77 o                         
   2   9  12          0.41          1.60        15.40 o                         
   3   9  12         63.29         92.92        17.92 o                         
   4   9  12         33.55         31.07        23.06 o                         
   2   0  13        263.68        189.05        12.34 o                         
   4   0  13        482.68        470.38        47.23 o                         
   6   0  13        734.44        721.81        27.96 o                         
   8   0  13         68.92         88.69        10.84 o                         
  10   0  13         16.49         28.41         9.85 o                         
  12   0  13         47.28         64.92        13.02 o                         
  14   0  13         17.35         38.79        13.92 o                         
   0   1  13        388.70        421.13        18.78 o                         
   1   1  13        648.09        618.47        17.61 o                         
   2   1  13         46.42         36.44         5.56 o                         
   3   1  13        449.75        443.22        13.72 o                         
   4   1  13        107.30        102.24         7.28 o                         
   5   1  13        528.35        522.76        17.17 o                         
   6   1  13         87.43         84.31         6.10 o                         
   7   1  13        170.59        186.81         9.40 o                         
   8   1  13        220.78        211.29        10.53 o                         
   9   1  13         14.36          4.17         6.07 o                         
  10   1  13        100.68        103.98         8.68 o                         
  11   1  13          1.10          1.58         8.61 o                         
  12   1  13         15.30         26.27         9.75 o                         
  13   1  13         18.52         12.37        10.03 o                         
  14   1  13         25.14         32.65        10.85 o                         
  15   1  13        120.05        140.10        14.64 o                         
   1   2  13         61.16         49.62         5.99 o                         
   2   2  13         54.73         56.14         5.95 o                         
   3   2  13        647.40        619.40        17.61 o                         
   4   2  13         85.02         81.62         6.94 o                         
   5   2  13        438.75        402.47        12.03 o                         
   6   2  13         74.96         92.74         7.43 o                         
   7   2  13         93.93        100.43         7.84 o                         
   8   2  13        102.31         93.01         7.92 o                         
   9   2  13         75.39         71.70         7.76 o                         
  10   2  13         93.40         80.96         9.68 o                         
  11   2  13        168.90        182.21        10.59 o                         
  12   2  13         45.98         44.25        10.33 o                         
  13   2  13         36.29         49.34        10.90 o                         
  14   2  13          2.29          4.65        10.65 o                         
  15   2  13         37.10         45.91        16.72 o                         
   0   3  13        309.74        301.84        16.29 o                         
   1   3  13        269.39        253.92        10.25 o                         
   2   3  13         22.75         29.54         5.67 o                         
   3   3  13        100.89         87.04         6.94 o                         
   4   3  13        232.28        227.39        11.71 o                         
   5   3  13          4.17         -1.50         6.35 o
[truncated: 25,354 more chars]
